# Supplementary material for: Episodic construction of the early Andean Cordillera unravelled by zircon petrochronology
Source: Nat Commun. 2021 Aug 13;12:4930. doi: 10.1038/s41467-021-25232-z (PMC8363646; doi:10.1038/s41467-021-25232-z)
Supplement: Supplementary file 2 — Dataset 1 [file 41467_2021_25232_MOESM2_ESM.xlsx]

## Sheet: zircon_This study
SD1. Zircon U-Pb geochronology and trace element data, this study
Zircon U-Pb geochronology results																	Zircon trace element analysis
				Isotope ratios - Ages						Apparent ages (Ma)
Sample/grain	U*	Th*	U/Th	207Pb*	±	207Pb*	±	206Pb*	±	206Pb*	±	207Pb*	±	Pref. Age	±		Sample/grain		P31		Ti49		Y89		Zr90		Nb93		La139		Ce140		Pr141		Nd146		Sm147		Eu153		Gd157		Tb159		Dy163		Ho165		Er166
	(ppm)	(ppm)	(#)	206Pb*	(abs)	235U*	(abs)	238U	(abs)	238U*	(Ma)	235U	(Ma)	(Ma)	(Ma)				Mean (ppm)	Int 2SD (ppm)	Mean (ppm)	Int 2SD (ppm)	Mean (ppm)	Int 2SD (ppm)	Mean (ppm)	Int 2SD (ppm)	Mean (ppm)	Int 2SD (ppm)	Mean (ppm)	Int 2SD (ppm)	Mean (ppm)	Int 2SD (ppm)	Mean (ppm)	Int 2SD (ppm)	Mean (ppm)	Int 2SD (ppm)	Mean (ppm)	Int 2SD (ppm)	Mean (ppm)	Int 2SD (ppm)	Mean (ppm)	Int 2SD (ppm)	Mean (ppm)	Int 2SD (ppm)	Mean (ppm)	Int 2SD (ppm)	Mean (ppm)	Int 2SD (ppm)	Mean (ppm)
JJJD68tr_1	3440	846.222	4.06513	0.0586	0.007	0.2738	0.032	0.03386	0.00066	214.7	4.1	245.5	25	214.7	4.1		JJJD68	JJJD68tr_1	2040	100	19.8	1.8	5590	150	438800	8400	22.5	0.94	5.5	1.2	42	3.9	3.21	0.88	16.2	3.7	13.8	1.5	0.308	0.059	77.9	3	34.6	1.4	474	14	194.3	7.7	897
JJJD68tr_5	3630	1049	3.46044	0.0511	0.006	0.2365	0.027	0.03387	0.00059	214.7	3.7	215.4	22	214.7	3.7		JJJD68	JJJD68tr_5	936	27	3.17	0.56	5191	94	403300	6200	39.1	1.1	0.68	0.18	26.31	0.76	0.286	0.067	2.6	0.43	7.26	0.49	0.138	0.032	69.6	1.8	31.06	0.6	413.8	8.9	173.6	3.6	797
JJJD68tr_7	2850	307.7	9.26227	0.04979	0.0058	0.2347	0.027	0.03406	0.00057	215.9	3.6	214	22	215.9	3.6		JJJD68	JJJD68tr_7	1155	54	1.55	0.55	4590	150	413500	9500	22	1.2	0.203	0.064	15.25	0.71	0.126	0.044	1.54	0.27	6.33	0.59	0.085	0.028	59	2.3	25.88	0.83	363	12	151	4.8	703
JJJD68tr_10	624	68.2	9.14956	0.0532	0.0064	0.253	0.031	0.03424	0.00067	217	4.2	228.3	25	217	4.2		JJJD68	JJJD68tr_10	361	35	2.95	0.54	1722	71	410800	6700	4.78	0.29	0.98	0.42	11.7	1.1	0.39	0.15	3.01	0.72	4.17	0.5	0.674	0.081	25.4	1.2	9.7	0.48	129.3	6.5	54.2	2.4	266
JJJD68tr_11	940	229.424	4.09722	0.0507	0.0059	0.2385	0.027	0.03383	0.00066	214.4	4.1	217.1	22	214.4	4.1		JJJD68	JJJD68tr_11	578	39	2.62	0.56	2930	200	429400	7600	2.72	0.22	1.8	0.41	19.3	1.1	0.93	0.15	8.18	0.84	11.4	1.2	1.69	0.23	62.6	6.8	23.5	2.3	282	26	105.4	8.2	481
JJJD68tr_12	890	296.486	3.00182	0.052	0.0063	0.2393	0.028	0.03396	0.00077	215.2	4.8	217.6	23	215.2	4.8		JJJD68	JJJD68tr_12	436	30	5.69	0.98	3380	320	424100	6900	1.76	0.22	0.125	0.056	12.7	1.2	0.411	0.068	6.1	0.64	12.7	1.3	3.07	0.37	69.7	7.7	25.9	2.9	301	30	114	11	506
JJJD68tr_13	3650	679.448	5.37201	0.0533	0.0064	0.2502	0.03	0.03386	0.00061	214.7	3.8	226.4	24	214.7	3.8		JJJD68	JJJD68tr_13	1560	200	2.14	0.51	4320	570	464000	11000	17	2.2	0.173	0.092	12.8	1.1	0.142	0.041	1.5	0.3	5.01	0.83	0.127	0.053	49.5	7.2	24.8	3.8	363	50	157	23	770
JJJD68tr_20	1826	670	2.72537	0.05149	0.006	0.2377	0.027	0.03327	0.00062	211	3.9	216.5	22	211	3.9		JJJD68	JJJD68tr_20	644	47	3.86	0.47	2664	59	459400	6100	9.61	0.36	2.22	0.42	29.5	1.2	1.05	0.2	6.4	0.91	6.27	0.54	0.642	0.072	39.4	1.3	16.44	0.41	218.6	5.2	90.2	2.4	428
JJJD68tr_23	5213	1133	4.60105	0.0576	0.0068	0.2648	0.031	0.034	0.00056	215.5	3.5	238.3	25	215.5	3.5		JJJD68	JJJD68tr_23	889	41	10.1	1.3	4993	72	389200	6200	37.9	1	2.86	0.53	36.6	3	1.22	0.17	7.86	0.88	10.09	0.88	0.168	0.041	72.4	2.7	31.2	0.79	416.1	9.4	165.3	3.1	750
JJJD68tr_27	911	300.2	3.03464	0.0494	0.0061	0.244	0.03	0.03466	0.00069	219.6	4.3	221	25	219.6	4.3		JJJD68	JJJD68tr_27	697	56	2.43	0.53	2050	130	406700	5000	7.68	0.81	3.21	0.57	24.1	1.9	1.29	0.21	7.9	1.2	5.92	0.58	0.308	0.046	30	2	12.02	0.86	165	11	67.3	4.1	323
JJJD68tr_28	1261	472	2.67161	0.0547	0.0065	0.2548	0.03	0.03416	0.00067	216.5	4.2	231.2	25	216.5	4.2		JJJD68	JJJD68tr_28	548	53	4.71	0.72	2015	64	427000	8000	5.26	0.27	2.45	0.52	22.1	1.5	1.15	0.22	7.6	1.1	6.03	0.42	0.661	0.077	33	1.5	12.86	0.47	164.9	5.6	67.9	2.3	324
JJJD68tr_31	1946	858	2.26807	0.0622	0.0075	0.292	0.035	0.03418	0.00067	216.6	4.2	261	29	216.6	4.2		JJJD68	JJJD68tr_31	1057	82	9	1.7	3940	100	451500	9300	9.22	0.65	4.92	0.6	34.9	2.4	1.94	0.3	12.5	2.2	10.9	1.3	0.639	0.077	62.5	2.4	25.51	0.92	334.1	8.9	134.5	4.1	635
JJJD68tr_33	1416	675	2.09778	0.0518	0.0062	0.2364	0.028	0.03392	0.00079	215.1	4.9	215.3	23	215.1	4.9		JJJD68	JJJD68tr_33	371	19	3.77	0.74	2015	70	396400	6600	8.05	0.97	1.54	0.4	22.6	1.9	0.96	0.25	5.7	1.3	6.59	0.74	0.553	0.085	35.1	2.2	13.81	0.74	168.3	6.5	65.3	2.2	296.4
JJJD68tr_35	1061	363	2.92287	0.0517	0.0062	0.2434	0.029	0.034	0.00067	215.5	4.2	220.8	23	215.5	4.2		JJJD68	JJJD68tr_35	344	31	1.11	0.39	1817	87	368000	5300	2.98	0.27	0.37	0.11	11.71	0.74	0.225	0.062	2.1	0.57	3.84	0.53	0.324	0.066	25.8	1.9	10.84	0.62	142.2	7.5	58.3	3	276
JJJD68tr_40	2734	257.9	10.601	0.0534	0.0062	0.2509	0.029	0.03395	0.00064	215.2	4	227.2	23	215.2	4		JJJD68	JJJD68tr_40	1125	72	6	1.8	2267	82	371000	16000	8.23	0.89	3.24	0.42	30.4	1.2	1.75	0.27	10.2	1.6	7.02	0.95	0.447	0.067	32.7	1.6	13.19	0.93	172.6	7.4	71.8	3.5	340
JJJD69tr_3	366	390	0.938462	0.0507	0.0041	0.23	0.017	0.03308	0.00049	209.8	3.1	211	14	209.8	3.1		JJJD69	JJJD69tr_3	321	20	7.6	1.4	1888	70	440100	9200	2.51	0.28	0.28	0.15	7.55	0.35	0.227	0.078	3.43	0.77	7.32	0.98	0.77	0.12	41.1	2.3	14.47	0.62	174.8	6.7	66.2	2.4	281.2
JJJD69tr_5	459	575	0.798261	0.0477	0.0034	0.224	0.015	0.03299	0.00065	209.3	4.1	204.4	12	209.3	4.1		JJJD69	JJJD69tr_5	245	15	18.6	1.3	1939	49	433800	8400	0.794	0.08	0.0134	0.0076	5.47	0.21	0.293	0.03	3.9	0.31	6.72	0.44	0.76	0.062	36.4	1.2	12.88	0.35	156.1	3.4	60.7	1.4	263.6
JJJD69tr_6	574	621	0.924316	0.0458	0.0037	0.175	0.014	0.02766	0.00062	175.9	3.9	163	12	175.9	3.9		JJJD69	JJJD69tr_6	314	15	17.2	1.1	1801	38	465400	7000	1.4	0.11	0.049	0.022	13.41	0.44	0.414	0.05	6.02	0.36	9.96	0.57	1.017	0.093	44.6	1.5	15.03	0.4	166	4.1	59.9	1.4	255.6
JJJD69tr_7	505	409	1.23472	0.0506	0.004	0.236	0.017	0.0332	0.00049	210.5	3.1	214	14	210.5	3.1		JJJD69	JJJD69tr_7	363	17	6.28	0.78	1532	35	473900	6400	2.41	0.16	0.0046	0.0045	17.41	0.54	0.05	0.013	1.15	0.17	3.25	0.27	0.348	0.04	23.92	0.87	9.75	0.28	123.5	3.5	50.5	1.4	236.5
JJJD69tr_8	298	176	1.69318	0.0467	0.0034	0.221	0.014	0.0332	0.00058	210.5	3.6	202	12	210.5	3.6		JJJD69	JJJD69tr_8	220	12	6.71	0.84	843	33	487300	7800	1.12	0.12	0.022	0.034	4.91	0.4	0.0103	0.0057	0.68	0.11	1.93	0.22	0.32	0.044	13.73	0.69	5.34	0.24	71	3.1	28.8	1.3	134.8
JJJD69tr_9	336	365	0.920548	0.0594	0.0064	0.231	0.025	0.02809	0.00056	178.6	3.5	209	20	178.6	3.5		JJJD69	JJJD69tr_9	302	19	15.2	2.3	1540	110	422000	13000	1.18	0.16	0.038	0.048	10.02	0.62	0.192	0.037	3.53	0.59	6.52	0.57	0.63	0.1	33.7	2.8	11.77	0.85	139.4	9.4	50.5	3.9	208
JJJD69tr_10	257	258	0.996124	0.0506	0.0062	0.237	0.029	0.03306	0.00053	209.7	3.3	215	24	209.7	3.3		JJJD69	JJJD69tr_10	198	12	15.1	1.1	1129	50	419700	9300	0.724	0.081	0	1	4	0.22	0.055	0.014	1.08	0.14	3.88	0.41	0.397	0.05	25.3	1.5	8.67	0.43	97.8	4.7	35.7	1.5	151.8
JJJD69tr_11	278	170.9	1.62668	0.0495	0.004	0.226	0.018	0.03318	0.00058	210.4	3.6	206	15	210.4	3.6		JJJD69	JJJD69tr_11	182	14	5.64	0.64	920	21	472700	6100	0.721	0.085	0.0069	0.0061	1.88	0.12	0.0324	0.0092	0.83	0.14	2.53	0.25	0.615	0.058	16.62	0.8	6.28	0.21	78.8	2.3	31.46	0.83	148.9
JJJD69tr_12	167.7	77.9	2.15276	0.0579	0.0065	0.219	0.024	0.02815	0.00059	178.9	3.7	199	19	178.9	3.7		JJJD69	JJJD69tr_12	185	18	6.88	0.93	670	17	490200	6100	0.9	0.1	0.02	0.013	3.13	0.21	0.019	0.01	0.51	0.16	1.48	0.25	0.459	0.083	9.79	0.52	3.72	0.16	51.9	1.5	21.67	0.83	105.6
JJJD69tr_13	749	497	1.50704	0.0535	0.0041	0.247	0.017	0.0331	0.00077	209.9	4.8	224	14	209.9	4.8		JJJD69	JJJD69tr_13	278	14	6.63	0.66	1777	40	418300	7400	1.33	0.12	0.0127	0.0075	13.31	0.73	0.094	0.016	1.9	0.19	4.76	0.4	0.592	0.056	30.24	0.85	11.34	0.32	143.6	3.7	56.6	1.3	250.8
JJJD69tr_14	170	126	1.34921	0.0497	0.0059	0.188	0.02	0.02801	0.00058	178.1	3.6	176	17	178.1	3.6		JJJD69	JJJD69tr_14	239	14	23.5	1.4	1003	31	410300	8500	0.809	0.085	0.017	0.0089	5.03	0.21	0.13	0.025	2.1	0.24	4.71	0.4	0.732	0.08	22.6	1.2	7.82	0.34	88	3.3	31.5	1.1	135.4
JJJD69tr_15	1563	1810	0.863536	0.0508	0.0032	0.2358	0.013	0.03311	0.00038	210	2.4	214.8	11	210	2.4		JJJD69	JJJD69tr_15	428	43	15	1.2	4170	370	456600	9700	2.4	0.24	0.096	0.025	11.17	0.73	0.477	0.053	7.81	0.54	13.4	1.4	1.54	0.19	86	11	30.4	3.2	365	34	139	12	602
JJJD69tr_16	1150	985	1.16751	0.0493	0.0035	0.225	0.014	0.03319	0.00066	210.5	4.1	206.3	12	210.5	4.1		JJJD69	JJJD69tr_16	435	40	7.3	1.7	1986	44	418500	7900	2.86	0.32	1.35	0.19	10.64	0.79	0.65	0.13	4.59	0.83	6.9	1	0.36	0.12	39.2	1.7	14.61	0.42	179.6	3.5	69.4	1.7	304.6
JJJD69tr_17	158.3	109.8	1.44171	0.0581	0.0082	0.27	0.041	0.03256	0.00099	206.5	6.2	240	32	206.5	6.2		JJJD69	JJJD69tr_17	194	25	13	2.3	762	39	438000	13000	1.59	0.19	0.178	0.035	3.98	0.33	0.072	0.026	1.17	0.28	2.52	0.55	0.406	0.06	16.2	1.5	5.83	0.39	70.7	3.9	27.3	1.6	122.1
JJJD69tr_18	394	218	1.80734	0.0474	0.004	0.181	0.014	0.02836	0.00045	180.3	2.8	170	13	180.3	2.8		JJJD69	JJJD69tr_18	192	12	4.81	0.7	599	14	446300	5600	1.47	0.1	0.0176	0.0093	11.07	0.35	0.0109	0.0055	0.232	0.061	0.97	0.13	0.102	0.023	7.45	0.47	3.28	0.12	45.3	1.3	18.96	0.48	93.4
JJJD69tr_21	170.2	182	0.935165	0.042	0.0071	0.159	0.026	0.02753	0.00095	175	5.9	148	23	175	5.9		JJJD69	JJJD69tr_21	324	16	16.9	1.1	1392	61	431500	6300	1.001	0.09	0.042	0.017	11.22	0.73	0.308	0.038	5.01	0.44	8.17	0.73	0.809	0.08	36.7	2.3	12.2	0.72	133.8	6.8	46.4	2.1	194.8
JJJD69tr_22	267.2	268.3	0.9959	0.051	0.0052	0.232	0.023	0.03318	0.00053	210.4	3.3	211	19	210.4	3.3		JJJD69	JJJD69tr_22	246	11	7.8	0.78	1609	24	427600	6600	0.988	0.082	0	1	6.27	0.22	0.103	0.018	2.3	0.23	5.58	0.39	0.846	0.057	33.2	1	12.29	0.26	144.8	2.9	55.12	0.96	241.1
JJJD69tr_24	930	960	0.96875	0.0554	0.006	0.211	0.023	0.02823	0.00034	179.5	2.1	193	19	179.5	2.1		JJJD69	JJJD69tr_24	493	25	4.52	0.85	1741	90	409600	9500	1.96	0.25	0.041	0.024	14.88	0.86	0.18	0.034	2.16	0.43	4.77	0.47	0.45	0.1	30.8	2.9	12.1	0.83	149.2	8	59.6	3.3	265
JJJD69tr_25	228.7	324.2	0.705429	0.0475	0.0064	0.18	0.024	0.0278	0.0011	176.6	6.9	167	20	176.6	6.9		JJJD69	JJJD69tr_25	249	14	19.2	1	1248	32	375300	7900	0.853	0.094	0.0231	0.0082	9.75	0.35	0.284	0.027	4.26	0.3	7.35	0.38	0.769	0.065	33.1	1.1	10.7	0.28	115.1	2.7	40.37	0.97	165.4
JJJD69tr_29	3960	1810	2.18785	0.0535	0.0033	0.2472	0.013	0.03329	0.00054	211.1	3.4	224.3	11	211.1	3.4		JJJD69	JJJD69tr_29	799	84	3	1.1	3440	120	410100	6200	20.7	1.3	1.76	0.43	24.2	1.5	0.56	0.13	4.1	1.1	5.87	0.68	0.243	0.089	46.2	2.7	21.34	0.88	280	13	112	4.3	530
JJJD65tr_9	128	99.9	1.28128	0.0512	0.0074	0.227	0.034	0.0323	0.0011	204.6	7	212	26	204.6	7		JJJD65	JJJD65tr_9	169	12	7.68	0.92	878	61	449500	5900	0.641	0.067	0.025	0.015	8.37	0.46	0.091	0.018	1.81	0.21	3.52	0.41	0.94	0.11	18.2	1.8	6.45	0.6	75.7	6.5	29.5	2.3	137.9
JJJD65tr_13	1967	1173	1.6769	0.0506	0.0035	0.2291	0.015	0.03262	0.00047	206.9	2.9	209.3	12	206.9	2.9		JJJD65	JJJD65tr_13	691	29	2.04	0.57	3124	79	454000	9300	14.47	0.92	0.99	0.26	29.3	2.3	0.78	0.19	5.3	1.2	7.04	0.66	0.344	0.062	48.7	1.5	20.37	0.65	274.1	6.4	107.6	2.9	501
JJJD65tr_14	1165	687	1.69578	0.0507	0.0036	0.2393	0.016	0.03308	0.00059	209.8	3.7	217.7	13	209.8	3.7		JJJD65	JJJD65tr_14	675	70	2.2	1.1	2940	150	454000	18000	5.94	0.8	1.38	0.46	16.9	1.5	0.6	0.24	4.82	0.99	7.29	0.49	0.59	0.15	44.1	2.2	19.1	1	252	14	96	4.1	460
JJJD65tr_17	1399	987	1.41743	0.0516	0.0037	0.2379	0.016	0.03268	0.00064	207.3	4	216.4	13	207.3	4		JJJD65	JJJD65tr_17	574	50	2.79	0.84	3520	350	448000	26000	16.4	1.6	0.75	0.14	46.5	5.1	0.55	0.11	6.41	0.98	13.2	1.9	1.51	0.26	77.2	7.6	28.9	2.8	364	27	132	10	575
JJJD65tr_18	751	479	1.56785	0.0526	0.0039	0.2403	0.017	0.03268	0.00071	207.3	4.5	218.2	14	207.3	4.5		JJJD65	JJJD65tr_18	440	42	5.3	1.3	1949	95	423000	21000	4.31	0.46	0.128	0.064	13.5	1.1	0.1	0.032	1.94	0.35	5.22	0.64	0.677	0.097	34.3	2.3	12.9	0.75	170.8	9.5	69.3	3.6	316
JJJD65tr_19	2244	1002	2.23952	0.0594	0.0048	0.278	0.021	0.03281	0.00047	208.1	3	248.5	16	208.1	3		JJJD65	JJJD65tr_19	775	60	3.08	0.9	3840	130	455000	17000	13.33	0.64	0.6	0.13	30.3	1.7	0.479	0.081	4.44	0.58	9.12	0.87	0.498	0.069	64.2	2.5	26.3	1.1	351	12	137.3	4.9	617
JJJD65tr_20	1919	923	2.07909	0.05072	0.0034	0.2326	0.015	0.0328	0.00052	208	3.2	212.2	12	208	3.2		JJJD65	JJJD65tr_20	967	48	3.05	0.95	4260	110	443200	9200	12.84	0.67	0.55	0.11	31	2	0.458	0.088	4.41	0.77	10.2	1.1	0.452	0.077	68.1	4	29	1	372	11	151.4	4	676
JJJD65tr_21	692	311	2.22508	0.0607	0.0082	0.276	0.039	0.03249	0.00083	206.1	5.2	244	27	206.1	5.2		JJJD65	JJJD65tr_21	375	51	4.2	1.2	2180	200	392000	29000	6.24	0.85	0.34	0.25	16.6	2.5	0.26	0.12	3.8	1.3	6.8	1.1	0.77	0.15	44.4	3.2	17.4	1.5	219	17	83.8	6.4	352
JJJD65tr_27	918	725	1.26621	0.0503	0.0034	0.2147	0.013	0.03254	0.00047	206.4	2.9	197.4	11	206.4	2.9		JJJD65	JJJD65tr_27	657	34	4.9	1.6	3470	79	474000	11000	6.75	0.76	0.12	0.075	21.8	1.2	0.23	0.071	3.54	0.47	8.67	0.93	1.21	0.16	62.8	3.3	24.22	0.74	315.5	7.9	125.3	3.8	546
JJJD65tr_28	180.7	111.5	1.62063	0.066	0.0053	0.287	0.021	0.03272	0.00062	207.5	3.9	255.3	17	207.5	3.9		JJJD65	JJJD65tr_28	427	45	8.3	1.9	1600	170	445000	21000	4.15	0.42	0.89	0.23	12.04	0.89	0.43	0.11	3.55	0.86	4.81	0.95	0.68	0.1	28.6	4.3	11.3	1.5	147	22	58.5	8.2	261
JJJD65tr_30	682	244.7	2.78709	0.0521	0.0038	0.2305	0.016	0.03242	0.00072	205.7	4.5	210.5	14	205.7	4.5		JJJD65	JJJD65tr_30	419	19	3.49	0.58	2685	57	488100	6000	14.57	0.8	0.295	0.089	24.5	1.1	0.226	0.046	3.02	0.39	6.8	0.62	0.813	0.087	48.4	2	17.88	0.63	233.7	6.6	95.8	2.4	443.1
JJJD65tr_32	694	407	1.70516	0.0507	0.0039	0.233	0.018	0.033	0.00076	209.3	4.7	212.4	15	209.3	4.7		JJJD65	JJJD65tr_32	620	50	5.9	1.1	2770	170	477700	5900	8.07	0.59	0.175	0.048	13.89	0.78	0.234	0.039	2.45	0.36	5.95	0.61	0.521	0.099	44.4	3	17.5	1	237	13	95	5.6	441
JJJD65tr_34	925	850	1.08824	0.0535	0.0037	0.244	0.016	0.03277	0.00044	207.9	2.8	221.5	13	207.9	2.8		JJJD65	JJJD65tr_34	797	61	3.9	1.3	3590	170	454700	8100	7.79	0.79	0.66	0.15	22.9	1.9	0.83	0.12	6.1	1	12	1.3	1.22	0.25	66.4	5.1	24.9	1.6	316	18	120.5	6.9	556
JJJD64tr_1	122.7	35.3	3.47592	0.0501	0.0061	0.218	0.025	0.03141	0.00078	199.3	4.9	202	20	199.3	4.9		JJJD64	JJJD64tr_1	163	14	9.93	0.98	694	57	435300	8000	0.387	0.066	0.0062	0.0064	4.82	0.42	0.064	0.017	1.22	0.23	2.25	0.31	0.67	0.11	14.5	1.7	4.91	0.49	58.1	5.2	22.2	1.8	105.6
JJJD64tr_2	106	99	1.07071	0.0457	0.0056	0.194	0.025	0.0312	0.00068	198.1	4.2	179	22	198.1	4.2		JJJD64	JJJD64tr_2	134	12	4.57	0.78	914	52	446400	9400	0.401	0.077	0	1	9.12	0.47	0.109	0.027	2.29	0.36	3.73	0.48	1.12	0.12	17.6	1.3	5.69	0.44	71.4	4.6	27.4	1.7	139.3
JJJD64tr_3	115.6	94.2	1.22718	0.049	0.0057	0.214	0.024	0.03103	0.00089	196.9	5.6	196	20	196.9	5.6		JJJD64	JJJD64tr_3	192	13	11.17	0.93	1510	56	446000	10000	0.759	0.084	0.0034	0.0038	11.37	0.32	0.18	0.025	3.54	0.27	5.54	0.42	1.55	0.11	32.3	1.6	10.63	0.55	124.1	5.9	46.3	1.8	220.1
JJJD64tr_4	55.48	49.9	1.11182	0.0425	0.0066	0.186	0.028	0.0311	0.0011	197.5	7	171	24	197.5	7		JJJD64	JJJD64tr_4	172	13	12.6	1.1	1131	45	445700	7000	0.486	0.066	0	1	7.9	0.32	0.149	0.025	2.75	0.22	5.57	0.43	1.395	0.09	29.7	1.5	9.36	0.47	104.6	4.6	35.9	1.4	165.3
JJJD64tr_5	174	119	1.46218	0.0491	0.0053	0.21	0.022	0.03108	0.00053	197.3	3.3	193	18	197.3	3.3		JJJD64	JJJD64tr_5	133	14	4.82	0.8	862	75	451600	6900	0.465	0.068	0	1	8.51	0.71	0.15	0.03	2.39	0.42	3.13	0.43	1.06	0.15	16.9	1.6	5.82	0.55	66.3	6.2	25	2.2	130
JJJD64tr_6	96.8	96.3	1.00519	0.0489	0.0057	0.21	0.024	0.03103	0.00074	197	4.7	196	21	197	4.7		JJJD64	JJJD64tr_6	143	13	7.2	1.2	900	110	447400	7700	0.445	0.07	0.0021	0.003	8.62	0.57	0.151	0.039	2.12	0.42	3.51	0.6	1.07	0.15	19.5	3	6.42	0.98	74	11	27.9	3.8	136
JJJD64tr_7	462	447	1.03356	0.0471	0.0045	0.1984	0.019	0.03073	0.0006	195.1	3.8	183.4	16	195.1	3.8		JJJD64	JJJD64tr_7	204	18	7.97	0.97	1087	31	454700	8500	1.71	0.17	0	1	17.67	0.69	0.047	0.016	0.77	0.18	1.83	0.28	0.699	0.093	15.51	0.93	5.48	0.27	75.9	3	30.5	1.1	170.5
JJJD64tr_8	71.8	61.3	1.17129	0.0492	0.0092	0.212	0.038	0.0317	0.0012	201.3	7.5	200	33	201.3	7.5		JJJD64	JJJD64tr_8	182	17	11.4	1.5	739	45	458600	6300	0.454	0.088	0.019	0.013	6.69	0.36	0.049	0.017	1.02	0.22	2.6	0.36	0.81	0.11	16.5	1.5	5.55	0.4	63.8	3.7	22.7	1.4	113
JJJD64tr_9	93	69.8	1.33238	0.0467	0.0058	0.195	0.024	0.03098	0.00059	196.7	3.7	180	20	196.7	3.7		JJJD64	JJJD64tr_9	206	20	6.68	0.96	485	58	455400	8000	0.364	0.05	0	1	5.9	0.52	0.03	0.012	0.49	0.12	1.33	0.26	0.367	0.068	7.3	1.1	2.79	0.38	35.3	4.6	14	1.7	76.5
JJJD64tr_10	200	71	2.8169	0.0417	0.0055	0.178	0.024	0.03087	0.00086	196	5.4	165	20	196	5.4		JJJD64	JJJD64tr_10	124	11	5.81	0.69	715	71	451500	8200	0.481	0.07	0	1	6.34	0.9	0.045	0.016	1.11	0.24	2.02	0.36	0.58	0.14	13.3	1.9	4.55	0.55	57.9	6.1	21.4	2.1	107
JJJD64tr_11	69.4	75.3	0.921647	0.0443	0.0091	0.181	0.038	0.0308	0.0013	195.4	8.3	166	32	195.4	8.3		JJJD64	JJJD64tr_11	173	14	9.1	1.2	1060	110	456500	8900	0.458	0.075	0.0015	0.0029	8.53	0.39	0.087	0.022	2.12	0.4	4.77	0.65	1.13	0.15	25.1	3	8.37	0.98	99	12	34.7	3.8	159
JJJD64tr_12	196	149.8	1.30841	0.0458	0.0051	0.193	0.021	0.03097	0.00055	196.6	3.5	179	18	196.6	3.5		JJJD64	JJJD64tr_12	154.9	9.9	5.86	0.67	771	14	458800	6900	0.546	0.084	0	1	8.26	0.29	0.121	0.023	1.57	0.17	2.9	0.22	0.925	0.072	14.18	0.76	4.75	0.19	58.9	1.7	23.51	0.72	121.8
JJJD64tr_13	370	208	1.77885	0.0448	0.005	0.194	0.021	0.03107	0.00057	197.2	3.5	179	18	197.2	3.5		JJJD64	JJJD64tr_13	172	12	5.63	0.89	1120	39	457500	7700	0.71	0.1	0.0078	0.0061	8.71	0.68	0.118	0.024	2.2	0.3	4.58	0.51	1.05	0.14	21.5	1.4	7.32	0.38	93.4	3.8	36.6	1.4	178.8
JJJD64tr_14	112.5	107	1.0514	0.0525	0.007	0.224	0.029	0.03092	0.0009	196.3	5.6	203	24	196.3	5.6		JJJD64	JJJD64tr_14	261	19	11.6	1.2	1830	210	450000	14000	0.75	0.12	0	1	11.9	1.2	0.212	0.037	4.04	0.55	8	1.1	2.11	0.24	47.7	6.2	15.6	1.9	182	22	65.1	7.7	279
JJJD64tr_15	134	32.8	4.08537	0.0543	0.007	0.231	0.032	0.0321	0.0012	203.8	7.5	214	24	203.8	7.5		JJJD64	JJJD64tr_15	138	11	7.85	0.79	582	30	454500	8400	0.355	0.059	0	1	6.46	0.42	0.0211	0.0077	0.49	0.11	1.65	0.21	0.545	0.068	12.26	0.99	3.89	0.26	49.8	2.9	19.2	1.1	90.5
JJJD64tr_16	174	225	0.773333	0.0499	0.0058	0.214	0.024	0.03099	0.00061	197.3	3.9	195	20	197.3	3.9		JJJD64	JJJD64tr_16	171	17	7.2	0.9	1080	120	451100	8200	0.556	0.08	0	1	8.13	0.82	0.142	0.029	2.03	0.34	4.41	0.64	1.18	0.17	22.5	2.8	7.27	0.9	90	11	38.2	4.4	172
JJJD64tr_17	202	294	0.687075	0.0483	0.0053	0.207	0.022	0.03099	0.00064	196.7	4	190	19	196.7	4		JJJD64	JJJD64tr_17	127	12	3.32	0.49	627	57	453600	8400	0.373	0.063	0.0047	0.0054	7.25	0.5	0.048	0.016	0.99	0.22	2.48	0.37	0.75	0.13	11.7	1.4	3.92	0.39	49.7	4.8	21.5	2	102.9
JJJD64tr_18	289	407	0.710074	0.0474	0.0048	0.209	0.02	0.03097	0.00055	196.6	3.4	192.5	17	196.6	3.4		JJJD64	JJJD64tr_18	219	14	4.7	0.62	980	110	458800	6900	0.604	0.076	0.0127	0.0085	10.25	0.63	0.122	0.03	2.12	0.43	3.44	0.62	1.21	0.19	18.2	2.7	6.02	0.79	76.3	9.2	32.3	3.7	158
JJJD64tr_19	268	386	0.694301	0.0496	0.0051	0.213	0.021	0.03105	0.00053	197.1	3.3	195.7	17	197.1	3.3		JJJD64	JJJD64tr_19	168	12	5.66	0.67	1437	78	450900	8800	0.659	0.081	0.0145	0.0092	11.64	0.44	0.208	0.031	3.45	0.29	5.81	0.41	1.62	0.11	27.1	1.2	8.68	0.5	114.3	6.1	48.8	2.8	234
JJJD64tr_20	233	283	0.823322	0.0501	0.0056	0.214	0.024	0.03102	0.00076	197.7	4.9	202	22	197.7	4.9		JJJD64	JJJD64tr_20	149	12	5.25	0.72	973	20	455600	7800	0.458	0.07	0.0162	0.0096	9.84	0.33	0.18	0.026	2.95	0.26	4.68	0.38	1.41	0.11	19.3	0.73	6.45	0.23	79	2.3	32.98	0.92	155.7
JJJD64tr_21	105	59.3	1.77066	0.0505	0.0063	0.215	0.025	0.03108	0.00074	197.3	4.6	196	21	197.3	4.6		JJJD64	JJJD64tr_21	241	17	6.58	0.79	595	23	452700	9200	0.514	0.068	0	1	6.22	0.33	0.041	0.012	0.72	0.14	1.76	0.24	0.473	0.051	9.22	0.58	3.5	0.21	45.5	1.9	19.8	0.82	97.5
JJJD64tr_22	258.1	273.5	0.943693	0.0509	0.0061	0.219	0.026	0.03117	0.00063	197.9	4	200	21	197.9	4		JJJD64	JJJD64tr_22	245	16	4.76	0.61	1063	62	433000	9900	1	0.13	0	1	12.54	0.51	0.119	0.026	1.7	0.32	3.11	0.44	0.97	0.12	17.4	1.5	6.18	0.51	80.1	5.4	35.1	2.1	177.4
JJJD64tr_23	82.3	58.7	1.40204	0.0561	0.0094	0.24	0.039	0.03114	0.00096	197.6	6	214	32	197.6	6		JJJD64	JJJD64tr_23	319	18	7.04	0.7	758	35	454600	6900	0.449	0.067	0	1	7.1	0.26	0.033	0.01	0.82	0.14	2.09	0.28	0.649	0.086	13.3	1.1	5.05	0.29	62.3	3.5	25.4	1.2	123.6
JJJD64tr_25	132	76.7	1.72099	0.0492	0.0064	0.207	0.026	0.03118	0.00072	197.9	4.5	189	22	197.9	4.5		JJJD64	JJJD64tr_25	232	19	3.28	0.45	447	31	446800	8000	0.581	0.083	0	1	6.34	0.46	0.0197	0.0072	0.335	0.085	1.06	0.22	0.364	0.052	6.18	0.63	2.36	0.21	32.5	2.4	14.4	1.1	77.9
JJJD64tr_27	203.8	89.1089	2.28709	0.0486	0.0069	0.207	0.028	0.03108	0.00061	197.3	3.8	196	21	197.3	3.8		JJJD64	JJJD64tr_27	250	21	8.83	0.63	1790	150	443400	8100	0.778	0.092	0.028	0.011	11.7	1.1	0.174	0.029	3.53	0.49	8.3	0.9	1.8	0.23	45.8	4.8	15.3	1.5	177	16	64.4	5.6	278
JJJD64tr_28	197	74.0622	2.65993	0.0509	0.0058	0.221	0.025	0.03114	0.00086	197.7	5.4	202	20	197.7	5.4		JJJD64	JJJD64tr_28	196	24	4.96	0.97	865	80	457900	8500	0.46	0.11	0	1	8.13	0.59	0.115	0.034	2.23	0.48	3.6	0.7	1.08	0.19	17.4	2	5.84	0.69	71.7	7.6	28.6	2.8	139
JJJD64tr_29	668	224.349	2.9775	0.0521	0.0048	0.2237	0.02	0.03117	0.00059	197.8	3.7	204.7	17	197.8	3.7		JJJD64	JJJD64tr_29	167	15	3.21	0.65	970	110	439700	6800	0.726	0.099	0.0051	0.005	10.2	1.1	0.14	0.033	2.14	0.36	3.24	0.48	0.98	0.16	16.2	2.2	5.96	0.73	74.2	8.7	31.8	3.6	165
JJJD64tr_30	497	110.823	4.48463	0.0572	0.0059	0.244	0.024	0.03103	0.00061	197	3.8	221	20	197	3.8		JJJD64	JJJD64tr_30	161	14	5.28	0.66	1048	53	454900	6700	0.467	0.084	0.031	0.013	9.44	0.34	0.106	0.019	2.22	0.32	4.65	0.42	1.23	0.11	19.9	1.2	7.13	0.43	86.3	5.5	34.2	2	165.2
JJJD64tr_31	64.2	37.7	1.70292	0.0501	0.0072	0.209	0.029	0.031	0.0012	196.6	7.2	191	24	196.6	7.2		JJJD64	JJJD64tr_31	162	13	6.64	0.74	929	27	441100	6500	0.426	0.065	0.0043	0.0043	7.97	0.31	0.075	0.016	1.51	0.19	3.37	0.34	1.027	0.087	19.2	1.1	6.25	0.29	74	3.2	29.2	1.2	130.8
JJJD64tr_32	350	60.9	5.74713	0.051	0.0051	0.218	0.021	0.03113	0.00053	197.6	3.3	199.3	18	197.6	3.3		JJJD64	JJJD64tr_32	132	12	5.8	1.1	528	20	454300	7200	0.6	0.079	0.021	0.012	3.63	0.23	0.027	0.011	0.51	0.12	1.27	0.24	0.174	0.042	7.47	0.69	2.85	0.22	37.6	1.7	16.23	0.76	78.4
JJJD64tr_33	410	160	2.5625	0.0524	0.0054	0.224	0.022	0.03109	0.00053	197.4	3.3	205	18	197.4	3.3		JJJD64	JJJD64tr_33	196	13	5.16	0.76	818	22	446800	7800	1.186	0.094	0.0022	0.0031	11.49	0.39	0.0204	0.0081	0.584	0.096	1.39	0.18	0.525	0.059	9.34	0.49	3.61	0.15	50.3	1.6	23.04	0.68	125.8
JJJD64tr_34	127.8	85.5	1.49474	0.0529	0.0069	0.231	0.03	0.03109	0.00074	197.3	4.6	209	25	197.3	4.6		JJJD64	JJJD64tr_34	143	13	5.63	0.71	994	78	447000	6500	0.435	0.065	0.0108	0.0069	9.33	0.44	0.098	0.02	1.77	0.27	3.78	0.47	1.11	0.12	18.3	1.7	6.4	0.56	74.2	6.4	29.2	2.5	136
JJJD64tr_35	183	124.9	1.46517	0.0495	0.0052	0.211	0.021	0.03104	0.00067	197.1	4.2	195	18	197.1	4.2		JJJD64	JJJD64tr_35	191	15	9.34	0.95	1550	130	441000	7200	0.63	0.083	0	1	9.74	0.76	0.197	0.031	2.93	0.35	5.77	0.62	1.53	0.18	30.6	3.1	10.5	1	123	12	50	4.6	217
JJJD64tr_36	760	49.3748	15.3925	0.0488	0.0049	0.21	0.02	0.031	0.00072	197.7	4.8	193.2	17	197.7	4.8		JJJD64	JJJD64tr_36	129	12	5.18	0.74	499	47	447500	8300	0.49	0.074	0	1	2.92	0.4	0.0124	0.0069	0.46	0.14	1.04	0.27	0.206	0.061	7.1	1.1	2.61	0.32	34.5	3.8	14.6	1.5	71.3
JJJD64tr_37	215	69.1968	3.10708	0.0519	0.0079	0.217	0.033	0.03109	0.00077	197.4	4.8	198	27	197.4	4.8		JJJD64	JJJD64tr_37	162.2	9.8	8.29	0.99	1376	57	442900	8800	0.5	0.065	0	1	9.69	0.47	0.153	0.027	3.31	0.36	5.81	0.4	1.65	0.12	28.5	1.3	9.66	0.46	113.1	4.8	43.2	2.1	189.5
JJJD64tr_38	257	36.2202	7.09549	0.0512	0.0061	0.216	0.024	0.03112	0.00059	197.5	3.7	199	21	197.5	3.7		JJJD64	JJJD64tr_38	115	12	4.19	0.59	332	20	447500	7600	0.374	0.059	0	1	3.6	0.33	0.0158	0.0068	0.305	0.078	0.49	0.1	0.18	0.034	4.14	0.38	1.51	0.12	20.8	1.5	9.26	0.6	48.7
JJJD64tr_39	128.7	38.8331	3.31418	0.0514	0.0079	0.226	0.036	0.031	0.0011	196.5	6.7	205	30	196.5	6.7		JJJD64	JJJD64tr_39	201	13	6.39	0.7	611	43	441800	7200	0.564	0.072	0	1	7.7	0.44	0.0177	0.008	0.59	0.12	1.27	0.19	0.448	0.057	7.72	0.66	3.08	0.23	40.4	2.9	18	1.3	90.4
JJJD64tr_40	122	65.6829	1.85741	0.0533	0.0067	0.225	0.027	0.03112	0.0006	197.6	3.8	204	23	197.6	3.8		JJJD64	JJJD64tr_40	195	14	9	1	1314	92	451000	6200	0.626	0.081	0.0023	0.0032	9.17	0.33	0.159	0.023	2.86	0.25	5.45	0.41	1.45	0.11	25.4	2.2	9.02	0.78	104.9	8.3	42.2	3.1	184
JJJD64tr_41	146.9	48.84	3.00778	0.0567	0.0081	0.24	0.034	0.0309	0.0012	195.9	7.6	216	28	195.9	7.6		JJJD64	JJJD64tr_41	223	12	10.98	0.86	1169	55	445200	8200	1.35	0.14	0	1	14.94	0.48	0.062	0.015	1.27	0.19	2.66	0.27	0.778	0.077	14.9	1.2	5.85	0.36	78.3	4.2	34.9	1.8	173.5
JJJD64tr_42	69.4	35.1	1.97721	0.0481	0.0066	0.197	0.026	0.03107	0.00094	197.2	5.9	183	23	197.2	5.9		JJJD64	JJJD64tr_42	175	10	9.32	0.7	1218	46	447200	8300	0.457	0.067	0.0035	0.004	8.66	0.34	0.134	0.024	2.98	0.29	5.41	0.45	1.43	0.1	26.2	1.1	8.51	0.37	102.4	3.7	39.9	1.7	176.6
JJJD64tr_43	81	31	2.6129	0.0518	0.0073	0.222	0.031	0.03107	0.00074	197.2	4.7	202	26	197.2	4.7		JJJD64	JJJD64tr_43	164	18	8.82	0.99	1140	160	438700	9200	0.513	0.086	0.0014	0.0027	8.55	0.55	0.101	0.024	2.23	0.43	5.08	0.77	1.25	0.17	25	3.6	8.4	1.2	98	14	36.4	5.1	162
JJJD64tr_44	113.2	50	2.264	0.0464	0.0076	0.205	0.032	0.0321	0.001	203.4	6.4	188	27	203.4	6.4		JJJD64	JJJD64tr_44	143	12	5.11	0.66	880	34	434700	8000	0.545	0.079	0	1	5.37	0.44	0.08	0.019	1.23	0.22	2.91	0.39	0.529	0.099	16.3	1	5.7	0.29	68.6	3	27.7	1.2	129.9
JJJD71tr_1	111	87.6	1.26712	0.0486	0.0079	0.204	0.031	0.03102	0.00093	196.9	5.8	188	25	196.9	5.8		JJJD71	JJJD71tr_1	240	23	9.7	1.5	1044	27	457700	8300	0.64	0.11	0.043	0.025	6.9	0.32	0.065	0.026	1.46	0.29	3.83	0.59	0.826	0.085	25.1	1.4	7.87	0.31	97.2	3.1	35.6	1.3	162.1
JJJD71tr_3	1294	410.38	3.15318	0.0483	0.0037	0.2079	0.016	0.03107	0.00064	197.2	4	191.6	13	197.2	4		JJJD71	JJJD71tr_3	443	40	9.4	2.3	4620	210	444000	16000	3.62	0.46	0.094	0.056	31.7	1.9	0.442	0.092	8.2	1.8	17.9	1.5	2.73	0.41	123.6	6.1	39.5	1.7	460	27	160.2	9.2	681
JJJD71tr_4	137.6	120.8	1.13907	0.0503	0.0069	0.209	0.027	0.03104	0.00084	197	5.3	191	23	197	5.3		JJJD71	JJJD71tr_4	281	22	9.55	0.91	1270	51	462700	8400	0.92	0.11	0.0037	0.0053	8.99	0.31	0.069	0.015	1.61	0.23	4.43	0.5	0.724	0.084	32.5	1.9	9.76	0.54	121.6	5.3	44.7	1.9	200.8
JJJD71tr_5	78.9	45.6	1.73026	0.047	0.012	0.193	0.042	0.0309	0.0021	196	13	176	36	196	13		JJJD71	JJJD71tr_5	259	16	13.1	1.1	735	15	453800	7500	0.836	0.082	0	1	6.09	0.23	0.027	0.01	0.52	0.12	1.73	0.23	0.406	0.068	14.1	0.79	4.7	0.15	63.4	1.8	24.84	0.62	117.5
JJJD71tr_6	135.9	85.9	1.58207	0.0524	0.0088	0.218	0.036	0.03131	0.00099	198.7	6.2	199	29	198.7	6.2		JJJD71	JJJD71tr_6	239	31	6.4	1.6	1009	83	398000	34000	1.19	0.21	0	1	10.83	0.98	0.038	0.021	1.09	0.24	3.67	0.57	0.52	0.11	22.3	2.5	7.79	0.84	91.9	7.9	34.2	2.5	162
JJJD71tr_7	766	905	0.846409	0.0556	0.0051	0.235	0.021	0.03102	0.00046	196.9	2.9	216	16	196.9	2.9		JJJD71	JJJD71tr_7	588	28	6.76	0.93	4450	220	455200	9300	3.5	0.2	0.061	0.022	39	1.4	0.333	0.042	6.41	0.54	15.1	1	2.09	0.16	102.8	5.6	33.7	1.8	404	22	150.1	7.7	666
JJJD71tr_8	132	127	1.03937	0.0517	0.0062	0.218	0.025	0.031	0.00097	196.7	6.1	199	21	196.7	6.1		JJJD71	JJJD71tr_8	235	20	10.2	1	1415	86	454000	11000	0.83	0.12	0.018	0.012	9.16	0.42	0.117	0.027	2.27	0.34	5.47	0.56	1.05	0.11	35.1	2.5	10.79	0.73	132.3	7.9	48.6	3	216
JJJD71tr_9	695	770	0.902597	0.0488	0.0042	0.21	0.018	0.03098	0.0005	196.7	3.1	192.9	15	196.7	3.1		JJJD71	JJJD71tr_9	493	28	5.32	0.76	3918	85	454700	8800	3.04	0.19	0.01	0.0087	34.86	0.98	0.296	0.037	6.56	0.46	12.53	0.66	2.06	0.14	85.7	2.6	28.29	0.7	350.6	7.9	133.1	2.8	599
JJJD71tr_10	86.6	69.4	1.24784	0.0537	0.01	0.226	0.04	0.0311	0.0015	197.4	9.4	203	33	197.4	9.4		JJJD71	JJJD71tr_10	275	23	9.8	1.1	1126	49	457700	8200	0.8	0.11	0.022	0.017	7.54	0.23	0.1	0.027	2.08	0.29	3.76	0.34	0.737	0.082	25.3	1.6	8.18	0.47	102.1	5	38.7	1.8	173.2
JJJD71tr_11	153.6	102.3	1.50147	0.0443	0.0058	0.185	0.025	0.03113	0.00096	197.6	6	175	20	197.6	6		JJJD71	JJJD71tr_11	291	17	13.5	1.5	1127	28	451000	11000	1.79	0.15	0.042	0.021	11.54	0.38	0.043	0.013	1.03	0.19	2.66	0.3	0.465	0.056	19	0.97	6.97	0.26	89.9	2.6	37	1	182.5
JJJD71tr_12	117.4	87.3	1.34479	0.0425	0.0071	0.187	0.034	0.03097	0.00096	196.6	6	172	29	196.6	6		JJJD71	JJJD71tr_12	262	19	10.3	1.2	783	33	465900	8100	0.81	0.11	0.017	0.013	8.52	0.35	0.035	0.019	0.57	0.16	2.39	0.33	0.419	0.064	14.14	0.8	5.07	0.29	65.6	3.1	25.4	1.1	122.6
JJJD71tr_13	101	61.7	1.63695	0.0539	0.0091	0.229	0.034	0.03067	0.00092	194.7	5.8	213	26	194.7	5.8		JJJD71	JJJD71tr_13	210	18	12	1.1	612	22	458500	9400	0.812	0.098	0.0016	0.0031	6.22	0.35	0.026	0.011	0.49	0.1	1.55	0.26	0.323	0.056	11.04	0.74	4.08	0.2	51.2	2.3	20.89	0.85	98.6
JJJD71tr_14	145.2	109.3	1.32845	0.062	0.011	0.252	0.044	0.03119	0.00077	198	4.8	226	35	198	4.8		JJJD71	JJJD71tr_14	299	17	13.8	1.2	969	19	457900	7400	1.31	0.14	0.236	0.044	9.86	0.3	0.107	0.023	1.29	0.2	2.49	0.31	0.541	0.076	17.89	0.89	6.36	0.24	81.4	2.3	32.16	0.72	151.8
JJJD71tr_15	91.2	87.4	1.04348	0.0497	0.0055	0.206	0.022	0.03107	0.00063	197.2	3.9	189	19	197.2	3.9		JJJD71	JJJD71tr_15	235	18	11.6	1.1	1333	30	464600	7900	0.7	0.1	0.0083	0.0081	7.65	0.35	0.079	0.019	2.31	0.3	5.37	0.43	1.06	0.11	32.8	1.5	10.3	0.38	124.9	4	46.4	1.5	203.8
JJJD71tr_16	185	158.3	1.16867	0.0536	0.0072	0.224	0.03	0.0308	0.00091	195.5	5.7	204	25	195.5	5.7		JJJD71	JJJD71tr_16	275	17	11.33	0.98	1414	34	445800	8900	1.88	0.15	0	1	12.22	0.44	0.098	0.021	1.82	0.23	4.49	0.38	0.736	0.073	25.2	1.3	9.26	0.33	116.7	4.1	47.1	1.4	219.6
JJJD71tr_17	293	308	0.951299	0.0467	0.0063	0.191	0.026	0.031	0.0012	196.9	7.7	177	23	196.9	7.7		JJJD71	JJJD71tr_17	311	23	9.27	0.85	2550	130	444900	8800	1.6	0.15	0.017	0.01	18.9	0.82	0.201	0.037	4.57	0.46	10.37	0.7	1.9	0.17	61	3.8	20.3	1.1	242	13	87.7	5.3	378
JJJD71tr_18	111.3	80.9	1.37577	0.064	0.011	0.266	0.045	0.03105	0.00096	197.1	6	241	35	197.1	6		JJJD71	JJJD71tr_18	375	35	12.2	1.6	942	64	450500	8100	0.83	0.12	0.79	0.19	8.58	0.55	0.398	0.069	2.7	0.4	2.98	0.56	0.49	0.11	18.3	1.8	6.07	0.48	77.6	5.9	32	2.5	139
JJJD71tr_19	106.6	94.6	1.12685	0.0411	0.0071	0.17	0.028	0.031	0.0012	197.1	7.4	158	25	197.1	7.4		JJJD71	JJJD71tr_19	261	17	12.3	1.2	1145	38	454000	10000	0.764	0.095	0.018	0.022	6.9	0.31	0.102	0.026	2.13	0.23	4.15	0.42	0.786	0.08	22.8	1.1	8.17	0.3	96.4	3.7	38.4	1.4	173.2
JJJD71tr_20	141	136	1.03676	0.0505	0.0079	0.217	0.033	0.0311	0.0011	197.3	6.9	197	27	197.3	6.9		JJJD71	JJJD71tr_20	252	19	9.3	1.1	1322	58	447700	7300	0.642	0.09	0	1	8.47	0.43	0.101	0.021	2.43	0.31	5.44	0.49	1.07	0.1	30.7	1.8	9.95	0.51	118.2	6	45.3	2.1	198.3
JJJD71tr_21	191	224	0.852679	0.0473	0.005	0.196	0.021	0.03095	0.0007	196.4	4.4	183	17	196.4	4.4		JJJD71	JJJD71tr_21	231	19	9.23	0.94	1670	120	450000	10000	0.9	0.12	0.0059	0.0068	10.07	0.43	0.135	0.028	2.97	0.41	6.25	0.74	1.13	0.12	37	2.9	12.55	0.87	150	11	57.6	4.4	257
JJJD71tr_22	634	889	0.713161	0.0487	0.0057	0.204	0.022	0.03063	0.00046	194.5	2.9	188	19	194.5	2.9		JJJD71	JJJD71tr_22	474	27	9.94	0.94	4190	120	449000	10000	2.69	0.18	0.039	0.014	29.06	0.93	0.359	0.039	7.65	0.48	17.3	0.98	3	0.19	107.6	3.9	34.4	1	388	11	146.7	4.4	616
JJJD71tr_23	197	150.3	1.31071	0.0543	0.0063	0.231	0.026	0.0311	0.001	197.3	6.5	209	21	197.3	6.5		JJJD71	JJJD71tr_23	267	36	8.5	1.5	1287	68	453000	21000	2.13	0.28	0.009	0.012	13.28	0.9	0.068	0.032	1.45	0.34	3.56	0.64	0.53	0.12	25.2	2.3	8.17	0.56	102.4	4.9	44.1	2.6	209
JJJD71tr_24	228.8	228.9	0.999563	0.0525	0.0055	0.23	0.025	0.03112	0.00066	197.5	4.1	209	21	197.5	4.1		JJJD71	JJJD71tr_24	284	41	12.4	2.6	989	51	423000	15000	1.34	0.24	0.3	0.12	13.07	0.93	0.135	0.044	1.61	0.37	2.96	0.5	0.44	0.12	19	2.2	6.41	0.38	77.7	4.8	32.5	2.4	149.2
JJJD71tr_25	147.7	146.7	1.00682	0.0589	0.0071	0.26	0.036	0.03101	0.00076	196.9	4.8	230	27	196.9	4.8		JJJD71	JJJD71tr_25	221	18	12.9	1.1	1249	41	462900	9000	0.87	0.1	0.027	0.012	8.27	0.31	0.093	0.021	1.83	0.21	4.99	0.48	0.806	0.081	28.6	1.4	9.21	0.37	109.3	4.1	42.1	1.6	187.3
JJJD71tr_26	194.4	176.8	1.09955	0.0534	0.0068	0.217	0.025	0.03081	0.00062	195.6	3.9	199	21	195.6	3.9		JJJD71	JJJD71tr_26	334	21	11.5	1.2	1431	51	466400	8500	1.37	0.13	0.048	0.025	10.51	0.41	0.121	0.023	2.16	0.24	4.15	0.35	0.713	0.088	28.2	1.6	9.91	0.4	117	4.4	48.9	1.7	222.9
JJJD71tr_27	219	362	0.604972	0.0519	0.0058	0.216	0.024	0.03091	0.00067	196.3	4.2	197	20	196.3	4.2		JJJD71	JJJD71tr_27	287	21	14.7	1.3	1197	34	462600	7900	1.62	0.17	0.12	0.044	12.7	1	0.102	0.023	1.42	0.22	3.65	0.4	0.552	0.063	22.5	1.1	8.02	0.31	98.2	3.4	40.7	1.2	186.7
JJJD71tr_29	178.9	150.9	1.18555	0.0494	0.0057	0.205	0.023	0.03098	0.00058	196.7	3.6	190	20	196.7	3.6		JJJD71	JJJD71tr_29	254	22	10.9	1.3	1020	26	459000	13000	1.69	0.19	0.026	0.023	9.53	0.42	0.017	0.013	0.79	0.2	2.18	0.39	0.444	0.087	18	1.4	6.52	0.28	79.6	2.3	34.4	1	161.4
JJJD71tr_30	259.6	366.4	0.708515	0.0503	0.0069	0.215	0.029	0.0316	0.00085	200.6	5.3	201	22	200.6	5.3		JJJD71	JJJD71tr_30	263	28	8.3	1.3	2120	52	461000	10000	1.15	0.18	0.027	0.017	15.1	0.6	0.136	0.037	3.36	0.33	7.66	0.68	1.32	0.12	49	1.8	16.43	0.6	191.8	5.1	73.6	1.4	322.3
JJJD71tr_31	522	833	0.626651	0.0543	0.0048	0.236	0.019	0.03237	0.00054	205.3	3.4	214.9	16	205.3	3.4		JJJD71	JJJD71tr_31	368	30	7.5	1.1	3020	130	439800	8600	2.33	0.28	0.045	0.026	26.5	2.4	0.252	0.039	4.59	0.66	11.04	0.85	1.63	0.16	57.9	2.2	21.9	0.81	283	10	102.8	4	459
JJJD71tr_32	252.8	271	0.932841	0.0469	0.0048	0.2	0.02	0.03124	0.00052	198.3	3.3	185	17	198.3	3.3		JJJD71	JJJD71tr_32	308	22	11.1	1.1	1456	72	450800	9200	1.85	0.17	0.024	0.018	12.36	0.54	0.107	0.032	1.54	0.28	4.05	0.46	0.77	0.096	23.4	1.7	9.65	0.72	128.3	6.8	49.1	2.5	230
JJJD71tr_33	1132	1796	0.63029	0.0488	0.0037	0.2072	0.015	0.03105	0.00046	197.1	2.8	191	13	197.1	2.8		JJJD71	JJJD71tr_33	528	28	6.45	0.72	5038	82	447100	5800	3.62	0.22	0.0155	0.0098	40.8	1.4	0.432	0.055	8.57	0.45	16.92	0.89	2.35	0.15	96.8	2.6	37.31	0.86	478.5	9.7	174.9	3.5	771
JJJD71tr_34	161	165	0.975758	0.051	0.0056	0.214	0.022	0.03104	0.00071	197	4.4	200	19	197	4.4		JJJD71	JJJD71tr_34	272	18	12.1	0.93	1059	82	461200	9300	1.13	0.16	0	1	9.26	0.6	0.049	0.019	1.22	0.28	3.37	0.41	0.586	0.091	18.2	1.9	7.42	0.65	96.9	8.4	35.9	3.1	166
JJJD71tr_35	119.6	120.6	0.991708	0.0614	0.0077	0.257	0.031	0.03094	0.00095	196.4	5.9	229	25	196.4	5.9		JJJD71	JJJD71tr_35	217	24	11.9	2.1	1065	30	433000	11000	0.94	0.14	0.019	0.018	6.86	0.51	0.064	0.026	2.06	0.34	4.01	0.48	0.61	0.14	19.5	1.7	7.91	0.35	102	4.5	37.1	1.3	164.1
JJJD71tr_37	105.8	113.1	0.935455	0.0441	0.007	0.205	0.034	0.03104	0.00086	197	5.4	186	29	197	5.4		JJJD71	JJJD71tr_37	246	19	12.6	1.1	1173	24	453400	9300	0.669	0.078	0	1	7.12	0.28	0.116	0.021	2.01	0.26	5.09	0.4	0.902	0.092	24.11	0.98	9.07	0.31	118	3.1	40.93	0.98	181.3
JJJD71tr_38	311	244	1.27459	0.0497	0.0045	0.219	0.018	0.03133	0.00036	198.8	2.2	200.7	15	198.8	2.2		JJJD71	JJJD71tr_38	297	17	8.11	0.96	1228	57	452800	7500	1.85	0.17	0	1	16	1	0.057	0.016	1.09	0.2	3.05	0.28	0.558	0.079	18.6	1	7.92	0.38	112.9	4.8	40.9	1.8	194.9
JJJD71tr_40	71.6	47.3	1.51374	0.046	0.013	0.197	0.05	0.0311	0.0014	197.2	8.7	179	42	197.2	8.7		JJJD71	JJJD71tr_40	278	25	10.7	1.2	740	40	454500	7900	0.81	0.1	0.0076	0.0074	5.65	0.26	0.032	0.013	0.63	0.15	1.83	0.23	0.359	0.059	12.1	1	4.76	0.33	67.6	3.9	24.9	1.5	114.7
JJJD71tr_41	140.2	137.1	1.02261	0.0484	0.0059	0.202	0.024	0.03092	0.00072	196.3	4.5	188	20	196.3	4.5		JJJD71	JJJD71tr_41	291	25	9.3	1.5	1457	70	429000	19000	0.66	0.11	0.146	0.089	10.15	0.71	0.128	0.046	2.74	0.44	5.57	0.68	0.91	0.15	30.4	1.8	11.01	0.59	142.8	7.1	51.7	2.8	223
JJJD71tr_42	150.7	148.2	1.01687	0.0491	0.0086	0.205	0.036	0.0315	0.0011	199.9	6.6	193	31	199.9	6.6		JJJD71	JJJD71tr_42	247	24	11.4	1.7	698	24	453100	9900	0.74	0.13	0.167	0.074	8.39	0.45	0.07	0.036	0.94	0.28	2.35	0.33	0.286	0.058	11.64	0.91	4.48	0.19	63	2.5	22.69	0.95	112
JJJD71tr_43	95.1	61.1	1.55646	0.0569	0.0094	0.262	0.058	0.0309	0.0011	196.2	6.6	215	31	196.2	6.6		JJJD71	JJJD71tr_43	311	24	12.3	1.1	671	16	449400	8600	0.82	0.11	0.8	0.11	9.82	0.44	0.328	0.052	2.31	0.31	2.56	0.29	0.335	0.056	11.54	0.73	4.59	0.17	59.1	1.8	22.58	0.61	105.1
JJJD71tr_44	138	135.8	1.0162	0.0578	0.0069	0.247	0.03	0.03114	0.00061	197.6	3.8	222	24	197.6	3.8		JJJD71	JJJD71tr_44	323	19	11.9	1.2	1452	53	459300	7400	1.01	0.12	0.031	0.018	9.52	0.35	0.124	0.03	1.96	0.28	5	0.44	0.87	0.11	29.8	1.7	10.37	0.6	133.2	5.9	49.2	1.9	221.3
JJJD71tr_45	137.5	95.1	1.44585	0.0474	0.0061	0.2	0.025	0.031	0.00078	196.8	4.9	183	21	196.8	4.9		JJJD71	JJJD71tr_45	277	15	14.3	1.4	1309	29	456700	7400	1.41	0.14	0.0021	0.0042	8.64	0.28	0.091	0.024	1.74	0.25	3.51	0.34	0.809	0.091	23.4	1.1	8.93	0.27	111.4	2.7	44.4	1	208.1
JJJD71tr_46	88.9	96.7	0.919338	0.0483	0.0059	0.204	0.024	0.03106	0.00069	197.1	4.3	188	20	197.1	4.3		JJJD71	JJJD71tr_46	238	18	14	1	1462	65	459100	7700	0.77	0.1	0	1	8.84	0.34	0.139	0.028	2.73	0.34	5.82	0.55	1.21	0.13	36.8	2.2	11.41	0.57	130.7	5.4	51.4	2.6	219
JJJD71tr_47	42.5	24.58	1.72905	0.0535	0.0089	0.23	0.038	0.031	0.0011	196.7	6.8	205	31	196.7	6.8		JJJD71	JJJD71tr_47	235	22	8.7	1.3	511	13	457000	13000	0.78	0.15	0.087	0.061	4.75	0.48	0.055	0.035	0.47	0.26	0.68	0.25	0.151	0.058	8.72	0.89	3.01	0.23	37.8	1.6	17.24	0.63	80
JJJD71tr_48	122.2	117.3	1.04177	0.046	0.0074	0.197	0.029	0.03084	0.00081	195.8	5.1	181	24	195.8	5.1		JJJD71	JJJD71tr_48	305	22	8.36	0.92	1645	60	450000	8800	0.99	0.12	0	1	10.35	0.44	0.124	0.023	2.85	0.3	5.62	0.48	1.1	0.11	37.8	2	12.18	0.49	139.8	4.8	56.8	2.2	250.7
JJJD71tr_49	147	141	1.04255	0.0514	0.0054	0.218	0.023	0.03102	0.00065	196.9	4.1	199	19	196.9	4.1		JJJD71	JJJD71tr_49	288	17	12.3	1.1	1067	41	454100	8000	1.31	0.14	0.016	0.011	11.64	0.63	0.055	0.014	1.38	0.22	3.66	0.36	0.543	0.08	20.8	1.2	6.98	0.31	81.2	3.2	35.7	1.4	163.5
JJJD71tr_50	124.7	105.4	1.18311	0.046	0.005	0.196	0.021	0.03095	0.00087	196.5	5.4	181	17	196.5	5.4		JJJD71	JJJD71tr_50	305	25	11.4	1.2	1042	23	452400	8100	1.46	0.15	0.272	0.06	10.72	0.51	0.099	0.025	1.46	0.26	2.69	0.4	0.401	0.071	18.1	1	6.55	0.31	77.8	2.5	35.1	0.86	164.8
JJJD71tr_51	672	926	0.725702	0.0494	0.0047	0.204	0.018	0.0309	0.0012	195.9	7.2	188.5	15	195.9	7.2		JJJD71	JJJD71tr_51	361	46	11.3	2	2032	38	470400	6600	3.1	0.35	0.02	0.028	30.7	1.3	0.183	0.073	1.79	0.61	5.3	0.65	0.8	0.22	34.9	2.5	12.68	0.57	153.7	3.7	65.4	2.2	311.7
JJJD71tr_52	206.9	261	0.79272	0.0532	0.0053	0.224	0.021	0.03093	0.00069	196.4	4.3	204	17	196.4	4.3		JJJD71	JJJD71tr_52	332	28	11.1	1.6	1237	25	457000	12000	1.49	0.27	0.089	0.048	14.79	0.64	0.079	0.032	1.99	0.4	3.06	0.59	0.64	0.16	22.8	1.6	8.73	0.28	95.5	2.6	41.8	1	187.3
JJJD71tr_53	112	99.4	1.12676	0.0487	0.0068	0.213	0.028	0.03105	0.00071	197.1	4.5	194	24	197.1	4.5		JJJD71	JJJD71tr_53	266	20	12.5	1.1	1030	37	456000	8200	1.37	0.13	0.0045	0.0064	9.76	0.31	0.047	0.014	1.26	0.18	3.07	0.37	0.57	0.08	20	1	6.57	0.3	77.9	3.2	34.7	1.3	157
JJJD71tr_57	109.2	82.7	1.32044	0.052	0.0071	0.211	0.027	0.0309	0.00066	196.1	4.1	198	23	196.1	4.1		JJJD71	JJJD71tr_57	318	27	13.5	1.7	1195	75	469000	12000	1.12	0.18	0.71	0.14	10.56	0.62	0.324	0.06	3.26	0.5	4.21	0.64	0.83	0.15	24.2	2	7.81	0.68	96	7.2	40.8	2.7	181
JJJD73tr_1	82	88	0.931818	0.04	0.008	0.17	0.035	0.02993	0.00096	190.1	6	157	30	190.1	6		JJJD73	JJJD73tr_1	163	20	10.5	1.1	917	53	450300	8600	0.385	0.088	0	1	6.31	0.28	0.032	0.013	0.62	0.17	2.15	0.42	0.585	0.083	18.8	1.7	6.8	0.5	82	5.1	32.2	1.6	144
JJJD73tr_2	100.6	110.1	0.913715	0.0474	0.0086	0.191	0.035	0.02995	0.00075	190.2	4.7	176	30	190.2	4.7		JJJD73	JJJD73tr_2	255	15	11.7	1	1262	76	451900	6800	0.789	0.094	0	1	7.12	0.27	0.087	0.02	1.92	0.29	4.83	0.48	0.91	0.11	26.2	1.8	9.26	0.67	113.2	7.1	44.7	2.7	201
JJJD73tr_3	86.05	64	1.34453	0.05	0.0089	0.21	0.038	0.02997	0.0008	190.3	5	192	32	190.3	5		JJJD73	JJJD73tr_3	252	15	12.26	0.98	848	21	456100	6800	0.93	0.11	0.0033	0.0046	6.58	0.25	0.044	0.014	0.73	0.12	2.3	0.25	0.529	0.064	14.61	0.64	5.36	0.2	68.4	2.1	28.68	0.76	133.3
JJJD73tr_4	78.7	85.9	0.916182	0.05	0.0097	0.2	0.041	0.02968	0.001	188.5	6.4	183	34	188.5	6.4		JJJD73	JJJD73tr_4	261	17	12.1	1	1165	39	447700	8600	0.604	0.088	0.0122	0.0088	7.08	0.32	0.104	0.018	1.89	0.25	5.18	0.46	0.993	0.096	25.2	1.4	9.13	0.47	105.4	4.5	40.6	1.5	181.1
JJJD73tr_5	62.6	51.9	1.20617	0.0524	0.01	0.218	0.044	0.0298	0.0011	189.5	7	207	37	189.5	7		JJJD73	JJJD73tr_5	209	14	11.68	0.83	618	12	442000	8300	0.618	0.084	0	1	5.13	0.19	0.0105	0.0071	0.48	0.13	1.65	0.2	0.396	0.057	10.58	0.6	4.17	0.15	52.9	1.4	20.82	0.59	94.6
JJJD73tr_6	74.3	74.3	1	0.0493	0.009	0.205	0.038	0.03	0.00076	190.5	4.7	187	32	190.5	4.7		JJJD73	JJJD73tr_6	224	16	13.1	1.2	1062	22	454400	9000	0.547	0.069	0	1	6.85	0.3	0.041	0.013	1.31	0.2	3.92	0.4	0.883	0.078	24.74	0.96	8.08	0.26	97.9	2.4	37.13	0.96	163.3
JJJD73tr_7	134.6	157	0.857325	0.0496	0.0097	0.198	0.038	0.02998	0.0008	190.4	5	182	33	190.4	5		JJJD73	JJJD73tr_7	254	15	11.42	0.9	1805	53	438300	9300	0.647	0.092	0.0018	0.0035	9.03	0.32	0.174	0.026	3.3	0.32	7.59	0.51	1.28	0.11	41.3	1.6	14	0.52	166.9	5.5	64.1	1.9	274.8
JJJD73tr_8	132.3	91.5	1.4459	0.0489	0.0084	0.201	0.035	0.02992	0.00066	190.1	4.1	185	30	190.1	4.1		JJJD73	JJJD73tr_8	242	21	12.9	1.4	1157	64	436000	14000	1.06	0.16	0.0046	0.0064	8.71	0.55	0.079	0.027	1.27	0.33	3.88	0.59	0.74	0.1	21.8	1.6	8.11	0.62	97.5	6.6	39.8	2.4	182.4
JJJD73tr_9	165	195	0.846154	0.0576	0.0097	0.232	0.04	0.02998	0.00063	190.4	4	212	32	190.4	4		JJJD73	JJJD73tr_9	191	27	9.9	1.7	970	140	433000	22000	0.7	0.16	0.008	0.011	7	0.69	0.065	0.022	1.53	0.36	3.29	0.87	0.76	0.16	22.7	3.7	7.8	1.3	90	14	35.3	5.6	157
JJJD73tr_10	135.5	123	1.10163	0.0456	0.009	0.198	0.039	0.03014	0.00095	191.4	5.9	182	33	191.4	5.9		JJJD73	JJJD73tr_10	278	15	10.9	1	1256	64	452600	6300	1.15	0.13	0	1	9.02	0.42	0.08	0.023	1.45	0.19	3.62	0.38	0.731	0.095	23.9	1.6	8.56	0.5	108.6	5.9	42.3	2.1	198.3
JJJD73tr_11	120	129	0.930233	0.0516	0.009	0.219	0.039	0.03009	0.00075	191.1	4.7	200	33	191.1	4.7		JJJD73	JJJD73tr_11	229	22	13.1	1.4	1231	50	448200	6400	0.697	0.087	0	1	7.43	0.34	0.077	0.022	1.83	0.31	4.43	0.49	0.96	0.13	25.7	1.5	8.79	0.45	105.6	4.4	42.4	2	186.8
JJJD73tr_12	187.6	200	0.938	0.051	0.0085	0.212	0.036	0.03007	0.00064	191	4	195	30	191	4		JJJD73	JJJD73tr_12	241	17	9.55	0.91	2010	110	443400	7800	0.838	0.091	0.002	0.0039	11.8	0.43	0.186	0.035	3.31	0.33	8.21	0.63	1.47	0.12	45.1	2.4	15.52	0.7	186.7	9.3	71.3	3.6	305
JJJD73tr_13	76.4	61.7	1.23825	0.05	0.013	0.205	0.055	0.0299	0.0012	190.2	7.3	185	46	190.2	7.3		JJJD73	JJJD73tr_13	184	19	10.22	0.98	874	55	426000	13000	0.495	0.093	0	1	5.98	0.3	0.082	0.019	1.42	0.3	3.24	0.45	0.63	0.1	18.6	1.8	6.61	0.46	80.1	6.4	30.7	2.3	137
JJJD73tr_14	140.5	144.3	0.973666	0.0512	0.0094	0.211	0.038	0.02986	0.00081	189.6	5.1	198	30	189.6	5.1		JJJD73	JJJD73tr_14	242	18	12.03	0.87	1637	86	431900	7800	0.867	0.094	0	1	10.1	0.31	0.158	0.027	3.34	0.39	6.61	0.46	1.236	0.093	36.7	1.9	12.21	0.53	149	6.5	58.2	2.9	253
JJJD73tr_15	86	59.3	1.45025	0.0467	0.009	0.194	0.036	0.03051	0.00085	193.7	5.3	179	31	193.7	5.3		JJJD73	JJJD73tr_15	210	16	11.54	0.98	899	98	440000	11000	0.661	0.09	0.014	0.011	6.55	0.58	0.066	0.02	1.45	0.34	3.02	0.47	0.63	0.12	18.6	2.9	6.45	0.86	79	10	30.6	3.4	145
JJJD73tr_17	75.5	51.1	1.4775	0.0525	0.011	0.223	0.046	0.0301	0.0011	191.1	7	201	38	191.1	7		JJJD73	JJJD73tr_17	185	13	11.3	1.1	683	22	439800	7300	0.637	0.083	0.0035	0.004	5.67	0.28	0.034	0.011	0.82	0.15	2.26	0.32	0.443	0.059	13.76	0.86	4.88	0.25	59.1	2.4	23.5	0.86	106.7
JJJD73tr_18	126.9	122.1	1.03931	0.0493	0.0092	0.2	0.037	0.02964	0.00071	188.3	4.4	186	32	188.3	4.4		JJJD73	JJJD73tr_18	216	13	11.44	0.9	1374	24	427400	8800	0.703	0.096	0	1	8.8	0.28	0.106	0.021	2.24	0.23	5.96	0.42	1.236	0.082	31.4	1.2	10.83	0.31	125.6	3	47.89	0.94	206.4
JJJD73tr_19	57.5	44.1	1.30385	0.0561	0.012	0.244	0.052	0.03	0.00098	190.5	6.1	217	42	190.5	6.1		JJJD73	JJJD73tr_19	157	14	11.5	1	684	79	450000	11000	0.476	0.073	0.002	0.004	5.37	0.49	0.04	0.018	1.26	0.31	2.24	0.62	0.49	0.11	14	2.2	5.14	0.78	61.7	8.9	24.2	3	111
JJJD73tr_20	357	393	0.908397	0.0499	0.0085	0.207	0.035	0.02999	0.00084	190.5	5.3	193.2	27	190.5	5.3		JJJD73	JJJD73tr_20	279	15	8.5	0.91	2217	87	439500	9300	1.39	0.12	0	1	14.46	0.61	0.188	0.026	3.84	0.35	8.19	0.64	1.33	0.1	47.2	2.3	16.94	0.9	201	9.6	78.7	3.3	345
JJJD73tr_21	119.9	128.2	0.935257	0.0509	0.0087	0.214	0.037	0.03024	0.00068	192	4.2	196	31	192	4.2		JJJD73	JJJD73tr_21	233	19	10.76	0.92	933	44	430000	14000	1.03	0.16	0.0025	0.005	7.58	0.54	0.053	0.021	0.79	0.19	2.74	0.37	0.54	0.1	17	1.3	5.95	0.34	78.7	3.9	32.9	1.9	149.2
JJJD73tr_22	104	91.7	1.13413	0.0515	0.0095	0.211	0.039	0.03005	0.00085	190.9	5.3	192	33	190.9	5.3		JJJD73	JJJD73tr_22	211	14	12.36	0.95	680	14	440100	6100	0.722	0.086	0	1	6.16	0.24	0.0183	0.0079	0.75	0.14	1.87	0.2	0.411	0.057	12.2	0.61	4.34	0.17	56.9	1.8	23.15	0.6	108.6
JJJD73tr_23	97.9	112	0.874107	0.0543	0.011	0.218	0.042	0.02995	0.00087	190.2	5.5	198	35	190.2	5.5		JJJD73	JJJD73tr_23	260	12	11.71	0.88	855	39	445200	6600	0.98	0.11	0	1	6.88	0.39	0.029	0.01	0.76	0.14	2.08	0.25	0.518	0.061	14.65	0.86	5.52	0.27	69.1	3.2	28.9	1.4	137.8
JJJD73tr_24	139	200	0.695	0.0522	0.0091	0.21	0.037	0.03005	0.00072	190.9	4.5	193	30	190.9	4.5		JJJD73	JJJD73tr_24	267	15	11.81	0.91	1154	70	436300	6800	1.12	0.12	0.016	0.011	9.08	0.36	0.066	0.017	1.33	0.22	3.77	0.38	0.688	0.085	21.3	1.7	7.79	0.54	100.6	6.7	39.2	2.5	182
JJJD73tr_25	67.8	78.2	0.867008	0.0497	0.0098	0.216	0.043	0.03001	0.00083	190.6	5.2	196	36	190.6	5.2		JJJD73	JJJD73tr_25	223	14	10.8	1.1	567	17	440800	8500	0.68	0.1	0.016	0.017	6.4	0.28	0.017	0.0097	0.66	0.16	1.3	0.26	0.276	0.04	9.75	0.66	3.69	0.16	47.8	1.8	19.29	0.69	91.6
JJJD73tr_26	122.8	87.1	1.40987	0.0527	0.0096	0.22	0.04	0.02994	0.00073	190.2	4.6	200	33	190.2	4.6		JJJD73	JJJD73tr_26	242	21	12.6	1.3	1322	45	427100	8400	0.82	0.18	0.0031	0.0061	8	0.38	0.128	0.031	2.24	0.39	5.17	0.56	0.9	0.11	28.1	1.9	9.27	0.41	113	5.1	45.8	1.7	205.6
JJJD73tr_27	67.6	59	1.14576	0.0559	0.012	0.211	0.049	0.0303	0.0011	192.1	6.9	198	39	192.1	6.9		JJJD73	JJJD73tr_27	236	14	10.64	0.79	1085	71	435000	7500	0.67	0.11	0.0137	0.0099	7.81	0.45	0.08	0.019	1.6	0.24	3.87	0.44	0.85	0.11	24	2	8.19	0.6	98.2	7.1	38.2	2.7	165
JJJD73tr_28	115	68.1	1.68869	0.0518	0.0092	0.217	0.039	0.03	0.00092	190.5	5.8	198	33	190.5	5.8		JJJD73	JJJD73tr_28	327	17	11.05	0.88	885	40	437800	6100	0.75	0.1	0.017	0.011	6.39	0.37	0.054	0.014	0.98	0.19	2.54	0.35	0.558	0.083	15.6	1.2	6.06	0.38	75.6	4	30.3	1.4	140.6
JJJD73tr_29	104.9	89.6	1.17076	0.0487	0.0089	0.201	0.037	0.03016	0.00064	191.6	4	187	31	191.6	4		JJJD73	JJJD73tr_29	255	15	12.8	1	1631	64	442500	8200	0.79	0.1	0.0117	0.0086	8.87	0.36	0.162	0.029	3.01	0.32	6.11	0.56	1.36	0.11	33.6	1.4	12.36	0.6	147.8	6.5	58.1	2.4	251.1
JJJD73tr_30	61.29	35.52	1.72551	0.0445	0.0091	0.185	0.038	0.02995	0.00075	190.2	4.7	173	34	190.2	4.7		JJJD73	JJJD73tr_30	257	16	12.39	0.89	703	19	437800	8500	0.669	0.081	0	1	6.02	0.26	0.025	0.011	0.65	0.11	2.18	0.27	0.476	0.051	12.38	0.65	4.73	0.2	59.7	2.2	23.47	0.9	109.6
JJJD73tr_31	135.7	109.2	1.24267	0.0485	0.0085	0.198	0.035	0.03007	0.00069	191	4.3	184	29	191	4.3		JJJD73	JJJD73tr_31	237	16	9.12	0.98	1637	75	439600	7600	0.78	0.1	0	1	9.07	0.29	0.127	0.023	2.5	0.35	5.94	0.51	1.22	0.11	35.7	2.4	12.42	0.66	148.5	7.1	57.2	2.7	252
JJJD73tr_32	281.7	289	0.97474	0.0512	0.0084	0.209	0.035	0.03005	0.00058	190.9	3.6	193.4	29	190.9	3.6		JJJD73	JJJD73tr_32	350	20	11.75	0.88	3098	97	434200	7600	1.73	0.13	0.0085	0.0075	15.64	0.62	0.317	0.035	5.32	0.31	10.64	0.71	2.08	0.15	67.6	2.6	23.53	0.86	288.4	8.9	109.6	3.6	476
JJJD73tr_33	98	87.5	1.12	0.0506	0.0099	0.209	0.042	0.0302	0.00074	191.8	4.6	194	33	191.8	4.6		JJJD73	JJJD73tr_33	195	13	12	1.1	1451	37	445400	6900	0.603	0.084	0	1	7.67	0.26	0.143	0.026	2.87	0.32	6.06	0.43	1.23	0.11	33.8	1.2	10.95	0.3	132.1	3.3	50.3	1.3	221.9
JJJD73tr_34	79.9	48.6	1.64403	0.0564	0.011	0.229	0.044	0.02998	0.00086	190.4	5.4	207	36	190.4	5.4		JJJD73	JJJD73tr_34	203	16	11.88	0.95	922	44	439500	9700	0.77	0.1	0.0076	0.0066	7.46	0.37	0.033	0.011	1.29	0.19	2.94	0.39	0.652	0.097	19.2	1.6	6.61	0.47	81.1	5.2	31.8	1.6	146.4
JJJD73tr_35	89.3	75.4	1.18435	0.049	0.0087	0.199	0.036	0.02996	0.00081	190.3	5.1	183	30	190.3	5.1		JJJD73	JJJD73tr_35	213	20	12.4	1.4	1451	92	457500	9900	0.66	0.15	0.009	0.013	8.88	0.61	0.137	0.038	2.8	0.45	6.71	0.82	1.28	0.15	34.4	3	11.38	0.79	134.7	9.9	51.4	3.3	223
JJJD73tr_36	57.6	38.8	1.48454	0.0429	0.0081	0.178	0.035	0.0301	0.0011	191.1	6.6	165	29	191.1	6.6		JJJD73	JJJD73tr_36	221	16	10.5	1	617	10	438300	6200	0.73	0.1	0	1	5.82	0.21	0.0144	0.0083	0.55	0.13	1.77	0.25	0.345	0.055	11.13	0.63	4.08	0.13	51	1.4	20.94	0.45	96.7
JJJD73tr_37	82.8	58.6	1.41297	0.0427	0.0083	0.18	0.034	0.03013	0.00087	191.3	5.4	166	30	191.3	5.4		JJJD73	JJJD73tr_37	290	19	14.5	1.5	1239	89	451300	9600	1.13	0.12	0.046	0.016	9.18	0.54	0.059	0.018	1.61	0.34	3.94	0.7	0.91	0.12	24.7	2.7	8.45	0.82	109	10	42.5	3.6	197
JJJD73tr_38	128.3	102.2	1.25538	0.0505	0.0088	0.21	0.037	0.03036	0.00057	192.8	3.6	192	31	192.8	3.6		JJJD73	JJJD73tr_38	235	18	8.3	1.3	1242	30	445400	9100	1.05	0.17	0	1	9.75	0.49	0.039	0.027	1.37	0.27	3.98	0.56	0.75	0.11	24.3	1.8	8.51	0.41	107.4	3.9	42.5	1.6	193.4
JJJD73tr_39	61.8	42.49	1.45446	0.0547	0.01	0.222	0.042	0.03	0.0011	190.5	6.7	201	35	190.5	6.7		JJJD73	JJJD73tr_39	223	12	10.95	0.79	596	13	433300	6800	0.631	0.083	0	1	5.81	0.19	0.0224	0.0088	0.51	0.11	1.71	0.23	0.344	0.042	11.08	0.63	3.95	0.16	50.6	1.7	20.12	0.58	95
JJJD73tr_40	59.2	45.7	1.2954	0.0529	0.012	0.209	0.047	0.03	0.0016	191	10	191	40	191	10		JJJD73	JJJD73tr_40	241	16	12.42	0.85	930	66	438300	8000	0.65	0.11	0.0094	0.0091	6.45	0.35	0.04	0.015	1.24	0.25	3.13	0.38	0.56	0.1	18.4	1.6	6.61	0.63	81.9	6.8	32.3	2.4	144
JJJD73tr_42	73.8	41.33	1.78563	0.0537	0.0096	0.221	0.04	0.03016	0.00063	191.5	3.9	201	33	191.5	3.9		JJJD73	JJJD73tr_42	222	17	10.9	1.2	774	20	450400	9900	0.83	0.1	0.0081	0.0079	6.84	0.27	0.034	0.014	0.79	0.14	2.31	0.36	0.483	0.076	13.24	0.58	4.99	0.19	64.6	2.1	25.99	0.8	124.2
JJJD73tr_43	116.2	149	0.779866	0.0608	0.011	0.257	0.045	0.03011	0.00077	191.2	4.8	231	36	191.2	4.8		JJJD73	JJJD73tr_43	276	24	12.9	1.5	1266	65	447000	14000	1.1	0.17	0.036	0.022	8.78	0.59	0.105	0.034	2.19	0.44	4.41	0.62	0.84	0.16	24.9	1.6	9.16	0.61	111.4	7.3	43.4	2.1	200.7
JJJD73tr_44	80.8	43.4	1.86175	0.0603	0.012	0.25	0.049	0.0294	0.0011	186.8	7.1	230	42	186.8	7.1		JJJD73	JJJD73tr_44	241	17	13.1	1.3	779	17	443000	11000	0.89	0.13	0.01	0.017	7.21	0.36	0.03	0.013	0.74	0.17	2.18	0.32	0.443	0.064	13.89	0.94	5.05	0.25	63.7	2	26.08	0.74	120.7
JJJD73tr_45	104.8	63.6	1.6478	0.0496	0.0085	0.211	0.036	0.03016	0.00066	191.6	4.1	194	31	191.6	4.1		JJJD73	JJJD73tr_45	322	19	12.8	1.8	1078	59	446600	7100	1.21	0.18	0.153	0.058	8.87	0.36	0.127	0.029	1.3	0.27	3.19	0.5	0.63	0.11	19.3	1.6	7	0.44	87.8	6.2	35.8	2.1	165.6
JJJD43tr_1	1071	1080	0.991667	0.0512	0.003	0.1684	0.01	0.02425	0.00047	154.4	3	158.9	9	154.4	3		JJJD43	JJJD43tr_1	316	16	17.4	0.96	2703	64	678000	12000	1.71	0.16	0.091	0.025	17.44	0.46	0.545	0.052	8.16	0.46	14.05	0.68	0.646	0.059	70.4	2.3	17.88	0.47	192.2	3.6	70	1.6	270.9
JJJD43tr_2	582	414	1.4058	0.0497	0.004	0.165	0.014	0.02424	0.00058	154.4	3.6	155	12	154.4	3.6		JJJD43	JJJD43tr_2	322	17	27.3	1.8	2080	110	685000	13000	1.62	0.15	0.098	0.026	9.3	0.35	0.491	0.058	7.08	0.64	10.38	0.9	0.714	0.092	55.8	4	13.2	0.87	146.7	8.8	52.7	3	214
JJJD43tr_3	483	448.4	1.07716	0.0502	0.0051	0.167	0.016	0.02423	0.00045	154.3	2.8	155	14	154.3	2.8		JJJD43	JJJD43tr_3	311	17	30.4	1.6	2182	84	675000	17000	1.34	0.15	0.142	0.039	9.93	0.33	0.527	0.057	7.53	0.58	11.42	0.74	0.813	0.079	62	2.7	14.29	0.59	155.5	5.9	55.2	2	217.8
JJJD43tr_4	432	445	0.970787	0.0513	0.0038	0.178	0.013	0.02438	0.00047	155.3	3	165.3	11	155.3	3		JJJD43	JJJD43tr_4	390	18	43.4	2.2	2593	45	698000	12000	1.3	0.13	0.219	0.044	9.03	0.29	0.814	0.057	9.86	0.52	14.48	0.78	1.15	0.12	75.8	2.8	17.07	0.46	185.1	4.5	65	1.5	249.5
JJJD43tr_5	287	277	1.0361	0.0504	0.0044	0.168	0.015	0.02432	0.00056	154.9	3.5	157	13	154.9	3.5		JJJD43	JJJD43tr_5	226	14	26.1	1.5	1444	92	682000	19000	1.33	0.16	0.018	0.013	7.43	0.4	0.172	0.035	3	0.51	6.4	0.84	0.523	0.079	37.9	3.1	8.94	0.78	99.3	6.9	35.5	2.4	145.5
JJJD43tr_6	555.2	519	1.06975	0.0445	0.0037	0.152	0.014	0.0242	0.00073	154.2	4.6	145	12	154.2	4.6		JJJD43	JJJD43tr_6	293	15	28.4	1.3	2184	51	676000	15000	1.24	0.15	0.144	0.035	11.84	0.37	0.684	0.075	9.53	0.71	13.3	0.78	0.886	0.089	66.9	2.4	15.46	0.48	166.5	4.5	56.2	1.7	221.3
JJJD43tr_7	1095	481	2.27651	0.05	0.003	0.1677	0.0097	0.0242	0.00043	154.1	2.7	157.3	8.4	154.1	2.7		JJJD43	JJJD43tr_7	164	10	4.35	0.67	958	30	659000	16000	1.68	0.16	0.236	0.088	12.33	0.51	0.085	0.023	0.98	0.19	2.39	0.29	0.094	0.028	16.2	1	4.79	0.23	60.3	2.2	24.79	0.87	109.8
JJJD43tr_8	366	363.7	1.00632	0.0469	0.0047	0.156	0.016	0.02426	0.00049	154.5	3.1	146	14	154.5	3.1		JJJD43	JJJD43tr_8	294	15	31.3	1.5	1920	41	651000	15000	1.12	0.12	0.123	0.028	10.71	0.41	0.583	0.056	8.42	0.52	12.51	0.59	0.864	0.079	60.6	2.2	14.5	0.36	153	3.4	52.6	1.4	209.4
JJJD43tr_9	553	182	3.03846	0.0526	0.0069	0.174	0.025	0.025	0.0013	159.1	8.3	162	22	159.1	8.3		JJJD43	JJJD43tr_9	203	13	21.8	1.5	990	28	646000	12000	0.97	0.11	0	1	6.65	0.27	0.143	0.023	2.41	0.32	5.11	0.39	0.259	0.058	25	1.1	6.46	0.25	73.2	2.2	27.26	0.89	113.1
JJJD43tr_10	1188	165.3	7.18693	0.0515	0.0028	0.17	0.0098	0.02392	0.0004	152.4	2.5	159.1	8.5	152.4	2.5		JJJD43	JJJD43tr_10	152	10	4.73	0.66	624	15	628000	12000	1.23	0.15	0.0076	0.0075	6.54	0.25	0.0227	0.0099	0.58	0.12	1.7	0.26	0.096	0.026	10.53	0.7	3.16	0.14	39.7	1.7	16.19	0.5	80.3
JJJD43tr_13	315	335.7	0.938338	0.0482	0.0034	0.164	0.012	0.02424	0.00043	154.4	2.7	153.8	11	154.4	2.7		JJJD43	JJJD43tr_13	311	16	30.6	1.5	1642	38	535000	12000	0.833	0.086	0.096	0.025	11.47	0.41	0.688	0.062	8.79	0.48	13.85	0.66	0.901	0.092	54	1.6	15.3	0.44	164.9	3.8	54.6	1.2	222.8
JJJD43tr_14	428.9	427.5	1.00327	0.0483	0.0032	0.1632	0.01	0.0245	0.00043	156	2.7	154.4	9.4	156	2.7		JJJD43	JJJD43tr_14	374	21	30.3	1.5	1937	54	525000	12000	0.99	0.1	0.154	0.036	13.06	0.41	0.749	0.06	10.56	0.7	14.81	0.73	0.97	0.1	57.4	1.9	16.54	0.46	185.2	5.3	64	1.9	261.4
JJJD43tr_15	211	212	0.995283	0.0537	0.005	0.176	0.016	0.02424	0.0005	154.4	3.2	164	14	154.4	3.2		JJJD43	JJJD43tr_15	288	21	32.2	1.7	1318	88	520300	7800	0.818	0.085	0.016	0.011	8.46	0.41	0.352	0.068	6.11	0.99	9.4	1.1	0.66	0.11	41.2	3.9	11.67	0.96	128.7	8.8	44.5	3.2	179
JJJD43tr_16	492	419	1.17422	0.0546	0.0059	0.174	0.016	0.02454	0.0007	156.3	4.4	163	14	156.3	4.4		JJJD43	JJJD43tr_16	331	17	27.5	1.4	1775	44	488000	12000	0.975	0.099	0.123	0.027	12.66	0.39	0.664	0.059	10.51	0.62	14.04	0.67	0.893	0.09	52	1.6	16.17	0.49	171.4	4.7	58.9	1.7	245.5
JJJD43tr_18	384	370	1.03784	0.0486	0.0035	0.162	0.012	0.02439	0.00037	155.3	2.3	151.5	10	155.3	2.3		JJJD43	JJJD43tr_18	318	19	24.5	1.4	1710	31	495400	8700	0.83	0.1	0.144	0.033	13.67	0.38	0.72	0.067	10.89	0.59	14.28	0.89	0.752	0.094	51.8	1.7	16.15	0.4	174.2	4.7	58.4	1.2	242
JJJD43tr_19	574	401.9	1.42822	0.0485	0.0031	0.1627	0.011	0.02462	0.00052	156.8	3.3	152.8	9.4	156.8	3.3		JJJD43	JJJD43tr_19	324	17	21.3	1.3	1528	48	487000	10000	1.13	0.13	0.031	0.014	11.06	0.41	0.352	0.047	6	0.41	9.4	0.71	0.524	0.075	39.8	1.6	12.95	0.52	145.8	4.6	51.2	1.8	219.2
JJJD43tr_20	530	127.2	4.16667	0.0581	0.0047	0.196	0.017	0.02431	0.00045	154.8	2.8	180	14	154.8	2.8		JJJD43	JJJD43tr_20	158	18	9.8	1.8	527	46	453000	21000	1.04	0.14	0.026	0.021	7.16	0.46	0.042	0.014	0.76	0.21	1.46	0.39	0.109	0.04	8.6	1.4	3.43	0.46	41.2	4.8	17	1.7	86.1
JJJD43tr_22	371	369.1	1.00515	0.0496	0.0035	0.165	0.012	0.02446	0.00059	155.7	3.7	154.8	11	155.7	3.7		JJJD43	JJJD43tr_22	376	21	28	1.7	1970	43	486000	10000	0.983	0.091	0.125	0.027	13.34	0.45	0.742	0.067	10.66	0.52	14.71	0.82	0.956	0.087	57.1	2	17.32	0.43	187.8	4.7	66.6	1.7	274.2
JJJD43tr_23	365	352.3	1.03605	0.0448	0.0044	0.15	0.013	0.02466	0.00059	157	3.7	141	11	157	3.7		JJJD43	JJJD43tr_23	311	16	26.5	1.7	1614	34	484700	8500	0.98	0.11	0.068	0.021	12.74	0.53	0.528	0.053	8.45	0.56	12.83	0.72	0.656	0.083	45.8	1.6	14.77	0.5	162.4	4.9	56.3	1.7	231
JJJD43tr_24	531	569	0.933216	0.0491	0.0033	0.169	0.012	0.02458	0.00062	156.5	3.9	157.8	11	156.5	3.9		JJJD43	JJJD43tr_24	451	23	27.8	1.4	2522	75	485900	8500	1.25	0.12	0.08	0.024	14.47	0.42	0.755	0.06	10.79	0.53	16.02	0.85	0.831	0.084	65.1	2.8	21.48	0.64	234.4	6.6	84.3	2.5	348
JJJD43tr_25	386	189	2.04233	0.0509	0.0033	0.1713	0.011	0.02426	0.00055	154.5	3.5	162.9	9.8	154.5	3.5		JJJD43	JJJD43tr_25	213	16	10.9	1.1	767	35	487000	10000	1.14	0.13	0	1	10.81	0.36	0.04	0.014	0.92	0.18	2.4	0.3	0.13	0.037	14.47	0.97	5.43	0.3	65.4	3.3	25.4	1.2	116.1
JJJD43tr_26	594	583	1.01887	0.0501	0.003	0.1688	0.011	0.02425	0.00041	154.4	2.6	159.1	9.4	154.4	2.6		JJJD43	JJJD43tr_26	371	18	21.1	1.5	2123	63	492000	11000	1.35	0.11	0.09	0.03	16.35	0.52	0.513	0.054	8.58	0.58	12.83	0.86	0.706	0.072	55.5	2.5	17.85	0.63	198.8	6.2	70.3	2.4	298.6
JJJD43tr_27	651	696	0.935345	0.05	0.0025	0.168	0.0087	0.02442	0.00042	155.6	2.7	158.6	7.9	155.6	2.7		JJJD43	JJJD43tr_27	398	16	18.4	1.3	2180	50	496200	9400	1.55	0.15	0.062	0.018	16.95	0.53	0.441	0.049	6.99	0.54	11.83	0.72	0.704	0.087	57.5	1.8	18.62	0.52	206.4	5.8	73.1	2	301.2
JJJD43tr_28	596	609	0.978654	0.05	0.0027	0.1697	0.0094	0.02446	0.00039	155.7	2.4	158.8	8.2	155.7	2.4		JJJD43	JJJD43tr_28	391	20	16.1	1.2	2154	58	500500	8700	1.37	0.13	0.133	0.033	16.58	0.5	0.611	0.065	9.57	0.63	15.53	0.94	0.702	0.073	59.3	1.7	18.6	0.61	207.8	6.2	73	2	305.1
JJJD43tr_29	692	197	3.51269	0.053	0.0032	0.181	0.014	0.02461	0.00065	156.7	4.1	169	12	156.7	4.1		JJJD43	JJJD43tr_29	222	14	13.6	1.3	1147	51	494900	9400	1.09	0.12	0.038	0.015	9.88	0.38	0.288	0.036	3.97	0.4	7.24	0.74	0.374	0.052	28.8	1.6	9.68	0.52	104.5	5.4	38.4	1.7	162.7
JJJD43tr_30	305.7	301	1.01561	0.0533	0.0044	0.18	0.016	0.02419	0.00056	154.1	3.5	167	13	154.1	3.5		JJJD43	JJJD43tr_30	284	20	20.4	1.3	1390	110	512000	10000	1.18	0.14	0.031	0.014	11.74	0.53	0.299	0.052	4.61	0.66	8.55	0.92	0.377	0.071	37.4	3.6	11.9	1	136	11	47.2	3.7	199
JJJD43tr_31	321	330.9	0.970082	0.0508	0.005	0.171	0.016	0.02439	0.00061	155.3	3.9	162	15	155.3	3.9		JJJD43	JJJD43tr_31	288	17	23.2	1.3	1564	29	567000	10000	0.92	0.1	0.02	0.011	11.72	0.39	0.461	0.047	7.65	0.42	12.66	0.76	0.695	0.087	47.7	1.7	14.65	0.32	154.5	3.2	52.6	1.1	214.5
JJJD43tr_33	1243	1172	1.06058	0.0472	0.0039	0.155	0.012	0.02394	0.0007	152.5	4.4	146	10	152.5	4.4		JJJD43	JJJD43tr_33	179	21	7.4	1	920	110	570000	29000	1.36	0.16	0	1	14.27	0.9	0.048	0.018	1.45	0.53	3.4	0.79	0.119	0.051	17.8	2.3	6.27	0.76	78.6	9.7	30.4	3.5	137
JJJD43tr_34	602	645	0.933333	0.0488	0.0032	0.1654	0.011	0.02441	0.00041	155.4	2.6	155	9.6	155.4	2.6		JJJD43	JJJD43tr_34	393	16	22.9	1	2268	54	596500	9800	1.31	0.11	0.057	0.017	15.96	0.44	0.59	0.047	9.03	0.49	14.77	0.78	0.776	0.082	64.6	2	19.59	0.49	212.5	5.5	77.9	1.7	317.8
JJJD43tr_35	380.7	311	1.22412	0.0495	0.0043	0.165	0.014	0.02446	0.00039	155.8	2.5	154	12	155.8	2.5		JJJD43	JJJD43tr_35	339	19	19.9	1.3	1034	45	599000	13000	1.34	0.1	0	1	12.65	0.48	0.102	0.024	1.93	0.24	4.34	0.38	0.253	0.05	22.6	1.8	7.76	0.42	90	4.7	34.2	1.7	148.8
JJJD44tr_1	492	388	1.26804	0.0492	0.0022	0.1603	0.0078	0.02386	0.00064	152	4	150.6	6.9	152	4		JJJD44	JJJD44tr_1	313	13	24.5	1.6	2592	55	511300	9100	1.18	0.12	0.088	0.029	17.02	0.55	0.785	0.077	10.69	0.69	16.99	0.88	0.92	0.11	65.2	2.2	21.92	0.64	247.6	6.1	87.5	2.2	362.7
JJJD44tr_2	610	154.8	3.94057	0.05	0.0024	0.1616	0.0077	0.02392	0.00072	152.4	4.5	151.9	6.7	152.4	4.5		JJJD44	JJJD44tr_2	150	21	16.5	3.4	720	61	460000	17000	1.26	0.25	0.03	0.028	15.06	0.8	0.058	0.036	0.52	0.27	2.37	0.67	0.106	0.053	11.1	1.4	4.42	0.54	56.6	4.7	22.3	1.7	102.2
JJJD44tr_3	259	143.9	1.79986	0.049	0.0028	0.1607	0.0098	0.02364	0.00068	150.6	4.3	150.7	8.6	150.6	4.3		JJJD44	JJJD44tr_3	206	12	25.6	1.7	1401	53	492000	11000	0.977	0.099	0.08	0.024	11.25	0.43	0.471	0.054	7.84	0.64	12.46	0.98	0.849	0.09	40.7	1.9	13.31	0.65	144.5	5.6	48.3	1.8	193.7
JJJD44tr_4	463	244	1.89754	0.0501	0.0022	0.1652	0.0092	0.02428	0.00076	154.6	4.8	155.1	8	154.6	4.8		JJJD44	JJJD44tr_4	187	12	10.26	0.82	1355	54	483900	9000	1.1	0.14	0.014	0.01	14.34	0.71	0.253	0.039	4.43	0.49	7.62	0.78	0.416	0.069	32.7	1.6	11.06	0.61	125.3	5.8	45.3	2	192.9
JJJD44tr_5	579	439	1.31891	0.0489	0.0021	0.1565	0.0068	0.0235	0.00063	149.7	4	147.4	6	149.7	4		JJJD44	JJJD44tr_5	346	17	21.9	1.3	2547	58	488000	12000	1.38	0.13	0.13	0.029	16.59	0.61	0.763	0.062	9.98	0.71	13.65	0.81	0.733	0.087	62.8	2.3	19.89	0.52	221.9	5.1	81.9	2.1	339.6
JJJD44tr_6	386	218	1.77064	0.0461	0.0025	0.1549	0.0077	0.02395	0.00075	152.6	4.7	145.9	6.8	152.6	4.7		JJJD44	JJJD44tr_6	457	29	15.3	1.4	1336	98	527000	11000	1.16	0.14	0.022	0.012	12.09	0.87	0.328	0.063	5.23	0.81	8.2	1.1	0.513	0.081	41.8	4.2	11.3	1	123	10	43	3.4	185
JJJD44tr_7	918	514	1.78599	0.0514	0.0017	0.1684	0.005	0.02379	0.00064	151.6	4.1	157.9	4.3	151.6	4.1		JJJD44	JJJD44tr_7	667	42	10.8	1.1	1283	32	532000	15000	1.87	0.16	0.0022	0.0044	23.94	0.77	0.085	0.027	2.37	0.29	4.79	0.62	0.249	0.053	29.1	1.4	9.42	0.31	106.4	4	41.1	1.3	185.2
JJJD44tr_9	456.8	356	1.28315	0.0468	0.0042	0.157	0.014	0.02445	0.00078	155.7	4.9	147	13	155.7	4.9		JJJD44	JJJD44tr_9	811	58	22.4	1.5	2040	110	523000	11000	1.14	0.13	0.078	0.026	15.37	0.44	0.507	0.07	7.86	0.71	12.58	0.9	0.82	0.11	64.5	3.3	17.11	0.76	183.5	8.6	66.2	2.9	275
JJJD44tr_10	255.3	206.1	1.23872	0.0509	0.0038	0.164	0.012	0.02348	0.00065	149.6	4.1	153	10	149.6	4.1		JJJD44	JJJD44tr_10	958	51	35.6	1.7	1987	53	548000	11000	0.892	0.089	0.091	0.025	10.95	0.35	0.686	0.063	8.61	0.45	13.52	0.79	0.982	0.083	68.4	2.8	17.75	0.6	183.5	5.6	64.9	1.9	262
JJJD44tr_11	137.4	92	1.49348	0.0534	0.0048	0.175	0.015	0.02354	0.00073	150	4.6	163	13	150	4.6		JJJD44	JJJD44tr_11	787	57	38.6	2.9	1414	41	546000	17000	0.77	0.16	0.071	0.035	8.72	0.44	0.403	0.062	7.4	1.2	11.4	1.1	0.66	0.14	50.1	3	12.63	0.53	132	6.5	47.2	2.1	191.6
JJJD44tr_12	192.8	144.9	1.33057	0.0481	0.0047	0.161	0.015	0.02399	0.0007	152.8	4.4	153	13	152.8	4.4		JJJD44	JJJD44tr_12	702	42	24.3	1.6	1273	58	524900	9800	0.83	0.11	0.019	0.012	9.96	0.32	0.307	0.043	4.13	0.42	7.43	0.59	0.506	0.08	41	2.6	10.86	0.59	116.8	5.7	42.8	2	173.4
JJJD44tr_13	375	295	1.27119	0.0487	0.0029	0.1548	0.0084	0.02377	0.00062	151.4	3.9	145.8	7.4	151.4	3.9		JJJD44	JJJD44tr_13	1063	58	36.2	2.1	2340	120	514000	11000	0.994	0.094	0.11	0.028	11.42	0.36	0.706	0.054	9.65	0.56	14.04	0.78	0.966	0.091	73.7	4.1	19.11	0.94	208	10	75.6	3.8	304
JJJD44tr_14	500	102	4.90196	0.0534	0.0052	0.173	0.016	0.0234	0.0012	149.3	7.3	162	14	149.3	7.3		JJJD44	JJJD44tr_14	565	39	18.8	1.2	1040	25	512000	10000	0.81	0.12	0.05	0.03	10.23	0.41	0.176	0.041	3.24	0.41	5.91	0.56	0.394	0.077	29.1	1.5	8	0.36	91.9	3	34.45	0.96	144.8
JJJD44tr_15	279	173.1	1.61179	0.0457	0.0029	0.1464	0.0094	0.02329	0.00063	148.4	4	138.2	8.4	148.4	4		JJJD44	JJJD44tr_15	572	31	22	1.4	1372	27	514000	11000	0.95	0.091	0.026	0.013	11.6	0.41	0.311	0.043	5.43	0.4	9.88	0.68	0.656	0.078	44.8	2	12.19	0.39	126.8	3.3	46.4	1	189.6
JJJD44tr_17	245.5	189.3	1.29688	0.0496	0.0038	0.161	0.013	0.02331	0.00074	148.6	4.6	153	11	148.6	4.6		JJJD44	JJJD44tr_17	505	35	36	1.9	1768	72	518000	12000	0.808	0.095	0.12	0.027	11.26	0.39	0.659	0.056	10.3	0.62	14.37	0.73	1	0.092	56.9	2.3	16.29	0.6	167.6	6.8	61.1	2.4	243
JJJD44tr_18	421	269.5	1.56215	0.0485	0.0042	0.16	0.016	0.02361	0.001	150.4	6.5	154	14	150.4	6.5		JJJD44	JJJD44tr_18	415	23	28.2	1.3	1812	32	500300	9000	1.01	0.1	0.101	0.024	12.96	0.45	0.665	0.052	9.2	0.56	13.64	0.73	0.784	0.088	54.4	1.6	15.56	0.43	164.9	4	60.7	1.2	245.4
JJJD44tr_19	407	266.8	1.52549	0.0504	0.0031	0.1664	0.0095	0.02357	0.00062	150.2	3.9	155.8	8.3	150.2	3.9		JJJD44	JJJD44tr_19	283	16	12.61	0.97	1413	30	489600	9100	1.05	0.11	0.0071	0.0069	15.56	0.4	0.22	0.038	3.79	0.31	8.04	0.57	0.39	0.052	36.6	1.3	11.4	0.32	129.3	3.1	47.5	1.2	196.4
JJJD44tr_21	315	146.3	2.15311	0.0528	0.0051	0.163	0.013	0.02339	0.0008	149	5.1	153	11	149	5.1		JJJD44	JJJD44tr_21	203	16	23	1.7	1250	80	495000	11000	0.854	0.096	0.076	0.023	9.27	0.41	0.481	0.057	6.72	0.47	10	0.66	0.657	0.097	37	2.3	11.51	0.69	122.3	7.7	42.9	2.4	175
JJJD44tr_22	173.4	136.5	1.27033	0.0506	0.005	0.166	0.017	0.02369	0.00065	150.9	4.1	155	14	150.9	4.1		JJJD44	JJJD44tr_22	225	13	36.2	1.7	1416	32	484000	11000	0.673	0.078	0.076	0.023	10.25	0.32	0.622	0.057	10.29	0.6	12.69	0.61	1.12	0.11	46.5	1.5	14.65	0.47	156.9	4.5	50.6	1.3	199.4
JJJD44tr_23	611	426	1.43427	0.0506	0.003	0.1679	0.0095	0.02387	0.00084	152	5.3	157.4	8.3	152	5.3		JJJD44	JJJD44tr_23	230	13	16.3	1.1	1870	56	495000	11000	1.29	0.11	0.04	0.017	18.37	0.68	0.458	0.05	7.23	0.51	11.1	0.79	0.555	0.083	48.6	2.4	17.42	0.72	194.8	6.4	64.1	2.8	264
JJJD44tr_24	434	324	1.33951	0.0495	0.0024	0.1633	0.009	0.02389	0.00072	152.2	4.5	154.2	8.1	152.2	4.5		JJJD44	JJJD44tr_24	259	16	23.3	1.3	1992	49	498000	14000	1.16	0.13	0.074	0.026	16.17	0.52	0.638	0.067	9.85	0.58	14.1	0.97	0.93	0.11	55.1	2.5	19.56	0.62	206.2	6	69.4	2	277
JJJD44tr_25	377	77.6	4.85825	0.055	0.0032	0.178	0.01	0.02324	0.00074	148.1	4.7	166.3	8.8	148.1	4.7		JJJD44	JJJD44tr_25	197	12	19.1	1.3	617	13	505800	9300	1.17	0.13	0	1	8.09	0.3	0.034	0.013	0.98	0.18	2.21	0.32	0.231	0.036	11.95	0.56	4.74	0.22	57.1	2	21.67	0.63	94.3
JJJD44tr_26	463	314	1.47452	0.0491	0.0022	0.1588	0.0072	0.02376	0.0006	151.3	3.8	150.3	6.2	151.3	3.8		JJJD44	JJJD44tr_26	283	15	21.9	1.3	1804	51	506000	12000	1.17	0.12	0.067	0.019	14.54	0.53	0.468	0.05	6.88	0.5	11.72	0.82	0.705	0.083	49.9	2	17.87	0.67	196.7	6.2	64.7	2.3	250.4
JJJD44tr_27	260	87.3	2.97824	0.0483	0.0033	0.157	0.01	0.0236	0.00072	150.4	4.5	147.1	9.2	150.4	4.5		JJJD44	JJJD44tr_27	181	13	20.5	1.9	663	32	514000	12000	0.938	0.097	0.0062	0.0062	8.82	0.47	0.078	0.019	1.46	0.31	2.97	0.46	0.275	0.054	14.8	1.5	5.84	0.45	68.9	5	23.8	1.5	98.8
JJJD44tr_28	589	395	1.49114	0.0529	0.0027	0.1706	0.0088	0.02395	0.00066	152.6	4.1	160.8	7.4	152.6	4.1		JJJD44	JJJD44tr_28	305	16	17.5	1.4	1850	130	520000	11000	1.18	0.14	0.067	0.021	18.1	1	0.441	0.074	7.43	0.93	11.8	1.4	0.89	0.14	51.7	4.5	19.1	1.5	202	15	67.8	4.8	260
JJJD44tr_29	186.6	139.2	1.34052	0.0479	0.0033	0.156	0.012	0.02342	0.00071	149.2	4.5	147	10	149.2	4.5		JJJD44	JJJD44tr_29	327	17	37.2	2	1589	39	519000	11000	0.89	0.11	0.07	0.021	11	0.45	0.611	0.061	10.13	0.67	13.46	0.79	1.27	0.13	54	2.2	17.57	0.5	180.7	4.9	59.9	1.3	218.9
JJJD44tr_30	241	164.1	1.46862	0.0486	0.0036	0.161	0.012	0.02369	0.00068	150.9	4.3	151	10	150.9	4.3		JJJD44	JJJD44tr_30	403	20	38.9	2.1	1711	48	539000	13000	0.693	0.082	0.138	0.03	10.32	0.37	0.656	0.056	10.37	0.63	14.63	0.73	1.29	0.13	59.8	2.4	18.68	0.68	187.6	6	64.1	2.1	236.8
JJJD44tr_31	326	204.4	1.59491	0.0495	0.003	0.165	0.011	0.02376	0.00064	151.4	4	155.5	9.3	151.4	4		JJJD44	JJJD44tr_31	283	22	16.7	1.3	1312	33	519000	10000	0.9	0.11	0.0031	0.0045	12.93	0.49	0.133	0.024	2.79	0.32	7.02	0.72	0.538	0.081	36.8	1.8	12.59	0.57	138.7	4.2	49.4	1.7	184.7
JJJD44tr_32	396	251	1.57769	0.0516	0.0024	0.1699	0.0073	0.02365	0.00059	150.7	3.7	159	6.3	150.7	3.7		JJJD44	JJJD44tr_32	407	22	25.6	1.3	1857	31	535200	9000	0.95	0.1	0.107	0.028	13.68	0.42	0.556	0.056	9.25	0.66	15.8	0.87	1.014	0.098	59.9	1.8	19.27	0.56	202.3	4.7	69.7	1.6	256.6
JJJD44tr_33	263.3	186.6	1.41104	0.0541	0.0062	0.18	0.019	0.02384	0.00074	151.9	4.6	167	16	151.9	4.6		JJJD44	JJJD44tr_33	437	26	35.8	1.5	1803	44	524000	11000	0.82	0.11	0.098	0.027	11.63	0.4	0.624	0.053	10.37	0.64	15.42	0.67	1.09	0.11	58.9	2	18.86	0.54	194.5	4.9	66	1.9	250.8
JJJD44tr_34	526	292.9	1.79583	0.0496	0.0021	0.1625	0.0069	0.0235	0.0006	149.8	3.8	152.6	6	149.8	3.8		JJJD44	JJJD44tr_34	276	21	11.28	0.91	1401	48	521000	11000	1.03	0.11	0	1	16.63	0.53	0.143	0.028	3.15	0.31	6.77	0.56	0.333	0.063	36.2	1.9	12.84	0.56	142.6	4.9	52.2	2	206.5
JJJD44tr_35	1024	468	2.18803	0.0495	0.0032	0.167	0.011	0.02377	0.00069	151.4	4.3	156.4	9.6	151.4	4.3		JJJD44	JJJD44tr_35	320	31	9.4	1.3	1621	90	501000	19000	1.14	0.14	0.036	0.019	20.57	0.89	0.108	0.032	2.65	0.42	7.32	0.9	0.416	0.08	40.9	3.2	13.7	0.76	157	8.7	58.7	2.9	232
JJJD59tr_1	77.6	39.68	1.95565	0.097	0.073	0.31	0.23	0.0229	0.0013	146.1	8.4	178	35	146.1	8.4		JJJD59	JJJD59tr_1	503	46	6.8	0.98	928	18	505500	9000	1	0.14	0.0041	0.0083	5.77	0.33	0.042	0.026	0.56	0.2	1.48	0.3	0.599	0.091	10.67	0.82	3.93	0.18	57.7	1.9	26.54	0.86	142.5
JJJD59tr_2	163	166	0.981928	0.0474	0.0053	0.147	0.021	0.02234	0.00092	142.4	5.8	138	18	142.4	5.8		JJJD59	JJJD59tr_2	39.5	2	0.74	0.071	126.1	4.6	34650	620	0.0826	0.0098	0.0034	0.0015	0.818	0.047	0.0166	0.0028	0.237	0.026	0.466	0.039	0.206	0.015	2.38	0.12	0.816	0.036	9.57	0.38	3.71	0.15	18.61
JJJD59tr_3	31.6	22.47	1.40632	0.048	0.014	0.152	0.044	0.0227	0.0014	144.7	9	134	39	144.7	9		JJJD59	JJJD59tr_3	260	29	9.23	0.88	572	12	523900	8500	0.543	0.075	0.0018	0.0037	3.9	0.24	0.045	0.015	0.69	0.14	2.22	0.28	0.802	0.087	10.47	0.62	3.4	0.16	40.5	1.4	16.84	0.51	85.7
JJJD59tr_4	28.1	12.47	2.25341	0.068	0.022	0.211	0.07	0.0226	0.0015	144	9.5	164	47	144	9.5		JJJD59	JJJD59tr_4	31.4	2.6	0.664	0.073	40.63	0.74	34330	740	0.0508	0.0071	0.00038	0.00053	0.245	0.011	0.0023	0.001	0.0349	0.0087	0.079	0.019	0.0349	0.0049	0.555	0.046	0.213	0.01	2.678	0.085	1.233	0.034	6.53
JJJD59tr_5	81.8	63	1.29841	0.0547	0.0092	0.161	0.029	0.02271	0.0011	144.8	6.8	148	25	144.8	6.8		JJJD59	JJJD59tr_5	446	41	12.1	1.8	1203	28	515000	13000	0.9	0.13	0.073	0.056	8.15	0.34	0.127	0.035	2.34	0.51	4.59	0.55	1.73	0.21	20.2	1.4	7.07	0.39	84.1	3	37.3	0.99	193.9
JJJD59tr_6	49.2	45.7	1.07659	0.061	0.014	0.174	0.039	0.023	0.0017	146.6	11	166	32	146.6	11		JJJD59	JJJD59tr_6	504	54	14	2.1	1422	74	501000	10000	0.8	0.16	0.021	0.025	6.65	0.35	0.111	0.032	2.02	0.4	4.29	0.57	1.33	0.2	26.5	1.8	10.15	0.53	113.6	6	47.2	2.7	225
JJJD59tr_7	38.3	17.84	2.14686	0.056	0.018	0.179	0.059	0.023	0.0017	146.6	11	160	49	146.6	11		JJJD59	JJJD59tr_7	322	33	9.9	1.1	519	16	511300	9300	0.68	0.13	0.012	0.013	3.97	0.23	0.019	0.014	0.5	0.18	1.1	0.32	0.57	0.11	6.17	0.68	2.29	0.2	29.8	1.1	14.6	0.67	87.3
JJJD59tr_11	291.5	210	1.3881	0.0493	0.0045	0.162	0.02	0.02366	0.00092	150.7	5.8	151.7	17	150.7	5.8		JJJD59	JJJD59tr_11	236	25	7.1	1.2	926	43	502100	9900	1.52	0.2	0.024	0.026	14.36	0.77	0.033	0.018	1.06	0.3	2.93	0.46	0.159	0.058	17.5	1.4	6.69	0.42	74.2	4.2	30.2	1.5	148.2
JJJD59tr_12	31.1	15.77	1.9721	0.05	0.014	0.176	0.051	0.023	0.0013	146.4	8.5	156	43	146.4	8.5		JJJD59	JJJD59tr_12	141	13	7.09	0.79	395	7.5	494100	8300	0.454	0.069	0	1	3.37	0.19	0.022	0.01	0.287	0.095	0.93	0.2	0.354	0.065	5.22	0.38	1.99	0.12	25.51	0.81	12.05	0.37	66.6
JJJD59tr_14	94.7	95.7	0.989551	0.085	0.053	0.28	0.18	0.02297	0.0012	146.4	7.3	177	24	146.4	7.3		JJJD59	JJJD59tr_14	235	19	7.4	1.1	1525	84	502700	7000	0.94	0.11	0.012	0.011	10.41	0.55	0.13	0.031	1.76	0.24	5.17	0.62	1.22	0.15	27	1.7	10.42	0.68	125.1	7.3	51.1	3	240
JJJD59tr_15	21.68	11.03	1.96555	0.048	0.013	0.149	0.042	0.023	0.0013	146.4	8	133	37	146.4	8		JJJD59	JJJD59tr_15	152	33	7.4	2.1	622	26	565000	13000	0.68	0.18	0	1	4.34	0.48	0.006	0.012	0.46	0.26	1.47	0.5	0.53	0.21	9.6	1.4	2.71	0.32	47.2	3.5	17	1.1	86.9
JJJD59tr_16	23.65	13.61	1.73769	0.043	0.015	0.127	0.047	0.0229	0.0014	145.8	8.9	113	41	145.8	8.9		JJJD59	JJJD59tr_16	97	17	6.59	0.99	391.1	8.3	530100	8900	0.435	0.09	0	1	3.14	0.17	0.06	0.022	0.91	0.18	1.17	0.26	0.83	0.11	6.62	0.68	1.89	0.12	31.1	1.7	10.28	0.3	51.8
JJJD59tr_17	28.66	13.11	2.18612	0.062	0.013	0.192	0.045	0.02278	0.0012	145.1	7.3	171	37	145.1	7.3		JJJD59	JJJD59tr_17	197	13	10.6	1.1	916	25	562800	9200	0.8	0.11	0.006	0.011	4.79	0.23	0.065	0.036	0.67	0.18	1.72	0.26	0.746	0.086	13	0.75	4.42	0.21	77.9	2.6	25.87	0.82	124.6
JJJD59tr_18	72.4	32.4	2.23457	0.0521	0.0079	0.163	0.029	0.02322	0.00098	148	6.2	146	23	148	6.2		JJJD59	JJJD59tr_18	227	15	10.9	1.1	1240	27	538300	9800	1.12	0.12	0.0023	0.0047	6.83	0.28	0.041	0.015	0.94	0.27	1.46	0.25	0.731	0.089	10.96	0.69	4	0.18	83.7	2.3	30.61	0.88	163.9
JJJD59tr_19	33.2	12.91	2.57165	0.049	0.012	0.138	0.036	0.0231	0.0013	147.2	7.9	137	31	147.2	7.9		JJJD59	JJJD59tr_19	231	17	10.11	0.86	856	35	551000	11000	0.79	0.11	0.0019	0.0037	4.21	0.24	0.034	0.015	0.87	0.21	1.36	0.28	0.571	0.089	11.4	0.99	3.23	0.21	65.4	3.2	22.6	1.1	116.7
JJJD59tr_20	74	68	1.08824	0.048	0.006	0.148	0.022	0.02281	0.00094	145.4	5.9	138	19	145.4	5.9		JJJD59	JJJD59tr_20	18	1.9	0.51	0.066	148	13	41270	810	0.069	0.011	0	1	0.697	0.082	0.0157	0.0033	0.285	0.041	0.547	0.081	0.219	0.032	2.99	0.37	0.764	0.082	13.2	1.4	3.8	0.34	17.4
JJJD59tr_21	68.8	28.36	2.42595	0.0536	0.0089	0.183	0.035	0.0229	0.0014	145.8	8.7	168	30	145.8	8.7		JJJD59	JJJD59tr_21	24.2	1.3	0.953	0.07	133.3	2.1	38070	660	0.1092	0.0092	0.00034	0.00047	0.621	0.022	0.0037	0.0012	0.065	0.012	0.17	0.021	0.0679	0.0087	1.544	0.073	0.479	0.017	10	0.21	3.431	0.08	17.41
JJJD59tr_22	71.5	49.87	1.43373	0.0534	0.0076	0.167	0.028	0.02307	0.00099	147	6.2	154	24	147	6.2		JJJD59	JJJD59tr_22	291	21	8.42	0.95	2376	46	528000	10000	0.72	0.1	0.013	0.013	9.45	0.33	0.201	0.036	3.48	0.39	7.21	0.59	2.28	0.15	47.8	1.4	13.76	0.43	213.3	4.3	65.6	1.5	294
JJJD59tr_23	28.86	10.56	2.73295	0.049	0.013	0.156	0.041	0.0231	0.0015	146.9	9.6	141	35	146.9	9.6		JJJD59	JJJD59tr_23	236	16	7.99	0.91	586	28	549500	8600	0.59	0.084	0.0026	0.0051	3.27	0.18	0.031	0.017	0.43	0.11	0.79	0.19	0.532	0.077	7.15	0.64	2.42	0.16	41.2	2	15.9	0.88	79.4
JJJD59tr_24	37.8	16.01	2.36102	0.0489	0.0083	0.162	0.031	0.02286	0.0011	145.7	6.8	149	27	145.7	6.8		JJJD59	JJJD59tr_24	166	19	7.14	0.92	724	14	560300	7700	0.681	0.083	0	1	4.31	0.19	0.036	0.016	0.9	0.17	1.73	0.29	0.715	0.095	10.62	0.68	3.45	0.18	53.3	1.8	20.87	0.49	105.4
JJJD70tr_1	101	33.9	2.97935	0.0511	0.0054	0.156	0.017	0.02244	0.00053	143.1	3.3	146	15	143.1	3.3		JJJD70	JJJD70tr_1	175	17	5.48	0.84	1099	68	524600	9400	1.5	0.16	0.002	0.0041	8.7	0.71	0.0016	0.0033	0.45	0.14	1.75	0.33	0.405	0.083	13.5	1	5.61	0.38	78.7	5.8	36	2.6	183
JJJD70tr_2	77.7	43.7	1.77803	0.064	0.024	0.189	0.076	0.02123	0.00053	135.4	3.3	163	46	135.4	3.3		JJJD70	JJJD70tr_2	229	29	6.2	2	903	27	511000	24000	0.9	0.28	0.16	0.11	8.73	0.59	0.098	0.041	0.87	0.34	1.52	0.5	0.44	0.14	12.6	1.8	5.22	0.56	72.4	3.5	31.2	1.8	153.6
JJJD70tr_3	123.9	88	1.40795	0.046	0.0068	0.135	0.017	0.02141	0.00075	136.5	4.8	128	15	136.5	4.8		JJJD70	JJJD70tr_3	294	23	8.6	1	3750	280	479200	8300	1.26	0.15	0.002	0.0039	18.5	1.6	0.262	0.041	4.62	0.47	12.8	1.3	2.62	0.21	78.1	6.7	26.8	2.2	336	27	127.5	9.7	533
JJJD70tr_4	58.2	33.64	1.73008	0.0459	0.0099	0.135	0.029	0.02137	0.00086	136.3	5.4	126	26	136.3	5.4		JJJD70	JJJD70tr_4	227	14	8.12	0.83	1823	47	511000	11000	0.632	0.069	0.014	0.011	7.81	0.29	0.123	0.027	2.41	0.34	5.27	0.45	1.42	0.15	38.3	1.7	13.04	0.46	165.1	3.8	65.7	1.7	280.2
JJJD70tr_7	78.2	40.4	1.93564	0.053	0.01	0.153	0.028	0.02133	0.00074	136	4.6	134	18	136	4.6		JJJD70	JJJD70tr_7	300	20	5.8	1.8	1523	91	501000	15000	0.99	0.13	0.061	0.046	8.62	0.61	0.064	0.03	1.07	0.42	3.15	0.84	0.91	0.2	23.6	2.6	9.3	0.74	122.5	9.3	52.4	3.5	242
JJJD70tr_8	115	63	1.8254	0.0512	0.0061	0.148	0.017	0.02138	0.0007	136.3	4.4	139	15	136.3	4.4		JJJD70	JJJD70tr_8	241	17	8.1	1	1780	190	476000	14000	1.2	0.14	0	1	12.54	0.54	0.117	0.03	1.86	0.39	4.16	0.66	1.01	0.15	28.7	4.1	11	1.4	153	17	62.9	6.9	283
JJJD70tr_9	82.8	34.6	2.39306	0.0462	0.0073	0.142	0.021	0.02141	0.00066	136.6	4.2	133	18	136.6	4.2		JJJD70	JJJD70tr_9	201	14	8	1.1	1373	47	487100	9900	1.36	0.17	0.01	0.014	9.64	0.44	0.039	0.021	0.89	0.22	2.34	0.38	0.685	0.096	18.7	1.1	7.25	0.3	106.2	3.9	45.9	1.5	223.2
JJJD70tr_10	62.9	30.71	2.04819	0.0479	0.0066	0.134	0.018	0.02126	0.00077	135.6	4.9	128	16	135.6	4.9		JJJD70	JJJD70tr_10	168	13	6.94	0.83	757	18	476500	8800	0.82	0.13	0	1	7.04	0.3	0.002	0.0039	0.48	0.14	1.57	0.31	0.332	0.064	11.42	0.72	4.26	0.24	60.2	1.8	26.15	0.67	122
JJJD70tr_11	94.3	59.5	1.58487	0.0575	0.0065	0.165	0.019	0.02124	0.00065	135.5	4.1	153	16	135.5	4.1		JJJD70	JJJD70tr_11	263	18	8.57	0.99	2640	100	498800	9000	1.05	0.1	0.011	0.01	11.14	0.43	0.23	0.047	3.66	0.35	8.53	0.7	2.08	0.18	53.4	2.6	19.17	0.77	238.7	9.6	94.2	3.4	414
JJJD70tr_12	81.2	29.57	2.74603	0.0524	0.006	0.153	0.017	0.02123	0.00058	135.4	3.6	143	15	135.4	3.6		JJJD70	JJJD70tr_12	191	12	6.84	0.64	1298	31	493000	8600	1.25	0.12	0.0038	0.0053	7.87	0.3	0.038	0.015	0.69	0.14	2.87	0.35	0.675	0.087	18.8	1	6.79	0.23	97.2	2.5	42.31	0.99	208.7
JJJD70tr_13	60.2	20.52	2.93372	0.0528	0.0083	0.158	0.025	0.02121	0.00076	135.2	4.8	146	21	135.2	4.8		JJJD70	JJJD70tr_13	207	17	5.2	1	928	49	480900	8700	0.86	0.13	0	1	5.47	0.26	0.017	0.012	0.56	0.15	1.65	0.33	0.502	0.076	12.5	1.3	5.17	0.35	69	4.1	30.6	1.8	147.3
JJJD70tr_16	91.7	36.8	2.49185	0.0508	0.0091	0.141	0.026	0.02133	0.00083	136	5.2	132	23	136	5.2		JJJD70	JJJD70tr_16	539	56	6.5	1.2	2683	85	487000	12000	2.21	0.33	0.073	0.045	18.33	0.74	0.241	0.072	4.92	0.69	9.6	1.1	2.3	0.28	47.6	2.4	17.61	0.75	227.4	7.8	88.9	3	425
JJJD70tr_17	50.5	18.68	2.70343	0.0488	0.0097	0.137	0.027	0.02174	0.00083	138.6	5.3	131	25	138.6	5.3		JJJD70	JJJD70tr_17	491	35	6.9	1.3	892	41	500000	17000	1	0.18	0.011	0.012	4.94	0.28	0.007	0.0081	0.51	0.15	1.39	0.31	0.439	0.09	11.7	1	5.08	0.37	69	3.8	29.6	1.7	149.2
JJJD70tr_18	70.7	32.7	2.16208	0.0445	0.0085	0.133	0.025	0.02155	0.00098	137.4	6.2	125	22	137.4	6.2		JJJD70	JJJD70tr_18	461	26	7.6	1	1644	30	496700	9500	1.43	0.15	0	1	8.32	0.32	0.077	0.02	1.85	0.27	3.77	0.44	1.034	0.098	26.45	0.95	9.8	0.4	129.5	3.4	54.1	1.5	266.6
JJJD70tr_19	56.1	21.52	2.60688	0.063	0.013	0.181	0.038	0.02107	0.00083	134.4	5.2	165	32	134.4	5.2		JJJD70	JJJD70tr_19	362	24	8.19	0.87	896	19	503000	11000	1.36	0.15	0.0066	0.0075	7.74	0.23	0.02	0.011	0.53	0.14	1.7	0.27	0.357	0.06	13.52	0.91	5.26	0.22	70.6	2	29.14	0.81	142.4
JJJD70tr_20	133.3	66.2	2.0136	0.049	0.0055	0.141	0.017	0.02131	0.00061	135.9	3.9	133	15	135.9	3.9		JJJD70	JJJD70tr_20	398	21	7.26	0.68	1290	37	481400	9700	2.14	0.15	0	1	10.21	0.43	0.0212	0.0099	0.9	0.19	2.25	0.28	0.657	0.089	16.18	0.92	6.34	0.33	93.2	3.5	40.8	1.5	215.6
JJJD70tr_21	115.3	46.6	2.47425	0.0518	0.0075	0.155	0.023	0.02117	0.00052	135	3.3	145	20	135	3.3		JJJD70	JJJD70tr_21	592	57	7.2	1.1	1236	25	515000	11000	2.07	0.24	0.154	0.088	9.16	0.45	0.102	0.033	1.28	0.23	2.84	0.53	0.74	0.12	17.52	0.99	6.81	0.29	93.7	2.8	41.5	1.2	206.2
JJJD70tr_22	75.7	41.3	1.83293	0.0531	0.0074	0.153	0.022	0.02117	0.00043	135	2.7	142	19	135	2.7		JJJD70	JJJD70tr_22	906	63	7.4	1	1554	80	521000	12000	1.62	0.19	0	1	8.19	0.55	0.041	0.017	1.43	0.25	4.33	0.49	0.81	0.12	25.9	1.9	9.49	0.58	131.8	6.7	52.8	2.7	258
JJJD70tr_23	83.2	40.92	2.03324	0.0546	0.0073	0.155	0.02	0.02144	0.00053	136.8	3.4	145	17	136.8	3.4		JJJD70	JJJD70tr_23	644	51	8.31	0.86	1259	27	505800	9000	2.14	0.18	0.0034	0.0048	9.95	0.32	0.037	0.012	0.8	0.18	2.06	0.32	0.587	0.084	16.88	0.87	6.65	0.25	92.9	2.8	40.9	1	218.3
JJJD70tr_24	50.9	29.2	1.74315	0.051	0.011	0.155	0.029	0.02119	0.00088	136.2	5.8	144	25	136.2	5.8		JJJD70	JJJD70tr_24	439	33	6.28	0.91	1365	22	496900	8200	1.04	0.13	0.015	0.015	6.73	0.29	0.087	0.024	1.56	0.21	4.23	0.39	1.02	0.11	24.4	0.85	9.11	0.27	113.2	3	45.6	1.1	229.7
JJJD70tr_25	64.2	30.8	2.08442	0.0601	0.0076	0.166	0.02	0.02118	0.00074	135.1	4.7	157	17	135.1	4.7		JJJD70	JJJD70tr_25	721	61	9.4	1.1	972	17	514300	9500	1.47	0.22	0.0029	0.0058	7.32	0.33	0.032	0.017	0.83	0.24	2.86	0.3	0.61	0.12	14.42	0.82	5.87	0.28	75.6	2.1	32.29	0.77	162.4
JJJD70tr_26	83.2	49.5	1.68081	0.0523	0.0077	0.153	0.021	0.02126	0.0005	136.1	3.2	142	19	136.1	3.2		JJJD70	JJJD70tr_26	1007	66	8.54	0.8	1678	73	526400	9000	2.35	0.2	0.013	0.01	10.45	0.36	0.078	0.019	1.47	0.24	3.53	0.36	1	0.1	26.9	1.8	9.54	0.54	130.6	6.3	55.3	2.6	287
JJJD70tr_27	80.7	41.3	1.954	0.0544	0.0066	0.158	0.019	0.02121	0.00067	135.3	4.2	147	17	135.3	4.2		JJJD70	JJJD70tr_27	1003	68	7.9	1	1603	27	558000	10000	3.19	0.31	0.015	0.013	11.62	0.48	0.035	0.016	0.79	0.2	2.81	0.44	0.72	0.11	20.3	1.1	8.8	0.36	118	2.7	52.3	1.3	276.7
JJJD70tr_28	93.5	41.98	2.22725	0.0535	0.0057	0.158	0.016	0.02141	0.00061	136.5	3.8	148	14	136.5	3.8		JJJD70	JJJD70tr_28	1126	85	5.1	0.94	1062	41	483000	19000	1.76	0.24	0.151	0.037	8.28	0.47	0.114	0.032	1.08	0.19	2.44	0.33	0.576	0.07	14.5	1	5.53	0.33	77.9	4.1	34	1.6	178.9
JJJD70tr_29	79.6	47	1.69362	0.0544	0.007	0.158	0.019	0.0214	0.00059	136.5	3.7	147	17	136.5	3.7		JJJD70	JJJD70tr_29	749	75	7.5	1	1678	58	519000	18000	1.45	0.27	0.01	0.014	8.25	0.56	0.166	0.048	1.89	0.3	5.77	0.55	1.28	0.14	31.4	1.6	10.59	0.44	133.8	5.8	53.8	2.3	271
JJJD70tr_30	61.8	31.09	1.98778	0.0479	0.0056	0.138	0.016	0.02135	0.00067	136.1	4.2	130	14	136.1	4.2		JJJD70	JJJD70tr_30	41.6	2.8	0.441	0.066	60.1	1.8	33420	530	0.099	0.01	0	1	0.514	0.022	0.00186	0.00087	0.0299	0.0092	0.145	0.018	0.0322	0.0044	0.872	0.061	0.344	0.015	4.56	0.16	1.97	0.06	10.06
JJJD70tr_31	78	36.6	2.13115	0.0503	0.0067	0.148	0.019	0.02145	0.00057	136.8	3.6	142	18	136.8	3.6		JJJD70	JJJD70tr_31	508	39	5.84	0.84	1340	130	512600	7300	1.08	0.13	0.0021	0.0043	7.44	0.28	0.049	0.017	1.15	0.26	3.21	0.56	0.79	0.14	23.3	3	8.8	1.1	112	12	45.4	4.6	215
JJJD70tr_32	37.6	16.54	2.27328	0.05	0.01	0.144	0.03	0.0209	0.0012	134.6	7.1	133	27	134.6	7.1		JJJD70	JJJD70tr_32	409	41	7	1.4	808	42	486000	21000	0.76	0.2	0.022	0.023	4.86	0.51	0.069	0.028	0.35	0.19	2.21	0.65	0.6	0.13	13.4	1.8	4.48	0.48	66	5	26.8	2	132
JJJD70tr_34	79.3	37.26	2.12829	0.0479	0.0062	0.142	0.018	0.0214	0.00062	136.5	3.9	133	16	136.5	3.9		JJJD70	JJJD70tr_34	449	25	8.33	0.93	1469	43	493000	11000	1.77	0.16	0	1	8.74	0.3	0.057	0.018	1.04	0.19	2.65	0.28	0.667	0.085	19.1	1.2	7.91	0.42	109.5	3.8	47.3	1.5	237.2
JJJD70tr_35	89.8	43.44	2.06722	0.0567	0.0066	0.167	0.019	0.02133	0.00069	136	4.3	155	16	136	4.3		JJJD70	JJJD70tr_35	310	21	7.95	0.82	1251	38	506000	12000	1.53	0.14	0.01	0.011	9.97	0.3	0.039	0.016	0.68	0.14	2.67	0.37	0.58	0.078	17.7	1	6.77	0.28	94.2	3.6	41.4	1.3	209.1
JJJD57tr_1	299	44.6	6.70404	0.0465	0.0058	0.135	0.018	0.0201	0.0012	128.5	7.5	129	15	128.5	7.5		JJJD57	JJJD57tr_1	251	22	6.7	1.2	1000	28	546000	11000	1.56	0.25	0.072	0.034	7.93	0.36	0.051	0.027	0.82	0.2	1.96	0.43	0.36	0.1	11.42	0.82	4.92	0.22	71	2.8	31.4	1	162.6
JJJD57tr_2	83	41.8	1.98565	0.0494	0.01	0.147	0.03	0.02013	0.00088	128.5	5.6	136	27	128.5	5.6		JJJD57	JJJD57tr_2	224	17	8.4	0.91	820	16	523600	8200	0.9	0.13	0	1	8.73	0.28	0.0102	0.0088	0.38	0.14	1.6	0.32	0.237	0.057	11.57	0.71	4.32	0.18	59.4	1.9	25.42	0.48	126.7
JJJD57tr_3	78	48.3	1.61491	0.049	0.011	0.141	0.03	0.02016	0.00095	128.6	6	134	26	128.6	6		JJJD57	JJJD57tr_3	276	16	10.77	0.98	958	18	523700	9500	0.79	0.12	0	1	8.64	0.32	0.024	0.012	0.66	0.17	2.31	0.32	0.325	0.061	14.29	0.72	5.82	0.2	73.5	2.1	30.92	0.84	149
JJJD57tr_4	69.9	48.2	1.45021	0.06	0.022	0.153	0.059	0.0202	0.0013	129.1	8.3	150	54	129.1	8.3		JJJD57	JJJD57tr_4	278	14	10.23	0.97	1077	25	511800	6600	0.72	0.11	0	1	7.5	0.25	0.027	0.013	0.7	0.17	2.71	0.4	0.517	0.091	17.5	1.1	6.98	0.27	85.4	2.5	35.1	1.1	165.6
JJJD57tr_5	59.6	33.9	1.75811	0.046	0.016	0.124	0.041	0.0201	0.0011	128.2	7.2	120	36	128.2	7.2		JJJD57	JJJD57tr_5	182	14	7.17	0.9	627	14	569100	9100	0.571	0.09	0.029	0.014	6.21	0.33	0.033	0.016	0.35	0.11	1.1	0.23	0.297	0.059	7.58	0.64	3.36	0.17	45.1	1.3	20.41	0.66	99.6
JJJD57tr_6	124.1	115.5	1.07446	0.0431	0.01	0.116	0.027	0.02063	0.00096	131.6	6.1	113	26	131.6	6.1		JJJD57	JJJD57tr_6	274	32	9.2	1.9	1805	32	563000	10000	0.76	0.14	0	1	9.72	0.41	0.103	0.039	1.9	0.36	5.07	0.77	0.73	0.12	33.4	2.5	11.35	0.43	146.6	4.7	58.8	1.1	277.9
JJJD57tr_7	113	88.4	1.27828	0.051	0.015	0.13	0.038	0.0203	0.0014	129.2	9.1	126	32	129.2	9.1		JJJD57	JJJD57tr_7	267	19	9.7	0.95	1253	31	498000	11000	0.6	0.1	0	1	7.19	0.26	0.038	0.015	1.38	0.25	3.26	0.43	0.608	0.076	22	1.5	8.16	0.34	102.6	3.1	41.8	1.4	187.6
JJJD57tr_8	88.9	91.4	0.972648	0.047	0.013	0.127	0.038	0.0201	0.0013	128.4	8.1	123	33	128.4	8.1		JJJD57	JJJD57tr_8	231	15	11.5	1.1	1252	32	532000	11000	0.609	0.085	0	1	8.06	0.23	0.019	0.01	0.76	0.18	2.41	0.29	0.509	0.071	21.4	1.1	7.81	0.29	102.8	3.1	41.18	0.85	185.9
JJJD57tr_9	86.9	64	1.35781	0.04	0.016	0.1	0.041	0.0204	0.0012	129.9	7.7	92	38	129.9	7.7		JJJD57	JJJD57tr_9	241	16	10.7	0.89	796	18	532000	12000	0.76	0.11	0	1	7.64	0.3	0.0162	0.009	0.46	0.12	1.68	0.22	0.298	0.053	11.72	0.73	4.84	0.21	60.9	1.8	25.34	0.78	123.4
JJJD57tr_11	54.6	40.3	1.35484	0.052	0.01	0.143	0.026	0.01992	0.001	127.1	6.4	133	23	127.1	6.4		JJJD57	JJJD57tr_11	258	15	10.24	0.86	883	20	529000	9700	0.83	0.1	0	1	8.6	0.28	0.021	0.012	0.58	0.15	1.74	0.3	0.385	0.07	13.27	0.79	5.36	0.25	69	2.5	28.05	0.89	132.8
JJJD57tr_12	45.5	30.7	1.48208	0.051	0.015	0.134	0.04	0.02025	0.00091	129.2	5.8	122	35	129.2	5.8		JJJD57	JJJD57tr_12	279	14	8.9	1	1002	19	534000	10000	0.734	0.083	0	1	7.35	0.35	0.021	0.011	0.54	0.14	2.27	0.3	0.45	0.06	15.96	0.97	5.98	0.27	78.7	2.4	32.81	0.93	165.7
JJJD57tr_13	57.2	40.31	1.419	0.054	0.011	0.158	0.033	0.02018	0.00095	128.8	6	145	29	128.8	6		JJJD57	JJJD57tr_13	242	13	9.5	1.4	830	15	540000	10000	0.862	0.095	0	1	8.08	0.37	0.021	0.011	0.41	0.12	1.68	0.24	0.307	0.063	11.46	0.73	4.81	0.2	65.7	1.5	27.35	0.78	130.9
JJJD57tr_14	46.6	35.8	1.30168	0.056	0.018	0.141	0.044	0.01977	0.0011	126.1	6.7	127	39	126.1	6.7		JJJD57	JJJD57tr_14	227	15	9.73	0.86	900	18	552000	11000	0.87	0.12	0	1	7.75	0.27	0.017	0.011	0.3	0.12	1.58	0.29	0.34	0.061	13.81	0.65	5.18	0.2	69.9	1.9	28.39	0.75	137.4
JJJD57tr_15	99.7	72.9	1.36763	0.0464	0.0065	0.127	0.018	0.02001	0.00068	127.7	4.3	120	17	127.7	4.3		JJJD57	JJJD57tr_15	305	23	8.3	1.2	1159	19	525500	8700	0.97	0.11	0	1	9.5	0.43	0.032	0.015	0.64	0.18	2.61	0.39	0.576	0.089	17.2	1.3	6.51	0.29	88.5	2.4	37.1	1.2	182.7
JJJD57tr_16	85.5	46.5	1.83871	0.047	0.016	0.126	0.041	0.0204	0.0015	130	9.2	117	36	130	9.2		JJJD57	JJJD57tr_16	209	14	8.44	0.89	876	26	552100	9900	0.93	0.11	0	1	6.37	0.31	0.0157	0.0099	0.5	0.12	1.29	0.22	0.487	0.068	11.3	0.74	4.48	0.21	63.5	2.1	27.58	0.93	142.5
JJJD57tr_18	80.3	48.9	1.64213	0.042	0.014	0.128	0.042	0.01989	0.0011	126.9	6.7	121	38	126.9	6.7		JJJD57	JJJD57tr_18	241	19	10.4	1.1	830	17	532100	9900	0.619	0.09	0	1	5.38	0.23	0.021	0.013	0.83	0.21	1.56	0.33	0.473	0.082	13	1	4.8	0.24	63	2.4	26.85	0.67	132.7
JJJD57tr_19	81.6	58.6	1.39249	0.039	0.012	0.109	0.032	0.0203	0.0012	129.4	7.3	105	29	129.4	7.3		JJJD57	JJJD57tr_19	213	18	10.5	1.2	768	19	540000	14000	0.55	0.11	0	1	7.91	0.3	0.011	0.011	0.44	0.17	1.37	0.3	0.319	0.069	11.23	0.91	4.31	0.25	59	2.3	25.09	0.83	121.3
JJJD57tr_20	69.4	55	1.26182	0.048	0.015	0.119	0.038	0.01964	0.00094	125.3	6	116	36	125.3	6		JJJD57	JJJD57tr_20	213	14	10.9	1.3	801	17	526000	10000	0.65	0.12	0	1	7.4	0.32	0.018	0.011	0.23	0.11	1.77	0.33	0.312	0.067	11.6	0.76	4.85	0.22	62.5	2.5	25.05	0.68	120.3
JJJD57tr_21	68.1	63.3	1.07583	0.052	0.012	0.14	0.028	0.01995	0.001	127.3	6.5	130	25	127.3	6.5		JJJD57	JJJD57tr_21	234	16	9.16	0.91	1087	42	513000	9600	0.75	0.1	0	1	7.93	0.33	0.033	0.013	0.94	0.2	2.47	0.4	0.475	0.086	18.3	1.3	7.05	0.4	86.3	3.9	34.5	1.5	163.5
JJJD57tr_22	233	416	0.560096	0.0501	0.0062	0.137	0.018	0.01976	0.00072	126.1	4.6	131	16	126.1	4.6		JJJD57	JJJD57tr_22	271	16	11.2	1.1	2029	49	509800	8100	0.857	0.082	0	1	13.75	0.41	0.181	0.032	3.11	0.34	7.18	0.68	3.34	0.25	38.8	1.5	14.02	0.48	165	4.3	63.2	1.9	302.7
JJJD57tr_23	66.1	46.7	1.41542	0.0431	0.009	0.129	0.025	0.02037	0.00087	130	5.5	123	22	130	5.5		JJJD57	JJJD57tr_23	244	13	10.39	0.89	865	15	517600	7800	0.8	0.11	0	1	7.52	0.28	0.027	0.012	0.41	0.1	1.54	0.23	0.379	0.06	12.86	0.66	4.94	0.19	64.6	1.9	26.87	0.67	131
JJJD57tr_24	80.5	41.4	1.94444	0.0443	0.0083	0.124	0.023	0.02025	0.00085	129.2	5.4	116	21	129.2	5.4		JJJD57	JJJD57tr_24	194	16	4.74	0.84	753	14	514200	9600	0.88	0.15	0	1	5.49	0.34	0.015	0.012	0.36	0.15	0.84	0.22	0.382	0.085	8.09	0.58	3.56	0.17	49.6	1.3	22.81	0.55	124
JJJD57tr_25	55.84	33.1	1.68701	0.062	0.013	0.169	0.038	0.0204	0.0012	130.4	7.9	164	35	130.4	7.9		JJJD57	JJJD57tr_25	254	15	8.39	0.84	991	32	492000	11000	0.83	0.11	0	1	6.3	0.3	0.0153	0.0091	0.72	0.17	1.72	0.27	0.524	0.066	15.04	0.89	5.58	0.28	74.5	2.7	30.8	1.2	153.8
JJJD57tr_26	93.6	67.7	1.38257	0.043	0.01	0.142	0.034	0.0213	0.0011	135.7	7.1	132	30	135.7	7.1		JJJD57	JJJD57tr_26	206	20	8.5	1.1	798	21	549000	13000	0.99	0.17	0.02	0.017	8.64	0.51	0.027	0.017	0.29	0.14	1.39	0.31	0.448	0.081	10.32	0.83	4.31	0.24	58.9	2.5	25.62	0.86	121.4
JJJD57tr_27	57.2	34	1.68235	0.0479	0.01	0.138	0.029	0.01977	0.00092	126.2	5.8	130	27	126.2	5.8		JJJD57	JJJD57tr_27	210	14	6.68	0.87	822	17	522000	10000	0.86	0.11	0	1	6.76	0.34	0.0015	0.0031	0.4	0.13	1.49	0.26	0.318	0.068	10.55	0.77	4.39	0.17	59.8	1.8	25.37	0.7	128.3
JJJD57tr_28	75.6	50.8	1.48819	0.0493	0.0093	0.133	0.027	0.02028	0.001	129.4	6.4	125	24	129.4	6.4		JJJD57	JJJD57tr_28	238	18	7.9	1.1	919	20	521000	13000	0.94	0.17	0	1	8.93	0.44	0.031	0.016	0.35	0.17	1.73	0.39	0.335	0.09	12.78	0.8	4.76	0.27	68.3	2.3	28.57	0.9	142.3
JJJD57tr_29	36.8	27.4	1.34307	0.059	0.023	0.164	0.065	0.0198	0.0012	126.3	7.6	144	55	126.3	7.6		JJJD57	JJJD57tr_29	204	15	11.3	1.1	699	14	522000	9300	0.741	0.095	0	1	7.3	0.25	0.0015	0.0029	0.4	0.11	1.33	0.22	0.247	0.051	9.69	0.64	4.18	0.16	53.3	1.7	22.36	0.63	105.6
JJJD57tr_30	99.4	85.4	1.16393	0.0438	0.0073	0.124	0.021	0.02014	0.00072	128.5	4.6	117	19	128.5	4.6		JJJD57	JJJD57tr_30	268	16	9.65	0.93	1162	36	511900	8400	1.13	0.14	0	1	9.45	0.37	0.0167	0.0099	0.82	0.13	2.17	0.3	0.687	0.084	17.1	1.1	6.51	0.29	87.5	3.1	38	1.4	188.3
JJJD57tr_31	76.1	58	1.31207	0.0485	0.0096	0.137	0.028	0.02016	0.00098	128.6	6.2	128	25	128.6	6.2		JJJD57	JJJD57tr_31	251	13	8.21	0.85	946	15	516900	8300	0.87	0.093	0	1	8.78	0.32	0.017	0.0095	0.58	0.13	1.77	0.26	0.318	0.054	14.53	0.75	5.36	0.19	72.4	1.5	30.07	0.64	140.5
JJJD56tr_2	243	140	1.73571	0.0516	0.0062	0.158	0.017	0.0224	0.0007	142.5	4.4	148	15	142.5	4.4		JJJD56	JJJD56tr_2	335	19	35	1.6	1880	33	510300	9200	0.949	0.099	0.075	0.024	12.01	0.35	0.685	0.056	9.25	0.55	13.51	0.7	0.85	0.091	51.8	1.3	15.26	0.4	174.7	3.6	65.2	1.2	237.6
JJJD56tr_3	71	30	2.36667	0.0507	0.011	0.141	0.026	0.0197	0.001	125.6	6.2	132	23	125.6	6.2		JJJD56	JJJD56tr_3	257	17	15.4	1.3	1404	38	498000	12000	0.713	0.089	0	1	6.44	0.32	0.11	0.026	2	0.24	5.03	0.46	0.653	0.085	27.3	1.3	9.85	0.42	119.5	4.3	48.2	1.6	191.9
JJJD56tr_4	56	15	3.73333	0.0568	0.0099	0.148	0.023	0.0199	0.0008	126.7	5.1	140	21	126.7	5.1		JJJD56	JJJD56tr_4	152	12	6.16	0.79	477	18	500100	7600	0.777	0.099	0.0016	0.0033	5.66	0.22	0	1	0.186	0.074	0.58	0.14	0.067	0.025	5.18	0.47	2.15	0.16	33.2	1.5	15.63	0.75	70.4
JJJD56tr_5	41	13	3.15385	0.053	0.012	0.137	0.029	0.0199	0.0009	126.9	5.4	134	28	126.9	5.4		JJJD56	JJJD56tr_5	459	33	10.8	1.3	744	18	499000	14000	0.54	0.1	1.21	0.22	8.17	0.62	0.53	0.087	2.95	0.52	2.09	0.35	0.335	0.063	10.42	0.7	4.14	0.25	56.5	2.2	25.5	0.82	104.3
JJJD56tr_6	35	12	2.91667	0.053	0.016	0.128	0.038	0.0199	0.001	126.7	6.5	115	34	126.7	6.5		JJJD56	JJJD56tr_6	162	16	9.47	0.94	676	13	529300	9900	0.7	0.11	0.0014	0.0027	5.01	0.22	0.017	0.01	0.4	0.11	1.2	0.21	0.296	0.053	8.74	0.58	3.59	0.16	50.4	1.8	22.93	0.58	98.9
JJJD56tr_7	204	111	1.83784	0.0504	0.0057	0.138	0.013	0.0199	0.0005	126.7	3.3	130.3	11	126.7	3.3		JJJD56	JJJD56tr_7	389	17	12.8	1.2	1636	35	513000	11000	1.3	0.12	0.0094	0.0074	14.55	0.48	0.103	0.021	1.16	0.18	4.16	0.45	0.437	0.066	24.3	1.2	9.49	0.28	127.6	3.5	54.9	1.5	235.7
JJJD56tr_8	234	100	2.34	0.0503	0.0098	0.133	0.024	0.0198	0.0008	126.1	5	131	23	126.1	5		JJJD56	JJJD56tr_8	388	18	10.56	0.96	1902	37	502000	10000	1.78	0.15	0	1	15.43	0.49	0.05	0.015	1.53	0.22	4.16	0.46	0.866	0.097	25.6	1.1	10.94	0.3	150.2	4	64.1	1.4	280
JJJD56tr_12	198	150	1.32	0.0513	0.0061	0.14	0.014	0.0198	0.0006	126.3	3.8	132	13	126.3	3.8		JJJD56	JJJD56tr_12	691	27	7.78	0.65	4460	140	553000	11000	1.76	0.15	0.0106	0.0093	17.89	0.61	0.19	0.032	4.87	0.48	13.48	0.87	3.69	0.23	100.2	4.5	33.5	1.3	395	17	148.1	6.5	746
JJJD56tr_13	92	65	1.41538	0.0494	0.008	0.134	0.02	0.0198	0.0007	126.5	4.4	129	19	126.5	4.4		JJJD56	JJJD56tr_13	238	15	8.82	0.99	1737	54	573000	12000	0.68	0.11	0.012	0.014	9.14	0.42	0.079	0.022	2.16	0.32	5.86	0.55	1.29	0.15	41.9	2.1	13.84	0.54	159.7	6.6	59.5	2.4	300.9
JJJD56tr_14	65	47	1.38298	0.055	0.013	0.139	0.03	0.0199	0.0008	127.1	5.1	135	27	127.1	5.1		JJJD56	JJJD56tr_14	251	16	15.1	1.1	1116	26	571000	10000	0.63	0.069	0	1	5.86	0.23	0.078	0.019	1.79	0.29	4.19	0.41	0.663	0.085	26.2	1.1	8.94	0.32	100.6	3	37.67	0.99	191.6
JJJD56tr_15	147	94	1.56383	0.0439	0.0066	0.126	0.017	0.02	0.0007	127.8	4.6	121	16	127.8	4.6		JJJD56	JJJD56tr_15	370	25	10.7	1	1729	45	555000	12000	1.69	0.18	0.027	0.016	8.86	0.35	0.042	0.014	1	0.2	3.43	0.4	0.842	0.097	28.4	1.5	11.17	0.4	143.9	4.1	58.3	2	324
JJJD56tr_16	79	41	1.92683	0.0512	0.0097	0.137	0.024	0.0197	0.0007	125.8	4.4	127	21	125.8	4.4		JJJD56	JJJD56tr_16	267	15	10.46	0.97	995	25	548000	10000	0.794	0.098	0	1	5.03	0.2	0.04	0.013	0.89	0.2	2.12	0.25	0.635	0.078	18.4	1.1	6.92	0.28	78.5	2.6	32.6	1.2	186.8
JJJD56tr_17	89	59	1.50847	0.0507	0.009	0.142	0.024	0.0199	0.0008	126.8	4.9	137	21	126.8	4.9		JJJD56	JJJD56tr_17	270	16	8.67	0.92	938	20	549000	12000	0.95	0.12	0	1	7.37	0.26	0.02	0.01	0.55	0.14	2.41	0.28	0.322	0.06	15.43	0.8	6.05	0.28	77.2	2.2	30.6	0.9	170
JJJD56tr_18	177	199	0.889447	0.0468	0.0058	0.129	0.014	0.0199	0.0006	126.7	3.5	122	13	126.7	3.5		JJJD56	JJJD56tr_18	377	15	13.2	1	3119	63	562000	9100	0.96	0.12	0.0084	0.0083	8.24	0.26	0.212	0.033	5.67	0.49	9.71	0.83	2.27	0.17	63	2.2	21.94	0.62	272.4	6.7	106.3	2.7	541
JJJD56tr_19	52	56	0.928571	0.06	0.031	0.177	0.083	0.0198	0.0017	126	11	155	71	126	11		JJJD56	JJJD56tr_19	311	15	16.5	1.1	1201	33	575000	10000	0.76	0.11	0	1	6.6	0.28	0.067	0.02	1.57	0.28	4.54	0.48	0.729	0.087	27.4	1.4	9.21	0.32	104.7	3.1	40.1	1.3	209.5
JJJD56tr_20	70	49	1.42857	0.06	0.014	0.166	0.036	0.0199	0.001	127.2	6	152	31	127.2	6		JJJD56	JJJD56tr_20	214	19	10.3	1.1	870	24	572900	9700	0.71	0.1	0	1	5.19	0.28	0.025	0.013	0.89	0.19	2.51	0.38	0.566	0.086	16.5	1	5.6	0.28	74	2.9	29.3	1.1	159.7
JJJD56tr_21	90	71	1.26761	0.0473	0.0091	0.127	0.023	0.0199	0.0007	127	4.6	119	20	127	4.6		JJJD56	JJJD56tr_21	357	18	15.6	1.3	1082	24	527000	10000	0.71	0.1	0.016	0.013	7.23	0.27	0.059	0.018	1.8	0.26	3.72	0.39	0.515	0.075	20.4	0.98	7.76	0.29	93.6	3.1	36.1	1.2	178.3
JJJD56tr_22	170	189	0.899471	0.0509	0.0066	0.139	0.016	0.0199	0.0006	127.2	3.6	131	14	127.2	3.6		JJJD56	JJJD56tr_22	393	23	11.9	1.1	3430	150	525000	11000	1.35	0.16	0.026	0.018	12.25	0.46	0.233	0.042	4.58	0.43	10.53	0.63	2.02	0.19	65.8	2.6	25.11	0.87	293.7	8	114.6	3.9	537
JJJD56tr_23	124	83	1.49398	0.0523	0.0076	0.142	0.018	0.02	0.0008	127.5	5	134	16	127.5	5		JJJD56	JJJD56tr_23	289	21	10.9	1.1	1322	29	519800	9400	1.13	0.15	0.0052	0.0073	7.56	0.34	0.025	0.014	0.92	0.2	2.76	0.37	0.77	0.1	20.8	1.4	8.13	0.25	106.5	3	45.2	1.2	227.8
JJJD56tr_24	64	35	1.82857	0.067	0.023	0.185	0.058	0.02	0.0013	127.3	8.4	177	53	127.3	8.4		JJJD56	JJJD56tr_24	227	14	9	1	855	16	540100	9100	0.811	0.094	0	1	7.02	0.31	0.0054	0.0053	0.29	0.1	1.63	0.26	0.202	0.045	12.47	0.7	5.07	0.22	66.8	1.8	28.05	0.81	138.8
JJJD56tr_25	173	129	1.34109	0.054	0.0093	0.144	0.022	0.0198	0.0007	126.2	4.3	136	20	126.2	4.3		JJJD56	JJJD56tr_25	309	19	11.8	1.1	2474	52	496000	12000	1.032	0.092	0.021	0.013	9.49	0.35	0.189	0.031	3.66	0.43	7.09	0.55	1.82	0.12	48	1.9	16.76	0.51	217	5.8	83.7	2	360.5
JJJD56tr_26	237	220	1.07727	0.0459	0.0058	0.126	0.014	0.02	0.0005	127.4	3.3	120	13	127.4	3.3		JJJD56	JJJD56tr_26	430	30	10.2	1.1	2470	65	537000	10000	2.16	0.24	0.054	0.026	16.6	0.47	0.176	0.036	2.6	0.32	5.56	0.57	1.59	0.16	45.8	1.8	16.46	0.49	215.7	7.6	85.3	2.1	373.2
JJJD56tr_27	101	63	1.60317	0.055	0.012	0.144	0.027	0.0198	0.0011	126.2	6.8	140	22	126.2	6.8		JJJD56	JJJD56tr_27	231	16	8.5	1.1	739	64	490000	13000	0.83	0.14	0.054	0.032	6.08	0.73	0.024	0.013	0.57	0.17	1.56	0.37	0.375	0.091	12.3	1.6	4.52	0.5	62.5	6.4	25.9	2.3	111.3
JJJD56tr_28	106	62	1.70968	0.048	0.011	0.128	0.028	0.0199	0.0009	126.8	5.6	120	25	126.8	5.6		JJJD56	JJJD56tr_28	257	16	7.91	0.93	1002	23	517000	10000	0.96	0.12	0	1	7.48	0.29	0.0144	0.0085	0.54	0.14	1.71	0.26	0.345	0.052	15.83	0.78	5.93	0.24	80.6	2.5	33.8	0.92	152.5
JJJD56tr_29	71	58	1.22414	0.0461	0.0091	0.123	0.023	0.0197	0.0009	125.9	5.8	120	22	125.9	5.8		JJJD56	JJJD56tr_29	265	17	15.4	1.4	1185	32	494000	10000	0.66	0.1	0.022	0.013	6.75	0.28	0.124	0.025	2.2	0.3	4.47	0.38	0.809	0.086	25.7	1	8.67	0.27	105.4	3.1	39.8	1.1	169.2
JJJD56tr_30	149	151	0.986755	0.0458	0.0063	0.136	0.018	0.02	0.0008	127.5	4.8	128	16	127.5	4.8		JJJD56	JJJD56tr_30	415	22	12.2	1.1	2343	89	516000	10000	0.98	0.12	0	1	9.44	0.33	0.152	0.023	3.45	0.27	6.39	0.48	1.057	0.097	45.7	1.9	14.93	0.63	201.5	7.8	79	2.8	345
JJJD56tr_31	347	203	1.70936	0.0532	0.0062	0.152	0.015	0.0208	0.0007	132.8	4.1	145	14	132.8	4.1		JJJD56	JJJD56tr_31	350	27	8	1.1	1351	66	487000	18000	2.19	0.22	0.135	0.057	15.69	0.86	0.087	0.028	1.94	0.32	3.57	0.36	0.616	0.093	22.9	1.5	8.18	0.63	114.2	7	45.9	2.2	207.5
JJJD56tr_32	55	33	1.66667	0.0486	0.0089	0.136	0.024	0.0201	0.0008	128.4	4.9	127	21	128.4	4.9		JJJD56	JJJD56tr_32	233	19	8.89	0.92	813	33	508000	9400	0.558	0.075	0	1	4.11	0.2	0.02	0.011	0.7	0.17	1.61	0.25	0.46	0.067	14.09	0.86	4.78	0.27	70.9	3.4	27.3	1.1	123.8
JJJD56tr_33	137	144	0.951389	0.0561	0.0089	0.154	0.021	0.0201	0.0009	128.1	5.4	144	18	128.1	5.4		JJJD56	JJJD56tr_33	382	33	9.9	1.1	2470	200	553100	8100	1.12	0.17	0.023	0.016	11	1.3	0.124	0.033	2.87	0.48	7.15	0.98	1.62	0.25	51.9	5.3	16.5	1.6	224	19	84	6.7	366
JJJD56tr_34	59	35	1.68571	0.052	0.018	0.154	0.05	0.0204	0.0009	129.8	5.9	139	44	129.8	5.9		JJJD56	JJJD56tr_34	212	16	9.8	1.2	631	21	507000	18000	0.6	0.13	0.03	0.032	4.74	0.33	0.0108	0.0094	0.5	0.17	1.48	0.32	0.373	0.082	10.46	0.97	4.07	0.25	56.2	2.6	22.24	0.97	101.9
JJJD56tr_35	161	125	1.288	0.0533	0.0074	0.148	0.018	0.0201	0.0005	128.1	3.4	145	15	128.1	3.4		JJJD56	JJJD56tr_35	359	17	11.49	0.95	1711	32	508000	10000	1.67	0.17	0.025	0.013	9.84	0.39	0.058	0.019	1.44	0.25	3.58	0.37	0.82	0.1	26.5	1	9.31	0.31	137.5	3.8	57.4	1.3	274.6
JJJD41tr_1	1494	1990	0.750754	0.0609	0.016	0.162	0.042	0.01917	0.00073	122.4	4.6	151	35	122.4	4.6		JJJD41	JJJD41tr_1	379	26	14.1	1.5	1250	54	354000	16000	1.99	0.22	0.023	0.018	21.4	1.2	0.142	0.033	3.08	0.46	4.65	0.51	0.72	0.11	39.6	2.9	13.95	0.73	172.8	7.6	45.1	2.1	279
JJJD41tr_2	1990	2110	0.943128	0.0471	0.012	0.122	0.028	0.0187	0.00064	119.4	4	116.7	26	119.4	4		JJJD41	JJJD41tr_2	431	24	13.5	1.5	1661	46	371000	12000	2.67	0.19	0.0014	0.0029	27.5	1.2	0.153	0.034	2.76	0.32	4.59	0.44	0.93	0.11	43.4	2.2	16.9	0.64	221.9	8.9	58.5	2.3	375
JJJD41tr_3	1370	1780	0.769663	0.0517	0.013	0.1299	0.03	0.01837	0.00067	117.3	4.2	123.8	27	117.3	4.2		JJJD41	JJJD41tr_3	361	22	11.4	1.2	2106	61	352500	9700	1.14	0.14	0.007	0.008	16.24	0.72	0.399	0.051	7.05	0.6	8.36	0.6	1.64	0.15	85	3.2	27.66	0.98	328	11	76.2	2.3	472
JJJD41tr_4	1180	1320	0.893939	0.0533	0.014	0.1387	0.033	0.01865	0.00081	119.1	5.1	131.5	29	119.1	5.1		JJJD41	JJJD41tr_4	248	20	8.4	1.1	1085	68	351500	9400	0.93	0.11	0.013	0.011	15.81	0.76	0.197	0.043	4.23	0.58	4.96	0.57	0.99	0.16	48.1	3.7	14.4	1.3	172	13	40.6	3	268
JJJD41tr_5	1640	2210	0.742081	0.0453	0.011	0.1153	0.027	0.01871	0.00071	119.5	4.5	110.5	25	119.5	4.5		JJJD41	JJJD41tr_5	281	19	9	1.1	938	31	355000	11000	1.33	0.11	-1.063e-05	6.1e-07	17.92	0.85	0.139	0.03	2.5	0.35	3.51	0.27	0.704	0.096	33.8	1.9	11.6	0.55	140	6.5	33.4	1.3	223.5
JJJD41tr_6	808	991	0.815338	0.0469	0.012	0.1221	0.029	0.01869	0.00075	119.4	4.7	117.7	26	119.4	4.7		JJJD41	JJJD41tr_6	226	26	8.5	1.2	694	53	330000	10000	0.93	0.13	-1.002e-05	6.1e-07	12.61	0.86	0.048	0.019	1.73	0.28	2.32	0.34	0.549	0.094	24	2.3	7.97	0.59	98.5	8.1	24.6	2	164
JJJD41tr_7	831	768	1.08203	0.0477	0.013	0.125	0.031	0.01869	0.00067	119.4	4.3	119	28	119.4	4.3		JJJD41	JJJD41tr_7	540	30	9.2	1.2	1019	36	358000	10000	0.77	0.11	-8.69e-06	3.7e-07	9.89	0.56	0.05	0.017	1.21	0.21	2.53	0.3	0.558	0.097	30	1.5	11.08	0.48	139.1	6.3	33.5	1.6	236
JJJD41tr_8	1652	2294	0.720139	0.0526	0.013	0.132	0.031	0.01862	0.00062	118.9	3.9	125.6	28	118.9	3.9		JJJD41	JJJD41tr_8	354	21	10.9	1.3	2389	75	356000	13000	1.44	0.16	0.016	0.013	15.88	0.99	0.426	0.065	6.83	0.68	9.89	0.88	2.04	0.22	94.5	4.5	30.9	1.3	369	15	84.5	4.5	543
JJJD41tr_9	781	790	0.988608	0.0547	0.014	0.141	0.036	0.01887	0.00074	120.5	4.7	133	31	120.5	4.7		JJJD41	JJJD41tr_9	183	17	7.1	1.1	740	110	380500	8400	0.63	0.11	0.06	0.024	10.26	0.97	0.089	0.025	2.07	0.44	2.9	0.6	0.48	0.11	25.7	4.5	8.8	1.4	107	17	25.1	3.8	169
JJJD41tr_10	1840	2520	0.730159	0.0543	0.014	0.1372	0.032	0.01878	0.00061	120	3.8	130.2	29	120	3.8		JJJD41	JJJD41tr_10	358	16	7.8	1.1	2234	67	369000	11000	1.25	0.12	0.091	0.031	20.49	0.92	0.357	0.053	6.42	0.62	10.19	0.67	1.41	0.16	79.8	2.9	27.5	1	312	13	77.1	3.1	478
JJJD41tr_11	1356	2100	0.645714	0.046	0.012	0.1184	0.028	0.01861	0.00063	118.9	4	113.3	25	118.9	4		JJJD41	JJJD41tr_11	281	25	8.2	1.1	2040	130	400000	16000	1.35	0.12	0.043	0.018	19.1	1.1	0.251	0.04	4.93	0.43	10.08	0.7	1.67	0.18	75.9	5.4	24.7	1.6	273	18	70	4.8	383
JJJD41tr_12	729	1054	0.691651	0.0479	0.012	0.124	0.03	0.01886	0.00087	120.4	5.5	120	28	120.4	5.5		JJJD41	JJJD41tr_12	180	18	6.96	0.99	740	55	431000	15000	0.81	0.12	0.033	0.016	9.3	0.57	0.054	0.016	1.29	0.2	2.76	0.32	0.396	0.064	21.2	2.1	6.79	0.56	84.1	6.6	24.7	1.9	145
JJJD41tr_13	1750	2930	0.59727	0.0468	0.012	0.1204	0.029	0.01909	0.00072	121.9	4.6	115.1	26	121.9	4.6		JJJD41	JJJD41tr_13	417	25	9.7	1.3	3145	96	447000	12000	1.84	0.19	0.033	0.018	25.1	1.1	0.461	0.067	7.58	0.55	13.43	0.91	1.92	0.15	92.2	4.3	31.7	1	360	13	104.8	3.8	525
JJJD41tr_14	1038	1660	0.625301	0.0552	0.014	0.141	0.034	0.01899	0.00067	121.2	4.2	133	31	121.2	4.2		JJJD41	JJJD41tr_14	259	22	9.3	1.1	1169	79	453000	18000	1.19	0.15	0.074	0.028	13.4	1.1	0.129	0.032	1.93	0.31	4.62	0.58	0.626	0.097	30.8	2.8	10.54	0.96	126.2	9.4	39	3	202
JJJD41tr_15	1402	2140	0.65514	0.0458	0.012	0.1207	0.029	0.01862	0.00057	118.9	3.6	115.3	26	118.9	3.6		JJJD41	JJJD41tr_15	363	19	9.8	1.1	3476	93	481000	18000	1.27	0.13	0.018	0.012	19.9	0.95	0.396	0.049	7.88	0.6	16.4	1.1	2.4	0.15	102.7	3.4	32.7	1	363	12	114.2	4.6	527
JJJD41tr_16	552	515	1.07184	0.0455	0.012	0.118	0.03	0.01892	0.00091	120.8	5.8	114	26	120.8	5.8		JJJD41	JJJD41tr_16	515	27	8.2	1.3	1670	58	701000	23000	0.573	0.087	-5.1e-06	3e-07	7.25	0.35	0.034	0.014	0.8	0.16	5.01	0.56	0.466	0.066	24.5	1.2	8.93	0.41	116	4.5	55.9	2.3	202.7
JJJD41tr_18	1636	2640	0.619697	0.0438	0.011	0.1174	0.028	0.01918	0.00067	122.5	4.2	112.4	25	122.5	4.2		JJJD41	JJJD41tr_18	418	24	9.2	1.2	5210	210	697000	22000	2.32	0.2	0.0026	0.0051	26.1	1.3	0.276	0.048	5.85	0.65	16.4	1.3	1.62	0.2	88	4.3	30.4	1.3	368	18	170	8	567
JJJD41tr_19	1187	1850	0.641622	0.0508	0.013	0.13	0.031	0.01871	0.00064	119.5	4.1	123.3	28	119.5	4.1		JJJD41	JJJD41tr_19	313	26	8.9	1.1	4350	140	703000	20000	1.07	0.13	0.0026	0.0052	16.86	0.62	0.323	0.05	6.72	0.63	21.8	1.6	1.95	0.17	86.6	3.4	28.9	1.2	341	14	155.8	6.2	491
JJJD41tr_20	1523	2357	0.64616	0.047	0.012	0.1215	0.029	0.01903	0.00066	121.5	4.2	116.1	26	121.5	4.2		JJJD41	JJJD41tr_20	381	21	13.1	1.5	2740	120	679000	23000	1.88	0.26	-4.25e-06	2.8e-07	25.4	1.2	0.172	0.032	3.32	0.42	11.4	1	0.97	0.1	45.5	2.4	16.54	0.78	198.2	9.5	96.2	4.7	308
JJJD41tr_21	1505	2294	0.656059	0.0507	0.013	0.1344	0.032	0.01848	0.0007	118	4.4	127.8	28	118	4.4		JJJD41	JJJD41tr_21	508	33	17.2	1.4	4800	140	668000	19000	2.02	0.18	0.0098	0.0096	19.59	0.84	0.307	0.04	6.81	0.55	22.9	1.5	2.38	0.2	92.7	3	31.1	1.1	365	12	171.4	5.4	558
JJJD41tr_22	1340	1890	0.708995	0.0506	0.013	0.135	0.033	0.01889	0.00077	120.6	4.9	128.1	29	120.6	4.9		JJJD41	JJJD41tr_22	271	21	5.4	1.1	2643	89	633000	18000	1.01	0.14	0.051	0.023	16.34	0.62	0.278	0.044	4.88	0.48	14.6	0.99	1.22	0.14	57.7	2.7	18.53	0.74	217	8.2	98.1	3.8	318
JJJD41tr_25	824	776	1.06186	0.0487	0.013	0.123	0.033	0.01841	0.00084	117.6	5.3	117	30	117.6	5.3		JJJD41	JJJD41tr_25	201	16	6.22	0.69	1177	96	602000	21000	0.641	0.088	0.021	0.013	8.16	0.63	0.086	0.024	1.54	0.26	4.94	0.71	0.381	0.074	22.1	2.2	7.81	0.69	94.4	8.6	41.9	3.6	154
JJJD41tr_26	763	929	0.821313	0.0512	0.013	0.136	0.033	0.01887	0.0007	120.5	4.4	128	30	120.5	4.4		JJJD41	JJJD41tr_26	112	12	3.3	1	660	100	544000	26000	0.548	0.094	0.0022	0.0044	5.98	0.53	0.043	0.016	0.99	0.27	2.49	0.54	0.245	0.075	12.9	2.4	4.3	0.8	55.4	9.6	24.4	4.1	97
JJJD41tr_27	343	370	0.927027	0.049	0.014	0.132	0.035	0.0188	0.00082	120	5.2	125	31	120	5.2		JJJD41	JJJD41tr_27	104	11	2.08	0.8	292	16	515000	19000	0.471	0.079	-1.572e-06	7.8e-08	4.45	0.3	0.0067	0.0065	0.194	0.089	0.49	0.16	0.108	0.036	4.09	0.6	1.66	0.17	21.6	1.9	9.79	0.69	45.6
JJJD41tr_28	2100	1890	1.11111	0.0468	0.012	0.1272	0.03	0.01871	0.00092	119.5	5.8	121.4	27	119.5	5.8		JJJD41	JJJD41tr_28	306	32	8	1.4	1780	100	494000	24000	1.12	0.22	0.093	0.042	15.6	1.1	0.124	0.05	2.98	0.51	8.7	1.1	0.99	0.18	43.2	3.1	14.03	0.83	163	12	64.6	4.3	255
JJJD41tr_29	2480	4430	0.559819	0.0473	0.012	0.1226	0.029	0.01847	0.00075	118	4.7	117.3	26	118	4.7		JJJD41	JJJD41tr_29	442	26	12.8	1.3	2368	86	527000	16000	2.5	0.26	0.0023	0.0047	32.5	1.4	0.202	0.041	3.76	0.41	10.23	0.88	1.29	0.13	57	2.6	19	0.65	227.8	8.8	85.8	3.7	346
JJJD41tr_30	1366	1650	0.827879	0.0494	0.013	0.135	0.033	0.01893	0.00075	120.9	4.7	128	29	120.9	4.7		JJJD41	JJJD41tr_30	278	24	8.9	1.4	2550	250	508000	20000	0.88	0.13	-8.84e-07	5.8e-08	16	1.3	0.346	0.063	6.11	0.73	12.3	1.3	1.62	0.26	64.2	6.7	21.2	2.2	243	23	91.5	8.9	375
JJJD41tr_31	621	510	1.21765	0.0478	0.013	0.127	0.032	0.01882	0.00076	120.2	4.8	120	29	120.2	4.8		JJJD41	JJJD41tr_31	149	13	3.44	0.76	531	32	556000	19000	0.583	0.08	7.43e-07	4.9e-08	6.74	0.54	0.021	0.011	0.55	0.17	1.32	0.21	0.171	0.043	8.9	1.1	3.21	0.32	43.9	3.5	16	1.2	87.2
JJJD41tr_32	1379	1375	1.00291	0.0472	0.012	0.1235	0.029	0.01908	0.00069	121.9	4.4	119.5	28	121.9	4.4		JJJD41	JJJD41tr_32	528	28	10	1.4	1770	110	570000	20000	1.09	0.14	0.016	0.012	13.55	0.87	0.077	0.027	2.65	0.33	5.09	0.61	0.7	0.1	36.9	2.4	13.42	0.75	172	11	58	4.1	271
JJJD41tr_33	1500	1720	0.872093	0.068	0.021	0.182	0.056	0.01898	0.00073	121.2	4.6	166	46	121.2	4.6		JJJD41	JJJD41tr_33	325	28	8.4	1.5	2520	120	534000	26000	1.01	0.17	0.038	0.025	17.9	1.1	0.339	0.092	5.62	0.68	11.2	1.2	1.73	0.19	66.8	4.5	22.29	0.89	263	14	82.3	3.9	384
JJJD41tr_34	2680	4010	0.668329	0.0538	0.013	0.143	0.034	0.01904	0.00071	121.6	4.5	135.5	30	121.6	4.5		JJJD41	JJJD41tr_34	433	31	9.3	2	4730	230	546000	23000	1.88	0.29	0.081	0.036	29	1.6	0.575	0.09	11.1	1.1	23.5	1.1	3.33	0.39	142.9	7.2	45	2.1	521	25	156.9	9.1	686
JJJD41tr_35	2770	4550	0.608791	0.0475	0.012	0.1271	0.03	0.0191	0.00066	122	4.2	121.3	27	122	4.2		JJJD41	JJJD41tr_35	535	28	10.4	1.3	5690	160	581000	17000	2.12	0.19	0.065	0.024	36.6	1.3	0.592	0.059	12.74	0.75	24.9	1.3	3.69	0.27	166	5.3	52.3	1.4	591	21	185	7.3	816
JJJD41tr_37	1560	2320	0.672414	0.0487	0.012	0.1347	0.032	0.01994	0.00073	127.2	4.6	128	28	127.2	4.6		JJJD41	JJJD41tr_37	350	18	8	1.4	3340	120	564000	18000	1.1	0.14	0.024	0.015	17.21	0.83	0.324	0.048	7.22	0.62	12.4	0.84	1.99	0.15	92.6	3.7	28.7	1.1	335	12	106.8	3.8	480
JJJD41tr_39	718	1120	0.641071	0.0606	0.015	0.157	0.037	0.01908	0.00071	121.8	4.5	147.9	33	121.8	4.5		JJJD41	JJJD41tr_39	158	17	4.22	0.83	675	51	590000	20000	0.65	0.11	0.062	0.025	7.74	0.52	0.041	0.017	1.13	0.29	2.11	0.42	0.284	0.078	13.3	1.6	4.79	0.45	61.3	5.7	22.4	2	108.8
JJJD41tr_40	1715	1912	0.896967	0.0483	0.012	0.1238	0.029	0.01867	0.00074	119.2	4.7	118.2	26	119.2	4.7		JJJD41	JJJD41tr_40	400	22	11.7	1.3	2748	90	589000	15000	2.61	0.2	3.56e-06	2.4e-07	23.51	0.94	0.12	0.027	2.8	0.34	5.88	0.55	0.95	0.11	46.1	2.6	17.48	0.66	221.5	8.2	84.2	3.2	418
JJJD41tr_41	1910	3030	0.630363	0.051	0.013	0.1321	0.031	0.01871	0.00071	119.5	4.5	125.8	27	119.5	4.5		JJJD41	JJJD41tr_41	451	23	8.4	1.2	4030	120	594000	16000	1.44	0.17	0.0036	0.0051	19.1	0.92	0.387	0.059	6.25	0.57	13.83	0.97	2.25	0.2	103	3.9	34	1.2	395	13	136.8	4.6	584
JJJD41tr_42	2470	4700	0.525532	0.0486	0.012	0.1286	0.03	0.01917	0.00071	122.4	4.5	122.7	27	122.4	4.5		JJJD41	JJJD41tr_42	438	26	12.3	1.5	2142	60	580000	16000	1.88	0.2	0.0017	0.0034	25.7	1.4	0.245	0.041	3.68	0.57	6.96	0.59	1.05	0.13	45	2.1	16.28	0.67	200.5	7.2	73.3	2.8	314
JJJD41tr_43	1249	1460	0.855479	0.0479	0.012	0.127	0.03	0.01913	0.00063	122.1	4	121	27	122.1	4		JJJD41	JJJD41tr_43	226	30	7.6	1.5	1710	160	509000	33000	0.66	0.11	0.018	0.015	11.4	1.1	0.22	0.051	3.96	0.6	7.48	0.91	1	0.2	43.3	5	13	1.3	163	15	56.7	5.2	253
JJJD41tr_44	1540	1278	1.20501	0.047	0.012	0.1249	0.029	0.01871	0.00067	119.5	4.2	119.3	26	119.5	4.2		JJJD41	JJJD41tr_44	387	26	7.1	1.1	1956	81	552000	21000	1.92	0.19	4.59e-06	3.7e-07	18.66	0.89	0.075	0.022	1.7	0.25	4.9	0.6	0.491	0.082	33.2	1.9	12	0.61	154.6	7	63	3	290
JJJD41tr_45	1517	1088	1.3943	0.0531	0.014	0.14	0.035	0.01895	0.00078	121	4.9	132	31	121	4.9		JJJD41	JJJD41tr_45	229	23	5.1	1.2	1509	72	566000	16000	0.83	0.13	0.048	0.025	11.64	0.72	0.16	0.038	2.79	0.43	6.21	0.67	0.75	0.14	33.9	2	11.3	0.53	135.9	7.8	49.9	2.5	223
JJJD48tr_1	220.7	104.3	2.11601	0.0499	0.0068	0.125	0.017	0.01822	0.00062	116.4	3.9	118	15	116.4	3.9		JJJD48	JJJD48tr_1	242	14	6.07	0.82	855	21	514500	9600	1.37	0.13	0	1	7.57	0.31	0.0182	0.0092	0.44	0.12	1.2	0.18	0.513	0.076	8.81	0.55	3.62	0.17	55.1	1.8	26.43	0.75	143.9
JJJD48tr_2	175.3	53	3.30755	0.0558	0.0078	0.142	0.021	0.01828	0.00076	116.8	4.8	138	17	116.8	4.8		JJJD48	JJJD48tr_2	267	17	8.57	0.87	847	49	513400	9300	0.825	0.094	0	1	6.65	0.31	0.063	0.016	1.16	0.22	2.97	0.41	0.483	0.078	15.7	1.4	5.32	0.35	66.1	4.1	28.3	1.8	129.7
JJJD48tr_3	1670	1024	1.63086	0.0486	0.0016	0.1215	0.0037	0.0181	0.00033	115.6	2.1	116.3	3.4	115.6	2.1		JJJD48	JJJD48tr_3	383	22	10.1	1	2521	50	479900	8800	1.83	0.16	0.086	0.025	15.94	0.64	0.429	0.053	6.64	0.53	11.53	0.7	0.677	0.094	48.6	2	16.51	0.45	202.8	5.2	80.3	2	357
JJJD48tr_5	237.5	142.2	1.67018	0.0464	0.0048	0.117	0.012	0.01835	0.00044	117.2	2.8	112	11	117.2	2.8		JJJD48	JJJD48tr_5	371	17	13.8	1.1	1686	44	498000	11000	0.99	0.11	0.034	0.015	9.7	0.43	0.179	0.031	3.19	0.37	5.8	0.5	0.91	0.11	31.6	1.2	11.25	0.44	141.3	4.5	57.1	1.8	249.5
JJJD48tr_6	807	538	1.5	0.0467	0.0021	0.1196	0.0052	0.01852	0.00027	118.3	1.7	115.2	4.6	118.3	1.7		JJJD48	JJJD48tr_6	493	23	10.04	0.92	4440	180	482000	11000	3.76	0.32	0.037	0.016	20.86	0.77	0.336	0.042	6.47	0.4	11.39	0.72	1.3	0.12	70.8	4	26.6	1.1	350	15	143.3	5.3	638
JJJD48tr_7	444	218	2.0367	0.0513	0.0029	0.1311	0.0068	0.0184	0.00033	117.5	2.1	125.8	5.9	117.5	2.1		JJJD48	JJJD48tr_7	229	17	7.36	0.92	1342	98	494000	8700	1.1	0.14	0.063	0.02	11.6	0.67	0.139	0.029	2.27	0.33	5.07	0.65	0.68	0.11	26.4	2.6	9.25	0.74	115.3	9.1	46.4	3.5	211
JJJD48tr_8	254	114	2.22807	0.0506	0.0034	0.1271	0.0093	0.01841	0.00039	117.6	2.5	121	8.3	117.6	2.5		JJJD48	JJJD48tr_8	255	18	11.8	1.3	970	38	487000	13000	1.06	0.12	0.013	0.011	7.42	0.4	0.074	0.019	1.41	0.24	2.93	0.29	0.541	0.089	17.6	1.3	6.19	0.3	80	3.7	32	1.4	152.7
JJJD48tr_9	188.6	62.9	2.99841	0.0568	0.006	0.139	0.015	0.01835	0.00039	117.2	2.4	134	14	117.2	2.4		JJJD48	JJJD48tr_9	171	22	8.1	1.4	915	44	489000	26000	0.79	0.16	0.006	0.012	5.67	0.35	0.086	0.041	1.48	0.39	3.58	0.67	0.52	0.11	17.7	1.7	7.04	0.41	80.2	4.7	30.7	1.8	143.1
JJJD48tr_10	616	288	2.13889	0.0515	0.0026	0.1295	0.0063	0.01848	0.00035	118	2.2	123.4	5.7	118	2.2		JJJD48	JJJD48tr_10	277	20	8	1.3	1514	41	483700	9000	1.65	0.18	0.081	0.044	11.05	0.51	0.228	0.069	4.69	0.48	7.33	0.7	0.42	0.12	32.3	1.9	10.63	0.51	127.9	4.9	50.3	1.7	221.2
JJJD48tr_11	160.5	47.6	3.37185	0.0465	0.0055	0.116	0.014	0.0185	0.00063	118.2	4	113	12	118.2	4		JJJD48	JJJD48tr_11	237	23	8.2	1.2	688	17	515000	13000	0.88	0.12	0.52	0.12	7.11	0.52	0.136	0.045	0.97	0.29	1.75	0.29	0.276	0.096	10.05	0.84	3.99	0.23	53.4	2	21.97	0.96	106.8
JJJD48tr_12	1493	1131	1.32007	0.0489	0.0016	0.1197	0.0041	0.01808	0.00026	115.5	1.6	114.6	3.7	115.5	1.6		JJJD48	JJJD48tr_12	660	54	7	1	3460	180	440000	22000	6.36	0.55	0.032	0.021	53.8	3.1	0.193	0.054	3.31	0.47	9.23	0.88	1.4	0.16	62.3	3.6	24	1.2	295	15	114.8	6.6	498
JJJD48tr_13	722	426	1.69484	0.0492	0.0019	0.1202	0.005	0.01807	0.00022	115.5	1.4	115.1	4.5	115.5	1.4		JJJD48	JJJD48tr_13	548	22	16.8	1.2	1615	51	512000	9700	2.11	0.17	0.038	0.016	14.72	0.53	0.262	0.038	4.18	0.48	7.84	0.59	0.33	0.056	33.6	1.9	11.13	0.49	136.1	5	54	2	247.3
JJJD48tr_14	368	213.8	1.72123	0.0486	0.0027	0.1173	0.0066	0.01801	0.00037	115.1	2.3	112.3	6	115.1	2.3		JJJD48	JJJD48tr_14	387	18	10.96	0.94	1075	21	508600	9600	1.35	0.12	0	1	12.54	0.39	0.084	0.021	1.37	0.18	3.62	0.31	0.398	0.056	17.8	0.9	6.82	0.26	87.9	2.2	35.86	0.93	170
JJJD48tr_15	548	440	1.24545	0.0494	0.0021	0.1194	0.0047	0.01805	0.00036	115.3	2.3	114.4	4.3	115.3	2.3		JJJD48	JJJD48tr_15	510	23	12	1.2	2930	100	501000	12000	1.87	0.15	0.048	0.02	15.93	0.56	0.364	0.046	6.08	0.48	10.76	0.67	1.28	0.11	57.1	2.3	20.15	0.75	251	8.2	98.6	3.4	432
JJJD48tr_17	388	171.7	2.25976	0.0483	0.0024	0.122	0.0064	0.01843	0.0003	117.7	1.9	116.6	5.8	117.7	1.9		JJJD48	JJJD48tr_17	327	18	4.68	0.65	1340	28	506900	8900	1.25	0.11	0.0082	0.0081	9.74	0.33	0.075	0.019	1.71	0.26	4.12	0.37	0.559	0.074	24.06	0.91	8.82	0.28	114.9	2.7	46.7	1.2	218
JJJD48tr_18	961	620	1.55	0.0491	0.002	0.1257	0.0051	0.01845	0.00039	117.9	2.5	120.1	4.6	117.9	2.5		JJJD48	JJJD48tr_18	273	23	9.32	0.94	1252	73	488000	11000	0.681	0.09	0.035	0.02	13.16	0.59	0.167	0.039	3.02	0.48	5.23	0.56	0.526	0.079	27	1.9	8.75	0.54	107.9	6.3	40.7	2.4	180
JJJD48tr_19	304	211	1.44076	0.0461	0.0032	0.1155	0.0074	0.01827	0.00042	116.7	2.6	110.6	6.8	116.7	2.6		JJJD48	JJJD48tr_19	432	24	12.8	1.1	1941	57	515700	9300	1.25	0.1	0.019	0.011	12.47	0.42	0.242	0.036	5.01	0.54	8.56	0.66	1.07	0.11	42.3	1.7	14.27	0.43	167.8	5.7	64.9	2	289.4
JJJD48tr_20	484	208.7	2.31912	0.0468	0.0026	0.1167	0.0062	0.01825	0.0003	116.6	1.9	111.9	5.6	116.6	1.9		JJJD48	JJJD48tr_20	297	16	7.19	0.76	1060	23	515900	9800	1.04	0.11	0	1	9.02	0.3	0.057	0.018	1.45	0.21	3.04	0.32	0.521	0.062	19.2	1	6.75	0.26	84.4	2.8	35.24	0.97	171.5
JJJD48tr_21	217.5	109.3	1.98994	0.0558	0.0067	0.132	0.015	0.01812	0.0004	115.7	2.5	124	14	115.7	2.5		JJJD48	JJJD48tr_21	263	16	9.26	0.7	1249	32	523000	11000	0.87	0.11	0	1	7.54	0.31	0.109	0.022	2.25	0.27	4.55	0.38	0.778	0.09	26.4	1.3	8.95	0.35	112.5	3.7	44.1	1.3	195.4
JJJD48tr_22	994	603	1.64842	0.0485	0.0027	0.1181	0.0061	0.0182	0.00037	116.3	2.3	113.1	5.5	116.3	2.3		JJJD48	JJJD48tr_22	435	25	8.73	0.94	1873	58	506700	9200	4.06	0.27	0.0017	0.0034	28.26	0.78	0.126	0.03	2.58	0.34	5.68	0.47	0.624	0.098	34.9	1.3	12.21	0.37	152.8	3.9	62.2	1.4	287.4
JJJD48tr_23	1927	1571	1.22661	0.049	0.0017	0.1195	0.0042	0.0181	0.00039	115.6	2.5	114.6	3.8	115.6	2.5		JJJD48	JJJD48tr_23	940	40	10.1	1	6910	170	502100	9300	7.34	0.33	0.038	0.019	64.5	1.4	0.608	0.065	12.3	0.95	30.6	1.2	3.71	0.23	163.2	4.6	55.7	1.3	640	15	237.6	5.6	1017
JJJD48tr_24	275	143.6	1.91504	0.0482	0.004	0.1274	0.0095	0.01868	0.00047	119.3	3	121.2	8.5	119.3	3		JJJD48	JJJD48tr_24	218	14	6.44	0.81	1582	33	528000	11000	0.691	0.086	0.0016	0.0031	8.24	0.36	0.088	0.021	2.58	0.25	6.14	0.46	0.95	0.1	33.8	1.3	11.67	0.37	136.7	3.9	54.8	1.5	244.7
JJJD48tr_25	563	388	1.45103	0.049	0.0031	0.123	0.0074	0.01853	0.00035	118.4	2.2	117.4	6.6	118.4	2.2		JJJD48	JJJD48tr_25	528	28	22.1	1.4	2666	65	506000	11000	2.13	0.16	0.104	0.032	16.82	0.56	0.76	0.071	10.37	0.75	15.86	0.96	0.594	0.098	64.9	2.4	20.5	0.71	233.4	6.6	88.6	2.2	382
JJJD48tr_26	250	105.1	2.37869	0.0451	0.0051	0.119	0.013	0.01873	0.00043	119.6	2.8	113	12	119.6	2.8		JJJD48	JJJD48tr_26	232	31	12.2	2.7	932	58	496000	35000	1.5	0.25	0.098	0.051	8.11	0.89	0.09	0.042	1.17	0.36	3.07	0.57	0.62	0.13	15.2	1.6	6.27	0.56	76.3	4.7	31.6	1.9	153.7
JJJD48tr_27	618	361	1.71191	0.0477	0.0024	0.1214	0.006	0.01849	0.00033	118.1	2.1	116.1	5.4	118.1	2.1		JJJD48	JJJD48tr_27	246	12	4.12	0.55	2566	97	495000	11000	1.72	0.15	0	1	17.19	0.48	0.194	0.029	3.92	0.39	9.73	0.73	1.62	0.13	53.7	2.7	18.4	0.78	220.1	8.8	86.7	3.1	388
JJJD48tr_28	378	250	1.512	0.0512	0.0036	0.1304	0.0091	0.01865	0.00036	119.1	2.3	124.1	8.2	119.1	2.3		JJJD48	JJJD48tr_28	340	17	18.3	1.2	1807	44	507000	11000	1.38	0.12	0.279	0.083	12.73	0.44	0.526	0.057	7.32	0.54	11.07	0.78	0.518	0.072	46	1.9	14.47	0.54	162.1	4.8	60.4	1.6	265.9
JJJD48tr_29	291.7	145.6	2.00343	0.0513	0.0039	0.1302	0.0094	0.01846	0.00037	117.9	2.4	123.7	8.5	117.9	2.4		JJJD48	JJJD48tr_29	228	13	11.6	0.86	1024	38	474000	14000	1.39	0.13	0.0014	0.0029	10.41	0.36	0.078	0.02	1.42	0.22	3.25	0.39	0.37	0.056	18.3	1.2	6.55	0.35	83.2	3.8	32.5	1.4	154.5
JJJD48tr_30	267	141.3	1.8896	0.0518	0.0037	0.1309	0.0093	0.01852	0.00034	118.3	2.1	124.4	8.4	118.3	2.1		JJJD48	JJJD48tr_30	244	13	12.24	0.94	972	24	481000	11000	1.36	0.14	0.086	0.024	9.21	0.36	0.094	0.021	1.37	0.19	3.18	0.31	0.325	0.057	18.45	0.75	6.32	0.22	79.6	2.7	31.9	0.98	151.1
JJJD48tr_31	439	217	2.02304	0.0528	0.0034	0.134	0.0074	0.01818	0.00051	116.1	3.2	127.5	6.6	116.1	3.2		JJJD48	JJJD48tr_31	171	18	8.7	1.5	1043	61	496000	11000	1.54	0.28	0.251	0.08	9.79	0.57	0.192	0.068	2.87	0.64	4.21	0.65	0.253	0.08	21.2	2.3	6.8	0.51	82.5	4.9	35.8	2.4	162
JJJD48tr_32	224	116.8	1.91781	0.0479	0.0042	0.119	0.01	0.01852	0.00036	118.3	2.3	115.3	8.9	118.3	2.3		JJJD48	JJJD48tr_32	167	10	13.6	1.1	680	16	508000	12000	0.73	0.11	0	1	6.71	0.3	0.042	0.014	0.98	0.16	2.1	0.29	0.436	0.085	12.48	0.6	4.36	0.19	54.8	1.7	22.22	0.57	108.4
JJJD48tr_33	236	102.8	2.29572	0.0488	0.0033	0.1242	0.0087	0.01846	0.00037	117.9	2.4	118.4	7.9	117.9	2.4		JJJD48	JJJD48tr_33	179	10	9.71	0.82	749	21	479000	14000	0.698	0.076	0	1	6.12	0.28	0.038	0.012	0.91	0.18	2.3	0.28	0.386	0.051	13.78	0.79	4.55	0.22	60.1	2.2	24.28	0.78	118.2
JJJD48tr_34	624	54.3	11.4917	0.052	0.0029	0.13	0.0076	0.01839	0.00048	117.5	3.1	125	6.6	117.5	3.1		JJJD48	JJJD48tr_34	125	10	2.28	0.6	641	38	472000	12000	1.88	0.17	0.111	0.032	8.23	0.52	0.069	0.021	0.79	0.2	1.55	0.29	0.239	0.068	9.3	1.2	3.39	0.33	49.6	4.5	20.6	1.5	103.3
JJJD48tr_35	281	170.9	1.64424	0.0495	0.0031	0.1248	0.0072	0.01831	0.00047	117.4	3.1	119.1	6.5	117.4	3.1		JJJD48	JJJD48tr_35	203	10	8.63	0.82	1464	36	491000	11000	0.86	0.12	0.047	0.025	9.5	0.43	0.221	0.034	3.17	0.35	6.02	0.53	0.888	0.099	29.9	1.3	10.22	0.37	124.1	3.8	47.8	1.5	223.6
JJJD47tr_1	501	324	1.5463	0.0422	0.0037	0.1071	0.011	0.0184	0.0011	117.5	6.9	103	9.9	117.5	6.9		JJJD47	JJJD47tr_1	251	18	8.38	0.91	1001	21	566000	12000	1.23	0.14	0	1	13.15	0.46	0.037	0.014	1.01	0.19	2.93	0.37	0.321	0.058	16.86	0.8	6.14	0.24	80.1	2.3	32.77	0.77	158
JJJD47tr_2	319	209.1	1.52559	0.0495	0.0059	0.124	0.016	0.01813	0.0011	115.8	6.8	120	13	115.8	6.8		JJJD47	JJJD47tr_2	357	16	14.6	1.2	1152	30	553000	16000	1.59	0.14	0	1	12.12	0.45	0.106	0.022	1.67	0.24	4.27	0.44	0.501	0.072	21.7	1.2	7.83	0.31	96.5	3.3	38.2	1.4	178.7
JJJD47tr_3	241.6	122	1.98033	0.0481	0.0043	0.1197	0.012	0.01802	0.0011	115.1	7	114.3	11	115.1	7		JJJD47	JJJD47tr_3	261	14	21	1.6	1126	58	564000	11000	1.38	0.11	0.002	0.0041	12.25	0.45	0.21	0.039	3.17	0.36	6.11	0.54	0.415	0.071	29	2.1	8.93	0.57	103.8	5.2	38.9	1.9	175.3
JJJD47tr_4	462	256	1.80469	0.0504	0.0038	0.1236	0.011	0.01813	0.0011	115.8	6.8	118.1	9.5	115.8	6.8		JJJD47	JJJD47tr_4	307	16	6.28	0.71	1758	40	559000	12000	2.1	0.17	0	1	15.98	0.59	0.104	0.023	1.7	0.26	4.86	0.52	0.83	0.095	30.6	1.3	11.47	0.46	151.2	4.6	60.3	1.7	279.4
JJJD47tr_5	400	200.2	1.998	0.0502	0.0037	0.1249	0.01	0.01818	0.0011	116.1	7	119.2	9.4	116.1	7		JJJD47	JJJD47tr_5	280	16	6.01	0.73	2402	42	552000	10000	1.65	0.12	0.0019	0.0037	10.64	0.41	0.225	0.038	4.13	0.32	9.01	0.61	1.47	0.14	51.3	1.8	17.01	0.52	214	5.4	83.8	2.1	373.6
JJJD47tr_6	439	223	1.96861	0.0492	0.0043	0.1281	0.012	0.01841	0.0011	117.6	7	122	11	117.6	7		JJJD47	JJJD47tr_6	246	15	14	1.4	1380	20	554900	9400	1.37	0.17	0.114	0.038	13.9	1.1	0.277	0.049	4.52	0.51	6.28	0.62	0.649	0.093	31.3	1.2	10.01	0.36	117.5	3.3	44.6	1	200.9
JJJD47tr_7	201	56	3.58929	0.0505	0.0067	0.13	0.016	0.01804	0.0012	115.3	7.4	123	14	115.3	7.4		JJJD47	JJJD47tr_7	172	16	8.69	0.82	609	22	527000	14000	1.08	0.11	0	1	6.41	0.25	0.026	0.011	0.56	0.13	1.41	0.22	0.235	0.053	10.06	0.81	3.65	0.17	48.3	2.1	20.34	0.73	99.2
JJJD47tr_8	397.1	228.2	1.74014	0.0492	0.0043	0.1265	0.013	0.01797	0.0011	114.8	6.8	121.9	12	114.8	6.8		JJJD47	JJJD47tr_8	395	20	17.9	1.4	1239	36	521000	12000	2.2	0.19	0	1	14.49	0.61	0.093	0.022	1.98	0.22	5.1	0.51	0.337	0.057	24.4	1.2	8.48	0.35	106.2	4.1	40.4	1.5	186.2
JJJD47tr_9	957	470	2.03617	0.0466	0.0033	0.1197	0.0099	0.01837	0.0011	117.4	6.9	114.5	9	117.4	6.9		JJJD47	JJJD47tr_9	380	20	11.31	0.85	2774	79	515000	11000	5.95	0.32	0	1	34.52	0.97	0.095	0.02	2.32	0.31	5.27	0.47	1.18	0.12	36.8	1.6	14.08	0.5	199.4	6.7	86.3	2.7	428
JJJD47tr_10	396	164	2.41463	0.0564	0.0047	0.1382	0.012	0.01797	0.0011	114.8	6.9	131.2	11	114.8	6.9		JJJD47	JJJD47tr_10	203	35	10.1	2.6	805	61	474000	38000	2.11	0.25	0.028	0.026	9.36	0.79	0.109	0.048	1.46	0.38	3.36	0.88	0.29	0.1	14.8	1.3	5.63	0.41	67.6	3.8	26.8	1.9	120.8
JJJD47tr_11	243	126.2	1.92552	0.0529	0.0049	0.1331	0.013	0.01794	0.0011	114.6	7.2	126.3	12	114.6	7.2		JJJD47	JJJD47tr_11	354	17	14.3	1	1098	28	520000	11000	1.27	0.11	0.0027	0.0039	10.9	0.47	0.089	0.021	1.87	0.26	4.12	0.39	0.468	0.072	22.1	1.2	7.2	0.31	92.2	3.3	36.2	1	168.7
JJJD47tr_12	291.5	146	1.99658	0.066	0.0068	0.159	0.02	0.01814	0.0013	115.9	8.3	149	18	115.9	8.3		JJJD47	JJJD47tr_12	311	31	12.8	1.6	948	77	493000	32000	1.5	0.23	0.44	0.11	9.98	0.95	0.11	0.047	1.56	0.51	3.8	0.53	0.233	0.091	19.5	2.8	6.52	0.65	81.2	7.2	32	2.9	149
JJJD47tr_13	182.3	84.6	2.15485	0.051	0.0069	0.128	0.017	0.01798	0.0012	114.9	7.9	122	15	114.9	7.9		JJJD47	JJJD47tr_13	301	21	12.6	1.2	1045	21	552300	9800	0.728	0.081	0.058	0.021	11.24	0.58	0.119	0.027	1.6	0.24	3.56	0.4	0.513	0.084	18.84	0.94	6.5	0.25	84.3	2.9	34.6	1.2	161.9
JJJD47tr_14	189.7	100.5	1.88756	0.0506	0.0046	0.126	0.013	0.01818	0.0011	116.1	7	122.9	12	116.1	7		JJJD47	JJJD47tr_14	363	26	23.3	2.2	1330	46	528000	24000	1.36	0.16	0.038	0.025	10.13	0.6	0.327	0.052	5.13	0.77	7.5	1.1	0.48	0.11	34.5	2.7	10.38	0.54	116.9	5	44.1	2.1	194
JJJD47tr_15	970	722	1.34349	0.046	0.003	0.1194	0.0096	0.01836	0.0011	117.3	6.9	114.3	8.7	117.3	6.9		JJJD47	JJJD47tr_15	443	23	14.37	0.99	1960	100	511000	13000	2.66	0.22	0.041	0.018	17.72	0.78	0.311	0.046	4.63	0.55	8.8	0.74	0.61	0.096	40.8	2.6	13.23	0.81	167.7	9.7	63.7	3.4	286
JJJD47tr_16	341	239.9	1.42143	0.0437	0.0048	0.113	0.013	0.01814	0.0011	115.9	7.3	108.4	12	115.9	7.3		JJJD47	JJJD47tr_16	244	16	13.4	1.1	1448	39	487000	12000	0.83	0.1	0.0088	0.0086	10.18	0.4	0.319	0.044	4.64	0.4	8.48	0.61	1.12	0.11	35.8	1.5	11.39	0.43	132.1	4.1	49.7	1.6	219.6
JJJD47tr_17	172.7	86.4	1.99884	0.0488	0.006	0.124	0.017	0.0181	0.0012	115.7	7.3	118	15	115.7	7.3		JJJD47	JJJD47tr_17	341	17	16.1	1	858	22	504000	13000	0.785	0.096	0.123	0.028	7.62	0.32	0.108	0.024	1.84	0.24	3.14	0.32	0.527	0.063	16.5	1.1	5.7	0.26	72.8	2.3	29	0.88	137.3
JJJD47tr_18	886	581	1.52496	0.0524	0.0046	0.13	0.013	0.01798	0.0011	114.9	7	124	12	114.9	7		JJJD47	JJJD47tr_18	430	31	14.9	1.5	1580	110	471000	15000	2.34	0.28	0.016	0.015	14.94	0.75	0.178	0.044	4	0.62	6.69	0.85	0.341	0.08	33.2	3.1	10.92	0.82	135.3	9.4	50.7	3.5	227
JJJD47tr_19	119.9	54.3	2.2081	0.0498	0.0063	0.133	0.016	0.01826	0.0012	116.7	7.3	125	15	116.7	7.3		JJJD47	JJJD47tr_19	209	20	8.6	1	643	19	489000	11000	0.96	0.15	0	1	6.87	0.35	0.029	0.015	0.57	0.17	1.97	0.31	0.217	0.056	10.68	0.93	3.97	0.21	50.5	2.7	21.41	0.76	103.5
JJJD47tr_20	927	784	1.1824	0.0487	0.0041	0.1245	0.01	0.01829	0.0011	116.8	7.3	119	9.4	116.8	7.3		JJJD47	JJJD47tr_20	293	34	4.29	0.83	1654	86	503000	19000	3.52	0.39	0	1	22.1	1.2	0.034	0.023	0.97	0.28	4.47	0.68	0.7	0.13	29.3	2.2	10.81	0.78	145.4	9	56.7	3.5	259
JJJD47tr_21	264	128.3	2.05768	0.0466	0.0042	0.1162	0.011	0.01833	0.0011	117.1	7	111.2	10	117.1	7		JJJD47	JJJD47tr_21	265	16	8.21	0.82	1022	25	499200	9100	1.01	0.13	0	1	7.47	0.28	0.065	0.02	1.25	0.17	3.68	0.36	0.442	0.069	17.99	0.85	6.46	0.23	83.2	2.4	34.7	1.1	166.2
JJJD47tr_22	234	131.1	1.7849	0.0472	0.0041	0.118	0.011	0.01816	0.0011	116	6.9	112.9	9.9	116	6.9		JJJD47	JJJD47tr_22	187	16	9.52	0.87	857	21	481000	11000	0.406	0.063	0.028	0.014	4.01	0.18	0.075	0.021	1.37	0.19	3.34	0.42	0.716	0.073	18.53	0.89	5.9	0.25	73.2	2.4	29.04	0.9	135.6
JJJD47tr_23	270	161	1.67702	0.0467	0.0044	0.1167	0.012	0.01818	0.0011	116.1	7.1	111.5	11	116.1	7.1		JJJD47	JJJD47tr_23	255	17	7.9	0.75	1217	33	504000	9300	1.64	0.15	0	1	12.46	0.4	0.068	0.02	1.21	0.21	3.26	0.39	0.395	0.062	19.7	1	7.39	0.28	96.8	3.2	40.6	1.2	188.9
JJJD47tr_24	265	214.7	1.23428	0.0496	0.0049	0.127	0.013	0.01825	0.0011	116.6	6.9	122	12	116.6	6.9		JJJD47	JJJD47tr_24	386	30	22.1	1.5	1673	50	481000	15000	1.12	0.16	0.085	0.029	12.24	0.6	0.455	0.074	7.06	0.61	10.75	0.98	0.536	0.089	42.1	2.1	13.86	0.6	155.6	7.2	56.8	1.8	245.4
JJJD47tr_25	112.6	63.4	1.77603	0.0584	0.0066	0.15	0.018	0.01822	0.0012	116.4	7.3	141	16	116.4	7.3		JJJD47	JJJD47tr_25	225	13	12.4	1	621	11	533000	8700	0.87	0.11	0.0125	0.0098	6.48	0.24	0.028	0.011	0.77	0.14	1.88	0.27	0.355	0.059	10.65	0.63	3.91	0.15	50.5	1.5	20.57	0.63	102.1
JJJD47tr_26	241.3	144.3	1.67221	0.0505	0.0049	0.124	0.013	0.01789	0.0011	114.3	6.9	118.1	12	114.3	6.9		JJJD47	JJJD47tr_26	333	25	15.4	1.1	1043	29	507000	13000	1.38	0.17	0	1	9.85	0.42	0.089	0.024	1.59	0.31	3.76	0.49	0.405	0.084	20.7	1.3	7.07	0.34	88.7	3	34.6	1.3	164.6
JJJD47tr_27	570	326.8	1.74419	0.0472	0.0033	0.1192	0.0096	0.01819	0.0011	116.2	6.7	114.8	8.9	116.2	6.7		JJJD47	JJJD47tr_27	333	16	5.59	0.62	2561	59	498600	9000	3.17	0.2	0	1	19.38	0.63	0.12	0.026	1.87	0.28	6.01	0.54	1.1	0.11	38.5	1.3	14.65	0.38	196.5	4.6	84.5	1.6	405.8
JJJD47tr_28	502	347.6	1.44419	0.0523	0.0041	0.1362	0.012	0.01827	0.0011	116.7	7.2	129.5	11	116.7	7.2		JJJD47	JJJD47tr_28	452	46	14.4	2.1	1783	82	487000	20000	3.41	0.33	0.101	0.042	16.73	0.98	0.242	0.065	3.54	0.55	6.57	0.97	0.45	0.11	36	2.7	12.21	0.91	150.8	7.1	61.2	2.9	272
JJJD47tr_29	150.8	73.2	2.06011	0.0482	0.0072	0.115	0.017	0.01783	0.0011	113.9	6.9	114	16	113.9	6.9		JJJD47	JJJD47tr_29	207	14	16.7	1.2	597	12	510000	13000	0.867	0.097	0	1	6.01	0.24	0.047	0.015	0.65	0.14	1.87	0.3	0.275	0.052	11.9	0.67	3.83	0.18	48.7	1.7	19.07	0.49	93
JJJD47tr_31	445	305.4	1.45711	0.0483	0.0044	0.1194	0.011	0.01788	0.0011	114.2	7.2	114.3	9.9	114.2	7.2		JJJD47	JJJD47tr_31	399	22	9.78	0.8	1359	44	514000	13000	1.13	0.12	0.002	0.0039	13.67	0.54	0.108	0.023	1.64	0.24	4.08	0.41	0.592	0.083	22.8	1.2	8.26	0.37	105.6	4.1	43.9	1.7	209.8
JJJD47tr_32	467.4	176.7	2.64516	0.047	0.004	0.118	0.011	0.01812	0.0011	115.8	7	113	10	115.8	7		JJJD47	JJJD47tr_32	345	20	6.96	0.89	1662	64	501000	12000	2.87	0.17	0.0092	0.008	15.59	0.72	0.067	0.016	1.73	0.28	3.94	0.4	0.636	0.091	25	1.5	9.35	0.47	124.9	4.9	53.1	2.1	263
JJJD47tr_33	377.5	216	1.74769	0.0487	0.0048	0.122	0.014	0.01813	0.0011	115.8	7.1	116	12	115.8	7.1		JJJD47	JJJD47tr_33	313	16	8.11	0.82	1183	42	496000	12000	1.35	0.13	0	1	14.43	0.54	0.07	0.017	1.23	0.22	3.1	0.34	0.284	0.045	19.1	1.3	6.9	0.29	94	3.7	39.6	1.5	189.2
JJJD47tr_34	274	187	1.46524	0.0424	0.0046	0.106	0.014	0.01781	0.0011	113.8	7.2	102	13	113.8	7.2		JJJD47	JJJD47tr_34	348	22	12.45	0.9	2356	79	499000	11000	1.41	0.14	0.0082	0.0083	11.37	0.47	0.297	0.041	5.01	0.38	9.55	0.72	1.26	0.13	46.8	1.8	16.64	0.6	202.9	6.9	79.3	3	351
JJJD47tr_35	449	220	2.04091	0.0446	0.0033	0.112	0.0096	0.01806	0.0011	115.4	6.9	107.5	8.7	115.4	6.9		JJJD47	JJJD47tr_35	414	21	4.77	0.88	1807	52	484000	18000	0.97	0.14	0	1	9.98	0.52	0.104	0.03	2.28	0.31	6.25	0.59	0.9	0.11	32.7	1.5	11.75	0.49	150.3	6	60.5	2.5	278
JJJD77tr_1	53.1	38.3	1.38642	0.054	0.012	0.105	0.023	0.01512	0.0007	96.7	4.4	101	22	96.7	4.4		JJJD77	JJJD77tr_1	211	21	8.46	0.81	976	34	516000	12000	0.69	0.13	0.014	0.014	7.23	0.4	0.081	0.028	1.5	0.3	3.48	0.49	1.08	0.18	20.71	0.99	7.07	0.33	88.3	3.9	33.1	1.3	156.6
JJJD77tr_2	80.3	40.3	1.99256	0.051	0.011	0.111	0.023	0.01526	0.00065	97.6	4.1	106	21	97.6	4.1		JJJD77	JJJD77tr_2	178	15	7.95	0.93	680	18	509000	12000	1.46	0.13	0	1	8.34	0.37	0.021	0.011	0.6	0.15	1.16	0.2	0.57	0.076	10.3	0.7	3.82	0.19	52.7	1.7	22.11	0.63	114.5
JJJD77tr_3	51.29	31.49	1.62877	0.058	0.013	0.115	0.024	0.01507	0.00074	96.4	4.7	107	22	96.4	4.7		JJJD77	JJJD77tr_3	160	12	8.14	0.95	706	23	516000	11000	1	0.13	0	1	8.21	0.36	0.0078	0.0068	0.34	0.11	1.5	0.26	0.368	0.066	10.94	0.76	4.26	0.23	59.5	2.5	23.61	0.91	117.8
JJJD77tr_4	93.6	48	1.95	0.065	0.01	0.14	0.022	0.01523	0.00047	97.4	3	130	19	97.4	3		JJJD77	JJJD77tr_4	147	11	4.93	0.65	502	20	497000	12000	1.06	0.13	0	1	8.06	0.37	0.026	0.012	0.333	0.091	1.15	0.22	0.428	0.078	6.76	0.58	2.64	0.17	38	1.9	15.77	0.68	80.3
JJJD77tr_5	81.9	54.6	1.5	0.058	0.013	0.12	0.028	0.01522	0.00084	97.3	5.4	113	25	97.3	5.4		JJJD77	JJJD77tr_5	159	24	6	1.2	765	43	533000	24000	1.06	0.17	0.084	0.053	9.01	0.9	0.061	0.027	0.78	0.24	2.04	0.47	0.79	0.13	12.3	1.1	4.72	0.33	58.2	3.7	23.5	1.7	115.9
JJJD77tr_6	117	73.7	1.58752	0.047	0.011	0.101	0.023	0.01545	0.00075	98.8	4.8	99	21	98.8	4.8		JJJD77	JJJD77tr_6	138	25	6.1	1.3	622	17	517000	13000	0.91	0.17	0.015	0.017	6.5	0.35	0.039	0.02	0.79	0.19	1.59	0.36	0.55	0.14	11	1	3.9	0.29	48.9	1.7	20.39	0.7	100.4
JJJD77tr_7	112.5	94.6	1.18922	0.0501	0.0089	0.103	0.018	0.01504	0.00051	96.2	3.3	100	16	96.2	3.3		JJJD77	JJJD77tr_7	220	18	11.1	1.3	1226	37	510000	11000	1.16	0.16	0.073	0.031	10.65	0.47	0.116	0.023	2.2	0.31	4.91	0.53	0.93	0.11	25.9	1.4	8.95	0.37	111.5	3.7	41.8	1.3	189.1
JJJD77tr_8	97.8	49.3	1.98377	0.055	0.01	0.109	0.021	0.01539	0.00062	98.4	4	106	20	98.4	4		JJJD77	JJJD77tr_8	144	22	5.8	1.4	569	12	506100	9400	1.12	0.19	0	1	7.19	0.5	0.036	0.021	0.67	0.26	1.13	0.31	0.38	0.11	8.14	0.88	3.31	0.2	42.7	2.1	17.94	0.72	94.1
JJJD77tr_10	51.2	30	1.70667	0.064	0.018	0.131	0.036	0.0151	0.00071	96.6	4.5	118	32	96.6	4.5		JJJD77	JJJD77tr_10	133	12	8.4	1	516	13	507400	9500	0.84	0.11	0	1	5.67	0.2	0.028	0.012	0.53	0.13	1.53	0.23	0.541	0.063	9.95	0.57	3.51	0.19	44.8	1.6	17.45	0.49	82.3
JJJD77tr_11	49.5	21.59	2.29273	0.067	0.017	0.135	0.034	0.01522	0.0007	97.3	4.4	123	30	97.3	4.4		JJJD77	JJJD77tr_11	136	16	7.92	0.72	383	11	522000	10000	0.52	0.1	0	1	3.82	0.19	0.0133	0.0089	0.32	0.1	0.69	0.17	0.48	0.069	5.03	0.49	1.93	0.12	27.8	1.2	11.74	0.43	63.1
JJJD77tr_12	198.6	109.7	1.81039	0.0545	0.0093	0.11	0.018	0.01515	0.00047	96.9	3	105	16	96.9	3		JJJD77	JJJD77tr_12	188	22	4.7	0.85	680	31	496000	20000	1.92	0.21	0.008	0.011	11.53	0.56	0.029	0.015	0.51	0.17	1.64	0.35	0.57	0.11	10.26	0.93	3.67	0.21	48.3	2.4	21.3	1	112
JJJD77tr_13	172.6	95.4	1.80922	0.0537	0.0064	0.114	0.013	0.01539	0.00046	98.5	3	109	12	98.5	3		JJJD77	JJJD77tr_13	178	14	4.33	0.63	666	20	523000	12000	1.89	0.21	0.051	0.021	10.86	0.48	0.03	0.012	0.52	0.15	1.43	0.29	0.402	0.074	8.91	0.64	3.5	0.17	47.4	1.8	20.6	0.79	111.9
JJJD77tr_15	113.8	58.9	1.93209	0.0491	0.0088	0.103	0.017	0.01518	0.00051	97.1	3.2	97	16	97.1	3.2		JJJD77	JJJD77tr_15	140	12	6.08	0.74	623	19	488000	11000	1.35	0.14	0	1	8.5	0.33	0.011	0.0079	0.47	0.13	1.27	0.2	0.488	0.07	8.32	0.74	3.09	0.2	43.9	1.9	18.4	0.75	99.5
JJJD77tr_16	105.9	57.5	1.84174	0.0493	0.0094	0.104	0.019	0.01525	0.00045	97.5	2.8	101	18	97.5	2.8		JJJD77	JJJD77tr_16	195	15	5.59	0.92	725	20	511000	14000	1.8	0.26	0.01	0.014	10.44	0.62	0.038	0.017	0.53	0.18	1.2	0.28	0.54	0.11	10.27	0.85	3.72	0.27	53.2	2.4	23.09	0.81	122.1
JJJD77tr_17	65.9	29.9	2.20401	0.049	0.016	0.1	0.031	0.01521	0.00077	97.3	4.9	93	28	97.3	4.9		JJJD77	JJJD77tr_17	142	13	5.41	0.63	481	21	509500	9100	0.8	0.11	0	1	5.94	0.19	0.027	0.012	0.43	0.13	1.35	0.27	0.36	0.063	7.7	0.67	2.81	0.18	36.9	2	15.73	0.79	78.7
JJJD77tr_18	59.3	33	1.79697	0.043	0.019	0.099	0.041	0.01533	0.00087	98	5.5	92	38	98	5.5		JJJD77	JJJD77tr_18	137	14	3.9	1.1	387.1	9.7	518000	15000	1.41	0.19	0.052	0.026	8.57	0.4	0.034	0.018	0.3	0.14	0.8	0.27	0.273	0.065	5.47	0.6	2.05	0.14	28.8	1.5	12.95	0.44	66.2
JJJD77tr_19	64.7	39.3	1.64631	0.041	0.01	0.08	0.02	0.0154	0.00076	98.5	4.8	75	19	98.5	4.8		JJJD77	JJJD77tr_19	168	14	7.17	0.97	703	19	502000	12000	0.87	0.11	0	1	6.11	0.37	0.04	0.015	1.19	0.22	1.94	0.3	0.98	0.12	10.32	0.64	3.95	0.19	52.4	1.8	22.68	0.65	116.2
JJJD77tr_21	67.9	35	1.94	0.051	0.011	0.109	0.023	0.01531	0.0006	98	3.8	102	21	98	3.8		JJJD77	JJJD77tr_21	145	31	5.9	1.5	344	13	525000	23000	0.91	0.23	0.03	0.046	6.85	0.56	0.029	0.029	0.36	0.18	0.58	0.32	0.29	0.12	4.27	0.52	2.03	0.23	25.9	2.3	10.56	0.88	57.7
JJJD77tr_22	50.2	24.5	2.04898	0.054	0.025	0.094	0.044	0.016	0.0013	102.4	8.1	87	41	102.4	8.1		JJJD77	JJJD77tr_22	223	20	9.5	1.2	774	17	539000	13000	1.25	0.11	0.17	0.12	7.68	0.54	0.058	0.034	1.13	0.29	1.76	0.38	0.668	0.097	10.67	0.94	4.24	0.27	57.6	1.9	24.89	0.87	128.9
JJJD77tr_23	60.7	42.5	1.42824	0.042	0.014	0.086	0.027	0.01526	0.00084	97.6	5.3	81	24	97.6	5.3		JJJD77	JJJD77tr_23	223	20	8.26	0.9	916	24	516000	15000	1.21	0.19	0.0064	0.009	9.22	0.49	0.083	0.029	1.69	0.33	2.38	0.45	1.15	0.15	13.8	1.3	5.29	0.25	67.8	2.7	28.7	1	146.5
JJJD77tr_24	53	26.4	2.00758	0.045	0.013	0.102	0.029	0.01539	0.0008	98.4	5	93	26	98.4	5		JJJD77	JJJD77tr_24	130	13	8.82	0.91	504	14	510000	12000	0.792	0.095	0	1	5.04	0.25	0.025	0.011	0.51	0.12	1.19	0.19	0.45	0.07	7.34	0.59	2.68	0.14	34.6	1.4	15.59	0.51	81
JJJD77tr_25	126.4	79	1.6	0.0499	0.008	0.098	0.017	0.01512	0.00081	96.7	5.1	94	16	96.7	5.1		JJJD77	JJJD77tr_25	135	15	4.97	0.91	754	20	515000	11000	1.17	0.12	0	1	8.71	0.41	0.051	0.018	0.78	0.18	2.22	0.34	0.67	0.11	11.88	0.7	4.4	0.23	55.4	2	24.4	0.85	125.4
JJJD77tr_26	79.3	47.7	1.66247	0.053	0.014	0.112	0.03	0.01516	0.00067	97	4.2	105	27	97	4.2		JJJD77	JJJD77tr_26	188	15	7.51	0.85	793	29	525000	12000	1.61	0.17	0.0091	0.009	9.45	0.37	0.029	0.015	0.58	0.15	2.15	0.25	0.509	0.082	11.44	0.83	4.4	0.23	59.7	2.7	25.4	1.1	128.8
JJJD77tr_27	71.8	47.5	1.51158	0.051	0.011	0.101	0.021	0.01504	0.00056	96.2	3.5	98	20	96.2	3.5		JJJD77	JJJD77tr_27	166	15	6.88	0.99	713	26	512000	16000	0.93	0.14	0.027	0.028	8.03	0.46	0.057	0.022	0.95	0.24	2.36	0.5	0.523	0.08	12.39	0.92	4.78	0.31	60.4	3.1	22.9	0.97	115.8
JJJD77tr_28	143.7	83.3	1.72509	0.0435	0.0066	0.09	0.014	0.01511	0.00037	96.7	2.4	90	13	96.7	2.4		JJJD77	JJJD77tr_28	184	19	7.1	1.2	733	38	493000	13000	1.82	0.22	0.015	0.021	10.74	0.51	0.059	0.021	0.52	0.15	1.35	0.34	0.492	0.079	9.48	0.74	3.6	0.29	50.4	3.6	21.4	1.2	118.9
JJJD77tr_30	99.6	53.7	1.85475	0.0398	0.0095	0.083	0.019	0.01516	0.00045	97	2.9	81	19	97	2.9		JJJD77	JJJD77tr_30	153	16	4.99	0.9	448	13	495000	13000	0.94	0.13	0.016	0.016	8.6	0.36	0.031	0.015	0.47	0.15	1.2	0.29	0.361	0.072	5.65	0.55	2.51	0.17	32.7	1.6	13.63	0.5	73.5
JJJD77tr_31	68.6	40.1	1.71072	0.053	0.013	0.111	0.025	0.01515	0.00049	96.9	3.1	102	23	96.9	3.1		JJJD77	JJJD77tr_31	196	15	8.9	1	787	21	489000	11000	1.16	0.12	0.03	0.017	7.29	0.32	0.03	0.014	0.64	0.16	1.13	0.22	0.74	0.085	10.38	0.61	4.09	0.17	54.8	2	24.41	0.91	129.7
JJJD78tr_1	353	579	0.609672	0.0464	0.0046	0.0928	0.0098	0.01508	0.00042	96.5	2.7	90.7	9	96.5	2.7		JJJD78	JJJD78tr_1	564	30	7.69	0.81	5700	200	431000	13000	5.23	0.31	0.096	0.026	54	1.9	1.143	0.09	20.7	1.3	36.9	1.8	14.41	0.74	156.3	6.6	47.7	1.8	516	17	184.8	6.8	833
JJJD78tr_2	737	986	0.747465	0.047	0.0026	0.0979	0.006	0.01531	0.00035	97.9	2.2	94.7	5.5	97.9	2.2		JJJD78	JJJD78tr_2	324	15	11.29	0.93	3530	110	412000	8300	5.44	0.31	0.023	0.012	48.5	1.3	0.215	0.035	3.62	0.28	10.02	0.68	4.42	0.24	66.8	2.3	22.45	0.73	272.4	8.8	106.8	3.3	499
JJJD78tr_3	335	484	0.692149	0.0493	0.0048	0.0991	0.0093	0.01504	0.0004	96.3	2.5	95.4	8.6	96.3	2.5		JJJD78	JJJD78tr_3	359	15	12.13	0.99	4144	84	399100	6500	4.28	0.25	0.0105	0.0083	35.9	0.91	0.197	0.032	4.74	0.48	14.13	0.82	6.24	0.28	81.7	2	28.25	0.72	333.4	6.6	127.8	2.5	594
JJJD78tr_4	357	339	1.0531	0.0439	0.0046	0.0947	0.01	0.01527	0.00037	97.7	2.4	92.6	9.1	97.7	2.4		JJJD78	JJJD78tr_4	301	17	4.87	0.66	3720	110	406300	8200	3.34	0.22	0.032	0.013	26.5	1	0.421	0.046	7.52	0.63	14.33	0.97	5.26	0.4	71.9	2.4	25.17	0.73	298.8	9	116.2	3.8	543
JJJD78tr_5	446	525	0.849524	0.0506	0.0041	0.1028	0.0088	0.01512	0.0004	96.7	2.5	99	8.1	96.7	2.5		JJJD78	JJJD78tr_5	416	20	5.63	0.62	4860	230	411900	7800	4.38	0.24	0.048	0.017	42.1	1.6	0.638	0.073	12.02	0.94	22.1	1.5	7.94	0.46	109.7	6.1	34	1.8	408	19	154.9	7.3	713
JJJD78tr_6	191.1	192	0.995312	0.0472	0.0065	0.1	0.014	0.01526	0.00057	97.6	3.6	98	13	97.6	3.6		JJJD78	JJJD78tr_6	294	16	6.07	0.71	2066	96	427900	8800	2.26	0.19	0.006	0.0069	16.85	0.84	0.168	0.029	2.97	0.42	6.51	0.59	2.93	0.26	39.3	2.8	13.95	0.74	168.6	8.5	68.2	3	340
JJJD78tr_7	368	382	0.963351	0.0482	0.0046	0.0976	0.0093	0.01514	0.00038	96.9	2.4	95.2	8.8	96.9	2.4		JJJD78	JJJD78tr_7	285	14	5	0.52	3520	100	416400	8100	3.05	0.19	0.044	0.015	30.3	0.85	0.621	0.058	10.69	0.62	17.6	1.1	6.53	0.33	80.2	2.1	25.17	0.74	294.2	8.2	110.2	3.3	518
JJJD78tr_8	269.6	229	1.17729	0.0417	0.0043	0.0905	0.0097	0.01522	0.00041	97.4	2.6	90.7	8.8	97.4	2.6		JJJD78	JJJD78tr_8	224	11	5.02	0.7	1541	97	435100	7800	1.53	0.15	0.0019	0.0038	15.21	0.98	0.279	0.055	3.66	0.49	6.46	0.86	2.58	0.33	30.6	2.9	10.29	0.81	121	8.9	48.1	3.1	244
JJJD78tr_9	307	316.8	0.969066	0.0477	0.0061	0.101	0.013	0.01516	0.00053	97	3.4	97	12	97	3.4		JJJD78	JJJD78tr_9	316	16	6.57	0.67	4190	120	422800	8000	3.89	0.22	0.031	0.014	29.18	0.96	0.414	0.044	8.51	0.46	17.44	0.9	7.21	0.31	89.3	2.9	28.64	0.84	338.6	8.8	133.2	4.2	602
JJJD78tr_10	238	190.1	1.25197	0.0507	0.0058	0.106	0.012	0.01527	0.00054	97.7	3.4	102	11	97.7	3.4		JJJD78	JJJD78tr_10	176	11	7.51	0.76	1473	39	442300	9700	2.02	0.23	0.02	0.011	15.88	0.69	0.202	0.031	3.7	0.33	6.39	0.44	2.74	0.17	30.6	1.1	10.04	0.35	123.4	4.4	48.2	1.4	233.7
JJJD78tr_11	751	926	0.811015	0.0447	0.0054	0.093	0.011	0.0149	0.00056	95.3	3.6	90	10	95.3	3.6		JJJD78	JJJD78tr_11	377	20	8.17	0.87	4150	130	474000	12000	3.3	0.2	0.049	0.016	41.2	1.4	0.606	0.065	10.7	0.79	21.4	1	8.43	0.49	102.8	4.3	31.9	1.2	373	13	137.7	4.8	623
JJJD78tr_12	194.2	198	0.980808	0.0457	0.006	0.098	0.013	0.0152	0.00045	97.2	2.9	94	12	97.2	2.9		JJJD78	JJJD78tr_12	179	21	6.5	1.4	1144	93	458000	10000	1.25	0.23	0.031	0.028	11.8	1.1	0.197	0.054	3.1	0.6	5.37	0.99	2.04	0.32	21.6	2.6	6.74	0.75	91.4	7.5	36	2.9	177
JJJD78tr_13	171.6	183.1	0.937193	0.0593	0.007	0.127	0.014	0.01529	0.00044	97.8	2.8	120	13	97.8	2.8		JJJD78	JJJD78tr_13	184	11	8.1	0.97	1476	70	414000	10000	1.65	0.16	0.053	0.022	14.97	0.89	0.301	0.047	4.85	0.45	7.7	0.79	3.25	0.26	31.9	2.2	10.35	0.58	120	6.2	47.1	2.3	225
JJJD78tr_14	542	588	0.921769	0.0478	0.0031	0.103	0.0071	0.01531	0.00036	97.9	2.3	100.1	6.3	97.9	2.3		JJJD78	JJJD78tr_14	342	17	6.21	0.88	3282	93	483300	7200	3.24	0.19	0.075	0.02	32.38	0.77	0.508	0.052	8.21	0.61	15.61	0.77	5.5	0.33	70.7	2.6	22.23	0.77	266.1	8	101.5	2.8	478
JJJD78tr_15	237.4	229	1.03668	0.0468	0.0047	0.0964	0.01	0.01516	0.00046	97	2.9	93	9.6	97	2.9		JJJD78	JJJD78tr_15	337	25	7.38	0.75	3290	220	496500	9400	2.48	0.22	0.043	0.016	22.8	1.5	0.493	0.073	8.55	0.93	15.1	1.4	5.88	0.52	69.5	5.2	23.2	1.6	270	17	100.2	6.1	478
JJJD78tr_17	356	416	0.855769	0.0454	0.0061	0.095	0.013	0.01515	0.00043	96.9	2.7	92	12	96.9	2.7		JJJD78	JJJD78tr_17	788	52	5.28	0.73	3600	140	533000	13000	3.35	0.2	0.022	0.012	29.92	0.94	0.376	0.04	6.69	0.47	14.28	0.94	4.4	0.31	69.1	3.4	22.91	0.9	280	11	109.4	4	501
JJJD78tr_18	325	280.5	1.15865	0.0493	0.0047	0.101	0.0097	0.01509	0.00043	96.6	2.7	98.3	9.1	96.6	2.7		JJJD78	JJJD78tr_18	849	58	6.52	0.89	3400	210	568000	11000	2.9	0.24	0.026	0.013	25.9	1.1	0.359	0.051	6.68	0.58	12.7	1	5.12	0.32	69.5	3.9	22.9	1.2	268	15	104.9	6	494
JJJD78tr_19	625	759	0.823452	0.0527	0.0034	0.1128	0.0072	0.01509	0.00047	96.6	3	108.4	6.6	96.6	3		JJJD78	JJJD78tr_19	1325	47	8.3	0.9	4797	96	544200	9300	4.18	0.23	0.075	0.023	42.5	1.3	0.841	0.089	14.51	0.89	24.6	1.2	8.92	0.35	107.1	3.1	32.8	0.72	377.8	9.1	141.8	3.4	654
JJJD78tr_20	234	261.5	0.894837	0.0472	0.0046	0.0975	0.0096	0.01515	0.00045	96.9	2.9	93.9	8.9	96.9	2.9		JJJD78	JJJD78tr_20	1314	53	8.74	0.93	3999	96	566000	11000	3.09	0.21	0.045	0.019	28.72	0.83	0.534	0.056	10.52	0.6	19.9	1.1	8.01	0.33	86.8	2.8	27.84	0.77	319.2	8.6	121.5	2.8	571
JJJD78tr_21	372	373.7	0.995451	0.0462	0.0033	0.0971	0.0078	0.01516	0.00041	97	2.6	93.7	7.2	97	2.6		JJJD78	JJJD78tr_21	1954	93	6.93	0.78	2743	87	567000	10000	2.62	0.19	0.026	0.014	26.45	0.83	0.384	0.045	6.56	0.6	12.16	0.9	4.7	0.32	55.9	2.5	17.61	0.63	212.7	6.1	84	2.5	404
JJJD78tr_22	301	297.3	1.01245	0.0482	0.0074	0.102	0.016	0.01544	0.00053	98.8	3.3	98	15	98.8	3.3		JJJD78	JJJD78tr_22	1690	80	9.39	0.93	1644	33	556000	11000	2.13	0.16	0.017	0.011	16.61	0.41	0.15	0.03	2.48	0.3	4.85	0.46	2.38	0.16	29.3	1.1	9.49	0.31	120.9	2.8	49.6	1.1	248.9
JJJD78tr_23	509	576	0.883681	0.0468	0.0035	0.0995	0.0069	0.01525	0.00034	97.6	2.2	96.1	6.4	97.6	2.2		JJJD78	JJJD78tr_23	2710	110	15.8	1.5	4510	130	543000	11000	8.98	0.5	0	1	51.1	2.6	0.104	0.027	2.64	0.32	6.94	0.69	3.2	0.2	61	3	23.68	0.93	310	11	130	3.8	622
JJJD78tr_24	587	861	0.681765	0.0504	0.0042	0.1049	0.0081	0.01549	0.00037	99.1	2.4	101	7.4	99.1	2.4		JJJD78	JJJD78tr_24	2350	130	10.6	1.1	3940	100	579000	13000	4.12	0.34	0.036	0.019	38.3	1.4	0.495	0.059	8.74	0.68	17.14	0.91	7.13	0.38	82.4	2.8	26.18	0.76	299.7	7.8	114.5	3.1	537
JJJD78tr_25	321	324.8	0.9883	0.0551	0.0054	0.1156	0.011	0.01535	0.00043	98.2	2.7	110.5	9.8	98.2	2.7		JJJD78	JJJD78tr_25	1990	110	10.7	1	2055	54	578000	12000	3.13	0.23	1	0.15	23.08	0.81	0.379	0.058	4.24	0.44	7.06	0.61	2.65	0.24	34.2	1.8	12.27	0.45	147.8	4.6	61	1.5	311.2
JJJD78tr_26	298.2	324.5	0.918952	0.0471	0.0046	0.0959	0.0097	0.01494	0.00047	95.6	3	92.6	9	95.6	3		JJJD78	JJJD78tr_26	2390	140	8.79	0.85	3124	89	550300	9300	2.7	0.21	0.05	0.018	28.34	0.92	0.681	0.071	11.2	0.78	16.4	1	7.14	0.39	73.7	2.6	22.27	0.71	256.9	7.3	96.6	3	453
JJJD78tr_27	346.6	508	0.682283	0.0478	0.0042	0.0993	0.0091	0.01508	0.00036	96.5	2.3	95.7	8.4	96.5	2.3		JJJD78	JJJD78tr_27	2372	96	15.3	1.2	3713	63	549000	8300	3.76	0.25	0	1	34.35	0.96	0.138	0.031	2.94	0.36	9.06	0.66	4.61	0.3	68	2.1	23.23	0.57	277.9	6.5	111.5	2.1	516.3
JJJD78tr_28	287.1	267.3	1.07407	0.0475	0.0058	0.1	0.011	0.01514	0.00044	96.9	2.8	96.2	10	96.9	2.8		JJJD78	JJJD78tr_28	1444	92	6.43	0.73	1761	65	534000	11000	1.74	0.14	0.035	0.016	16.77	0.66	0.369	0.038	5.7	0.51	8.65	0.76	3.74	0.25	37.3	1.8	11.88	0.44	137.2	6	54.8	2.3	260.7
JJJD78tr_29	150.5	129.6	1.16127	0.0466	0.0092	0.102	0.022	0.01543	0.00073	98.7	4.6	98	20	98.7	4.6		JJJD78	JJJD78tr_29	1230	150	11.2	2.5	1287	51	521000	18000	1.11	0.22	0	1	11.38	0.71	0.219	0.052	3.59	0.67	6.19	0.8	2.61	0.36	25.1	2.2	8.2	0.56	94.9	3.7	38.8	1.2	192.8
JJJD78tr_30	52.4	35.8	1.46369	0.054	0.013	0.115	0.028	0.01527	0.00076	97.6	4.8	117	23	97.6	4.8		JJJD78	JJJD78tr_30	577	58	10.93	0.91	757	86	535000	11000	0.746	0.071	0.013	0.011	6.28	0.43	0.06	0.018	1	0.25	2.63	0.48	0.9	0.17	15.1	2.5	5.12	0.75	66.4	9.2	24.3	2.9	113
JJJD78tr_31	127.9	95	1.34632	0.0403	0.0076	0.085	0.015	0.0152	0.00063	97.2	4	82	14	97.2	4		JJJD78	JJJD78tr_31	766	30	6.46	0.8	1430	28	522500	9900	1.41	0.13	0	1	9.31	0.28	0.049	0.018	1.17	0.24	3.41	0.36	1.53	0.14	20.9	1.2	7.93	0.29	103	2.9	43.6	1.1	225.2
JJJD78tr_32	359	301	1.19269	0.0489	0.004	0.1013	0.0082	0.01508	0.00036	96.5	2.3	97.6	7.5	96.5	2.3		JJJD78	JJJD78tr_32	1024	34	6.78	0.77	3380	100	533000	10000	3.83	0.25	0.021	0.012	25.6	1.1	0.19	0.033	4.06	0.39	9.01	0.58	3.63	0.18	52.7	1.8	19.18	0.7	236.9	6.5	96.8	2.4	488
JJJD78tr_33	170	139.3	1.22039	0.0487	0.006	0.104	0.013	0.01526	0.0004	97.7	2.5	101	12	97.7	2.5		JJJD78	JJJD78tr_33	513	28	7.57	0.76	2164	68	507800	8400	1.86	0.15	0.0127	0.0092	13.81	0.66	0.2	0.035	3.29	0.36	7.97	0.71	3.16	0.19	40.7	1.9	14.11	0.5	164.6	6.2	66.3	2.4	320
JJJD78tr_34	488	621	0.785829	0.0476	0.0039	0.1008	0.0088	0.0152	0.00037	97.2	2.4	97.1	8.1	97.2	2.4		JJJD78	JJJD78tr_34	541	31	8.2	1	4042	88	539000	12000	3.26	0.27	0.054	0.021	37.1	1.2	0.783	0.074	12.77	0.87	20.3	1.2	7.92	0.47	85.5	2.8	27.88	0.85	308.9	9.2	121.6	3.4	557
JJJD78tr_35	112.4	79.5	1.41384	0.05	0.013	0.11	0.029	0.01505	0.00082	96.3	5.2	110	25	96.3	5.2		JJJD78	JJJD78tr_35	199	18	7	1	848	61	496000	14000	1.34	0.2	0.064	0.028	9.81	0.67	0.069	0.022	1.17	0.28	2.19	0.34	0.88	0.14	14.1	1.4	4.97	0.4	65.1	4.4	26.9	2.2	134.5
JJJD76tr_1	743	830	0.895181	0.0464	0.0037	0.099	0.0078	0.01525	0.0015	97.6	9.5	95.6	7.1	97.6	9.5		JJJD76	JJJD76tr_1	350	34	7.7	1.3	1990	310	556000	16000	2.74	0.37	0.068	0.041	34.6	5	0.58	0.12	8.8	2.1	10.9	2.4	4.87	0.9	49.3	9.5	13.5	2.3	155	26	59	9.3	276
JJJD76tr_3	539.8	835	0.646467	0.0471	0.0041	0.0962	0.0084	0.015	0.0015	96	9.4	93.9	8	96	9.4		JJJD76	JJJD76tr_3	393	27	9.13	0.74	2890	150	521000	13000	2.65	0.23	0.113	0.036	50.2	2.3	0.923	0.075	14.1	0.86	20.2	1.3	8.03	0.57	69.8	3.5	20.9	1.1	236	11	87.7	3.8	393
JJJD76tr_4	571.7	906	0.631015	0.052	0.0041	0.1052	0.0077	0.015	0.0015	95.9	9.4	101.3	7.1	95.9	9.4		JJJD76	JJJD76tr_4	456	23	8.62	0.89	4330	240	545100	8500	4.17	0.28	0.078	0.026	39.8	2.4	0.815	0.078	14.2	1.1	22.8	1.7	9.15	0.61	95.2	5.9	29.7	1.8	334	19	126.5	6.6	596
JJJD76tr_5	828	1430	0.579021	0.0474	0.0037	0.0983	0.0075	0.01517	0.0015	97	9.5	94.9	6.9	97	9.5		JJJD76	JJJD76tr_5	541	20	9.3	0.85	4810	110	528800	9700	4.39	0.28	0.156	0.034	84.8	2.6	1.61	0.12	24.7	0.94	34.5	1.7	12.57	0.48	122.3	3.7	35.6	1.1	396	11	143	3.8	651
JJJD76tr_6	762	1499	0.508339	0.046	0.0038	0.0954	0.0073	0.01504	0.0015	96.2	9.3	92.3	6.8	96.2	9.3		JJJD76	JJJD76tr_6	695	29	12.1	1.6	5277	95	496400	6400	4.54	0.36	0.136	0.049	97.1	2	0.918	0.094	17.3	1.3	29.6	1.8	12.05	0.54	128.4	3.2	40.3	1	432.3	8.8	165	3.1	720
JJJD76tr_7	603	867	0.695502	0.0498	0.0045	0.1013	0.009	0.015	0.0015	96	9.3	97.6	8.3	96	9.3		JJJD76	JJJD76tr_7	766	28	11.3	1.3	4646	88	497900	7600	4.5	0.29	0.173	0.037	81.6	2.3	1.37	0.13	22.6	1.6	29.2	1.9	11.78	0.57	111.4	4.9	33.3	1.3	381	12	140.9	3.3	673
JJJD76tr_9	715	1645	0.43465	0.0455	0.0035	0.0932	0.0072	0.01503	0.0015	96.2	9.4	90.2	6.7	96.2	9.4		JJJD76	JJJD76tr_9	754	30	16.3	1.2	5340	130	456800	9300	4.46	0.24	0.18	0.036	95.6	3.2	1.71	0.13	30.9	1.6	43.5	2.2	17.76	0.86	156.7	5.2	44.4	1.3	472	13	170.3	4.2	736
JJJD76tr_10	591	1027	0.575463	0.0492	0.0038	0.1006	0.0081	0.01484	0.0015	95	9.3	97	7.4	95	9.3		JJJD76	JJJD76tr_10	552	24	15	1	3702	86	451100	8700	3.82	0.24	0.025	0.014	63.5	2.3	0.52	0.066	10.3	0.75	18.7	1	8.35	0.36	86.5	2.9	25.97	0.88	296.6	7.8	113.9	3.3	516
JJJD76tr_12	890	2160	0.412037	0.0501	0.0033	0.1022	0.0067	0.01515	0.0015	96.9	9.4	98.6	6.2	96.9	9.4		JJJD76	JJJD76tr_12	568	24	15.6	1	5353	89	476200	5800	4.9	0.21	0.04	0.017	95.3	1.5	0.517	0.066	13.36	0.73	30.2	1.1	12.62	0.41	140.3	4	41.8	1.2	442.4	9.5	161.8	3.3	702
JJJD76tr_13	692	1049	0.659676	0.0453	0.0035	0.0892	0.0071	0.01471	0.0015	94.1	9.2	86.6	6.6	94.1	9.2		JJJD76	JJJD76tr_13	425	22	15.8	1.2	3772	94	473000	10000	5.01	0.32	0.0019	0.0037	44.7	1.2	0.141	0.03	2.95	0.38	9.48	0.73	4.87	0.29	64.7	2.8	23.14	0.89	287.6	7.9	113.1	3	547
JJJD76tr_15	526	867	0.60669	0.053	0.0053	0.11	0.011	0.01542	0.0016	98.6	10	105.4	10	98.6	10		JJJD76	JJJD76tr_15	390	24	10.1	1.4	3210	170	436000	21000	2.64	0.25	0.121	0.042	56.9	2.6	1.31	0.14	20.3	1.5	25.1	1.6	10.99	0.48	87.9	4.7	25.2	1.5	270	15	99	5	439
JJJD76tr_16	688	1673	0.411237	0.0494	0.0039	0.1019	0.0081	0.01494	0.0015	95.6	9.3	99.3	7.2	95.6	9.3		JJJD76	JJJD76tr_16	639	27	15.3	1.5	5355	88	1150000	17000	10.34	0.5	0	1	98	2	0.413	0.063	9.54	0.69	26.2	1.2	11.91	0.44	137.4	3.1	41.28	0.84	454	10	168.1	3.5	728
JJJD76tr_18	632	1141	0.5539	0.0462	0.0042	0.096	0.0084	0.01503	0.0015	96.2	9.4	92.7	7.8	96.2	9.4		JJJD76	JJJD76tr_18	528	22	14.6	1.2	3792	92	1699000	45000	11.49	0.77	0.072	0.024	66.1	2.3	0.93	0.13	16.3	1.4	22.7	1.8	9.64	0.61	94.3	4.6	27.8	1.1	313.7	9.6	114.7	3.2	520
JJJD76tr_19	563	643	0.875583	0.0477	0.0035	0.099	0.0073	0.01519	0.0015	97.2	9.5	96.4	6.6	97.2	9.5		JJJD76	JJJD76tr_19	407	19	9.09	0.87	2692	63	2460000	55000	9.91	0.69	0.09	0.022	26.67	0.82	0.483	0.047	7.64	0.7	12.4	0.77	5.02	0.36	51.8	1.9	16.57	0.53	197.6	4.4	79.4	1.8	379.2
JJJD76tr_20	326	273	1.19414	0.0546	0.0055	0.1114	0.011	0.01491	0.0015	95.4	9.4	106.7	9.9	95.4	9.4		JJJD76	JJJD76tr_20	267	15	7.32	0.92	1505	68	4550000	140000	9.42	0.74	0.09	0.035	13.37	0.66	0.14	0.035	2.9	0.43	5.31	0.65	2	0.21	26.7	2.1	9.06	0.66	113.5	6.6	46.2	2.3	226.3
JJJD76tr_22	526	909	0.578658	0.0508	0.0054	0.1033	0.011	0.01525	0.0015	97.5	9.7	99.5	9.8	97.5	9.7		JJJD76	JJJD76tr_22	607	30	9.99	0.87	2730	210	-3814000	83000	-81.7	9	0.095	0.026	43.9	3.8	0.89	0.12	13.5	1.7	19.7	2.2	8.51	0.89	73	7.3	20.5	1.9	231	19	84.2	6.1	386
JJJD76tr_23	644	1580	0.407595	0.0484	0.0037	0.1039	0.0077	0.01506	0.0015	96.3	9.4	100.1	7.1	96.3	9.4		JJJD76	JJJD76tr_23	731	25	13.6	1.2	5500	120	-3713000	56000	-122.8	5.8	0.215	0.036	95.5	2.1	2.14	0.12	34.4	1.7	44.4	1.8	16.99	0.5	157.9	5.3	44.3	1.1	472	10	166.2	3.3	735
JJJD76tr_25	849	1683	0.504456	0.0457	0.0045	0.0914	0.0082	0.0153	0.0016	97.9	10	88.7	7.6	97.9	10		JJJD76	JJJD76tr_25	38.7	1.7	1.163	0.085	307.4	7.1	-271800	6200	-12.6	1.1	0.0047	0.0014	5.32	0.13	0.0431	0.0052	1.085	0.064	2.21	0.1	0.9	0.033	8.78	0.27	2.447	0.078	26.85	0.74	9.42	0.27	40.4
JJJD76tr_26	112	53.7	2.08566	0.0486	0.0093	0.104	0.02	0.01523	0.0015	97.4	9.7	101	18	97.4	9.7		JJJD76	JJJD76tr_26	315	17	10.19	0.91	1065	21	4380000	130000	7.78	0.67	0.0022	0.0044	8.7	0.36	0.052	0.016	1.02	0.17	2.14	0.27	1.2	0.12	13.15	0.68	4.96	0.24	70.6	2	32.96	0.85	171.6
JJJD76tr_27	272	353	0.770538	0.067	0.014	0.146	0.031	0.0162	0.0018	103.6	11	137	27	103.6	11		JJJD76	JJJD76tr_27	18.1	1.4	0.667	0.081	101.4	8.7	148400	5200	0.41	0.046	0.004	0.0013	1.98	0.18	0.0219	0.0037	0.404	0.063	0.66	0.1	0.26	0.037	2.55	0.31	0.748	0.081	8.44	0.82	3.23	0.29	14.9
JJJD76tr_28	507.4	723	0.701798	0.0494	0.0038	0.1056	0.0092	0.01527	0.0015	97.7	9.6	101.7	8.5	97.7	9.6		JJJD76	JJJD76tr_28	478	22	7.98	0.8	3400	160	1870000	40000	8.3	0.57	0.093	0.024	59.2	2.4	1.003	0.075	17.32	0.88	23.5	1.4	8.93	0.48	82.3	4.1	24.5	1.2	272	13	100.3	4.9	448
JJJD76tr_29	842	1595	0.5279	0.0489	0.0032	0.102	0.0067	0.01512	0.0015	96.8	9.6	99.2	6	96.8	9.6		JJJD76	JJJD76tr_29	595	24	16.6	1.3	4590	94	1489000	33000	14.93	0.73	0.0131	0.0095	94.6	2.5	0.308	0.038	7.91	0.55	20	1	9.09	0.39	111.4	3.1	33.58	0.88	379.6	9.3	143.9	2.9	616
JJJD76tr_31	499	743	0.671602	0.0495	0.0043	0.1026	0.0087	0.01505	0.0015	96.3	9.4	98.8	8	96.3	9.4		JJJD76	JJJD76tr_31	548	20	14.2	1.2	3710	100	739000	15000	5.31	0.29	0.078	0.025	66.7	1.9	0.95	0.086	15.44	0.89	22.8	1.1	10.01	0.37	91.2	2.9	26.38	0.68	307.9	8.2	114.3	2.5	511
JJJD76tr_32	495	865	0.572254	0.0477	0.0042	0.0973	0.0084	0.01499	0.0015	95.9	9.4	94.8	7.9	95.9	9.4		JJJD76	JJJD76tr_32	461	23	17.4	1.2	3490	140	647000	13000	3.62	0.2	0.0065	0.0063	57.2	1.6	0.261	0.035	6.78	0.51	17.6	1.2	8.22	0.46	88.2	3.6	26.1	1	290	11	103.6	3.9	457
JJJD76tr_33	820	1535	0.534202	0.0492	0.0032	0.1041	0.0069	0.01504	0.0015	96.2	9.4	100.3	6.4	96.2	9.4		JJJD76	JJJD76tr_33	548	18	15.62	0.98	4478	88	580200	8900	5.9	0.28	0.027	0.012	87.6	2.1	0.343	0.034	8.77	0.52	23.4	1	10.41	0.36	117.8	2.6	33.71	0.77	374.5	8.3	137.1	2.9	587
JJJD76tr_35	366	319	1.14734	0.0431	0.0038	0.0892	0.0077	0.01507	0.0015	96.4	9.5	87.5	7.5	96.4	9.5		JJJD76	JJJD76tr_35	304	16	5.23	0.93	2725	65	561900	9400	2.72	0.19	0.0022	0.0043	23.69	0.76	0.348	0.045	7.26	0.56	11.34	0.69	3.62	0.21	56.1	2.2	17.68	0.48	212.3	5.9	82.7	2.4	392
JJJD55Atr_1	115	90.8	1.26652	0.054	0.011	0.104	0.019	0.01479	0.00084	94.6	5.3	100	18	94.6	5.3		JJJD55A	JJJD55Atr_1	127	14	5.6	1.4	617	35	448000	22000	1.64	0.17	0	1	15.19	0.95	0.0047	0.0054	0.37	0.13	1.11	0.26	0.52	0.092	8.08	0.85	2.98	0.22	40.2	2.5	17.7	1.1	93.1
JJJD55Atr_2	67.2	32.35	2.07728	0.044	0.012	0.09	0.023	0.0149	0.0007	95.3	4.4	84	22	95.3	4.4		JJJD55A	JJJD55Atr_2	129	14	4.33	0.97	515	27	461000	16000	1.13	0.16	0.0015	0.003	10.02	0.49	0.031	0.013	0.34	0.11	1.2	0.25	0.512	0.088	6.3	0.64	2.47	0.16	31.8	1.7	13.94	0.79	77
JJJD55Atr_3	69	36.6	1.88525	0.051	0.014	0.099	0.027	0.01489	0.00061	95.3	3.9	98	24	95.3	3.9		JJJD55A	JJJD55Atr_3	146	17	6.24	0.95	662	39	464000	21000	1.17	0.15	0	1	11.67	0.61	0.026	0.012	0.78	0.16	1.98	0.31	0.91	0.12	9.78	0.7	3.28	0.23	45.5	2.8	18.8	1.1	99.6
JJJD55Atr_5	108.9	81.2	1.34113	0.0429	0.0074	0.084	0.014	0.0148	0.00052	95.2	3.2	81	13	95.2	3.2		JJJD55A	JJJD55Atr_5	104	13	6.03	0.89	591	20	453000	17000	1.28	0.16	0	1	12.24	0.43	0.022	0.012	0.47	0.15	1.23	0.25	0.616	0.088	7.12	0.55	2.8	0.16	37.8	1.8	16.4	0.73	87
JJJD55Atr_6	82.7	47.1	1.75584	0.043	0.015	0.088	0.03	0.01508	0.0008	96.4	5.1	83	28	96.4	5.1		JJJD55A	JJJD55Atr_6	88	13	5.89	0.98	266.4	9	413000	13000	0.71	0.11	0	1	7.76	0.39	0.0017	0.0033	0.42	0.13	0.71	0.18	0.305	0.055	3.33	0.36	1.303	0.086	17.3	1	7.56	0.34	39.5
JJJD55Atr_7	154.4	191	0.808377	0.0504	0.0086	0.103	0.016	0.01549	0.00067	99.1	4.3	102	16	99.1	4.3		JJJD55A	JJJD55Atr_7	177	20	6.2	1.1	793	27	565000	11000	1.61	0.16	0	1	16.66	0.54	0.073	0.025	1.13	0.22	2.38	0.39	0.8	0.13	12.63	0.91	4.68	0.24	57	2.6	24.2	1.1	122.1
JJJD55Atr_8	204.5	162	1.26235	0.045	0.008	0.091	0.016	0.01488	0.00061	95.2	3.9	90	15	95.2	3.9		JJJD55A	JJJD55Atr_8	252	40	4	1.8	689	20	510000	22000	1.6	0.34	0.2	0.11	16.8	1.1	0.113	0.053	0.87	0.28	1.53	0.57	0.38	0.13	8.77	0.62	3.52	0.28	45.8	2.8	20.4	1.3	109.2
JJJD55Atr_9	80.7	46.7	1.72805	0.064	0.012	0.121	0.022	0.01499	0.00064	95.9	4	117	21	95.9	4		JJJD55A	JJJD55Atr_9	112	13	3.82	0.78	305.2	6	506500	8800	0.64	0.12	0	1	8.8	0.32	0	1	0.175	0.081	0.45	0.15	0.287	0.061	3.91	0.51	1.51	0.1	21.77	0.77	9.5	0.32	50.6
JJJD55Atr_10	150.1	150.5	0.997342	0.0596	0.0096	0.126	0.02	0.01501	0.00044	96	2.8	119	18	96	2.8		JJJD55A	JJJD55Atr_10	186	25	6.2	1.8	938	59	530000	23000	1.33	0.25	0.045	0.033	16.02	0.91	0.077	0.038	1.74	0.49	2.79	0.73	1.53	0.26	16.7	1.7	5.67	0.47	68.5	4.9	28.9	1.9	148.8
JJJD79tr_1	490	606	0.808581	0.0481	0.004	0.0911	0.0078	0.01483	0.00022	94.9	1.4	89.1	7	94.9	1.4		JJJD79	JJJD79tr_1	517	24	16.1	1.2	4957	76	536700	9200	7	0.36	0	1	49.2	1.2	0.135	0.028	2.99	0.29	10.09	0.61	4.72	0.31	81.8	2.3	29.23	0.62	371.1	6.6	145.7	2.4	705
JJJD79tr_2	409	476	0.859244	0.0505	0.005	0.1046	0.01	0.01488	0.00034	95.2	2.2	100.6	9.3	95.2	2.2		JJJD79	JJJD79tr_2	521	27	12.6	1.4	4930	120	499000	10000	5.49	0.35	0.022	0.017	42	1.1	0.398	0.055	7.36	0.75	15.7	1.3	6.3	0.33	92	4.2	30.66	0.89	370.5	9.4	139.1	4.6	679
JJJD79tr_3	260.4	171.7	1.5166	0.0436	0.0054	0.09	0.011	0.01491	0.00033	95.4	2.1	86.6	10	95.4	2.1		JJJD79	JJJD79tr_3	504	20	6.95	0.84	1933	50	513700	9800	2.31	0.13	0	1	14.11	0.4	0.044	0.015	1.72	0.24	4.19	0.41	1.89	0.13	27.2	1.1	10.15	0.39	137.4	4.2	59	1.7	308.3
JJJD79tr_4	644	777	0.828829	0.0463	0.0033	0.0925	0.0075	0.01486	0.00028	95.1	1.8	89.5	7	95.1	1.8		JJJD79	JJJD79tr_4	544	22	14.6	1.2	5250	130	512000	11000	10.47	0.43	0	1	62.1	1.7	0.125	0.023	3.31	0.33	10.01	0.63	4.38	0.22	82.5	2.4	30.63	0.81	388	10	155.1	4.3	737
JJJD79tr_5	265	248.5	1.0664	0.0513	0.0065	0.098	0.012	0.0149	0.00037	95.3	2.4	94	11	95.3	2.4		JJJD79	JJJD79tr_5	351	19	7.58	0.75	2880	130	520000	14000	2.4	0.17	0.0123	0.0084	19.53	0.82	0.319	0.044	5.74	0.48	11.21	0.76	4.87	0.38	56	3.5	18.93	0.94	220	11	86.3	3.9	416
JJJD79tr_6	215	196	1.09694	0.0486	0.0065	0.102	0.014	0.0148	0.0003	95	1.8	100	12	95	1.8		JJJD79	JJJD79tr_6	438	26	7.38	0.97	2092	41	552000	11000	1.88	0.23	0.0037	0.0075	16.28	0.65	0.231	0.05	4.99	0.51	8.61	0.95	3.87	0.29	39.7	1.7	12.71	0.49	161.8	4.1	67	1.6	340.7
JJJD79tr_7	401	377	1.06366	0.0493	0.0061	0.103	0.01	0.01486	0.00046	95.1	2.9	99.3	9.3	95.1	2.9		JJJD79	JJJD79tr_7	417	22	6.75	0.79	4127	80	544000	11000	3.43	0.25	0.045	0.019	29.38	0.96	0.465	0.053	9.09	0.64	17.37	0.96	6.43	0.27	84.2	3.1	26.99	0.68	323.7	7.9	124.4	3	592
JJJD79tr_9	904	1087	0.831647	0.0494	0.0031	0.0989	0.0067	0.01485	0.00028	95	1.8	95.6	6.2	95	1.8		JJJD79	JJJD79tr_9	679	23	14.6	1.1	6110	120	521000	11000	13.78	0.58	0	1	71.6	2	0.166	0.024	4.38	0.32	13.66	0.8	4.32	0.25	97.4	2.7	35.2	0.95	446	10	176	4.4	844
JJJD79tr_10	287.5	351.3	0.818389	0.0495	0.0049	0.1	0.0096	0.01485	0.00033	95	2.1	96.3	8.8	95	2.1		JJJD79	JJJD79tr_10	479	22	9.71	0.96	4858	96	540000	12000	3.57	0.23	0.072	0.022	35.71	0.91	0.88	0.073	14.65	0.66	24.5	1.1	10.29	0.37	107.9	3.1	33.11	0.87	381.4	7.2	143.3	3.3	682
JJJD79tr_11	96	63.4	1.5142	0.0518	0.0081	0.11	0.015	0.01488	0.0005	95.2	3.2	109	15	95.2	3.2		JJJD79	JJJD79tr_11	355	20	6.31	0.82	1040	43	549000	12000	1.05	0.1	0	1	6.68	0.28	0.038	0.014	1.06	0.2	2.32	0.3	1.22	0.12	15.45	0.84	5.49	0.28	75.6	3	32.2	1.3	174.1
JJJD79tr_12	439	542	0.809963	0.0471	0.0045	0.0945	0.0096	0.01486	0.00026	95.1	1.6	92.5	8.6	95.1	1.6		JJJD79	JJJD79tr_12	509	24	17.5	1.5	4783	89	558000	10000	6.46	0.29	0	1	45	1.2	0.125	0.026	2.92	0.37	8.63	0.73	4.17	0.22	75.6	2.6	27.54	0.73	355.2	8.2	143.3	3	689
JJJD79tr_13	408	529	0.771267	0.054	0.0046	0.1041	0.01	0.01488	0.00036	95.2	2.3	100.2	9.5	95.2	2.3		JJJD79	JJJD79tr_13	503	16	15.9	1.4	4430	110	541000	12000	4.71	0.26	0	1	35.8	1.1	0.212	0.029	6.11	0.54	14.8	1	6.65	0.35	82.6	2.8	27.28	0.83	337	10	132.5	3.2	637
JJJD79tr_14	172.9	135.1	1.27979	0.0447	0.0074	0.091	0.015	0.01488	0.00051	95.2	3.2	88	14	95.2	3.2		JJJD79	JJJD79tr_14	369	20	8.3	0.78	1937	64	538000	10000	1.81	0.17	0.0033	0.0048	14.31	0.57	0.161	0.03	3.51	0.44	7.13	0.79	2.91	0.22	35.7	2.5	12.31	0.65	150.1	5.8	60	2.1	306
JJJD79tr_15	802	948	0.845992	0.0488	0.0047	0.1	0.011	0.01484	0.00055	94.9	3.5	96.1	9.9	94.9	3.5		JJJD79	JJJD79tr_15	662	23	15.4	1.1	5950	130	506000	10000	11.74	0.57	0.0015	0.003	68.5	2.1	0.172	0.03	3.86	0.4	12.53	0.65	4.62	0.25	96.6	2.5	35.76	0.85	450	11	176.2	4.3	829
JJJD79tr_16	617	566	1.09011	0.0459	0.0046	0.0876	0.009	0.01485	0.00042	95	2.6	85	8.4	95	2.6		JJJD79	JJJD79tr_16	638	49	8	1	2850	240	540000	11000	3.96	0.43	0	1	22	2.1	0.102	0.027	2.03	0.31	6.05	0.61	2.09	0.23	40.4	3.4	15.3	1.3	196	15	85	6.4	435
JJJD79tr_17	884	956	0.924686	0.0448	0.0042	0.0885	0.01	0.01486	0.00054	95.1	3.4	85.9	9.3	95.1	3.4		JJJD79	JJJD79tr_17	567	23	13.5	1	4930	120	494000	11000	11.4	0.53	0.0033	0.0046	55.5	1.7	0.158	0.032	3.77	0.38	11.36	0.67	4.19	0.23	79.3	2.4	29.31	0.88	363.7	8.6	143.1	3.8	693
JJJD79tr_18	372	359	1.03621	0.0498	0.0046	0.1011	0.009	0.01473	0.00029	94.2	1.9	98.4	8.2	94.2	1.9		JJJD79	JJJD79tr_18	501	20	6.92	0.76	4328	75	526100	9500	3.88	0.25	0.037	0.016	33.9	1	0.422	0.051	9.11	0.66	16.84	0.75	5.61	0.27	84.3	2.3	28.1	0.67	330.2	8.3	127.3	2.6	614
JJJD79tr_19	410	482	0.850622	0.049	0.0044	0.0994	0.0077	0.01481	0.00036	94.8	2.3	96	7.1	94.8	2.3		JJJD79	JJJD79tr_19	442	20	15.1	1.2	4020	100	505000	12000	6.6	0.36	0.0013	0.0025	39.8	1.4	0.102	0.024	2.36	0.26	7.44	0.56	3.83	0.19	63.6	2.1	23.42	0.8	301.1	7.9	115.9	3.3	573
JJJD79tr_20	360	321	1.1215	0.0444	0.0043	0.0932	0.009	0.01488	0.00032	95.2	2	90.1	8.3	95.2	2		JJJD79	JJJD79tr_20	318	15	4.2	0.67	3010	72	515000	10000	2.61	0.18	0.019	0.012	23.64	0.61	0.372	0.044	6.32	0.45	12.12	0.73	3.97	0.23	61.5	2	20.09	0.68	244.8	6.8	95.2	2.4	444
JJJD79tr_21	234	223.2	1.04839	0.0487	0.0045	0.1029	0.0097	0.01493	0.00036	95.5	2.3	99	8.9	95.5	2.3		JJJD79	JJJD79tr_21	445	28	8.22	0.89	2620	120	530000	11000	2.5	0.22	0.03	0.015	21.4	0.95	0.401	0.049	7.24	0.6	11.02	0.88	4.83	0.31	50.2	2	16.74	0.75	199.2	7.9	81.9	3.3	406
JJJD79tr_22	355	277	1.28159	0.0455	0.0054	0.096	0.011	0.01487	0.00031	95.2	2	94	10	95.2	2		JJJD79	JJJD79tr_22	390	17	9.47	0.91	2943	82	503000	10000	6.98	0.33	0	1	29.8	1.2	0.084	0.022	1.53	0.21	4.64	0.45	1.81	0.13	36.5	1.4	14.66	0.49	204.3	5.8	85.4	2.5	436.1
JJJD79tr_23	376.8	500	0.7536	0.0493	0.0046	0.1006	0.009	0.01489	0.00033	95.3	2.1	96.9	8.3	95.3	2.1		JJJD79	JJJD79tr_23	440	28	7.52	0.86	4290	200	519000	22000	4.12	0.42	0.045	0.023	31.3	1.8	0.689	0.095	9.6	1	17.8	1.2	7.78	0.47	92.6	4.4	30.7	1.1	347	15	131.5	4.8	599
JJJD79tr_24	215.9	200.2	1.07842	0.0425	0.0055	0.085	0.012	0.01497	0.00033	95.8	2.1	82	11	95.8	2.1		JJJD79	JJJD79tr_24	355	19	7.57	0.8	2860	79	524700	8500	2.14	0.15	0	1	19.38	0.53	0.313	0.045	6.35	0.57	11.72	0.72	4.72	0.27	58.8	2.6	18.7	0.61	221.6	7.5	87.5	2.5	417
JJJD79tr_25	94.4	46.4	2.03448	0.048	0.013	0.099	0.028	0.01485	0.00067	95	4.3	93	25	95	4.3		JJJD79	JJJD79tr_25	376	25	6.19	0.85	1080	47	535000	11000	1.17	0.14	0	1	6.83	0.41	0.048	0.017	1.15	0.27	3.24	0.5	1.34	0.16	16.1	1.1	5.82	0.32	76.1	4	32.9	1.6	183.3
JJJD79tr_26	138.3	94.3	1.4666	0.0394	0.0066	0.084	0.015	0.01508	0.00046	96.5	2.9	81	14	96.5	2.9		JJJD79	JJJD79tr_26	430	18	6.4	0.72	1559	67	523500	9700	1.62	0.17	0	1	11.11	0.63	0.088	0.025	1.77	0.3	4.46	0.54	2.01	0.2	23.8	2.1	8.75	0.58	114.7	6.4	48.3	2.3	246
JJJD79tr_27	262	244	1.07377	0.0498	0.0057	0.101	0.011	0.01491	0.00039	95.4	2.5	98.5	9.8	95.4	2.5		JJJD79	JJJD79tr_27	517	25	7.03	0.97	1560	61	525000	14000	1.64	0.17	0	1	9.42	0.55	0.062	0.027	1.88	0.35	3.46	0.5	1.83	0.18	23.7	2.1	8.54	0.44	110.5	5.4	48	2.1	264
JJJD79tr_28	387	408	0.948529	0.0513	0.0051	0.1007	0.0091	0.01487	0.00028	95.2	1.8	96.9	8.4	95.2	1.8		JJJD79	JJJD79tr_28	533	25	6.87	0.72	4510	120	526200	8400	4.1	0.27	0.043	0.016	35.3	1.6	0.498	0.057	8.69	0.5	18.3	0.91	6.68	0.3	90.5	3	30.49	0.93	353.4	9.6	138.8	4.2	657
JJJD79tr_29	332	385	0.862338	0.0504	0.0052	0.0972	0.0095	0.0149	0.00028	95.4	1.8	93.7	8.8	95.4	1.8		JJJD79	JJJD79tr_29	379	35	7.5	1.2	3780	170	520000	15000	3.26	0.36	0.05	0.024	26.9	2.2	0.502	0.06	7.77	0.87	15.5	1.6	6.96	0.47	80.8	5.6	26.7	1.5	302	13	119.5	5.7	550
JJJD79tr_30	292	206	1.41748	0.046	0.0045	0.0922	0.0093	0.01473	0.00033	94.2	2.1	89.1	8.7	94.2	2.1		JJJD79	JJJD79tr_30	531	37	5.47	0.81	2330	86	522000	11000	2.49	0.17	0.0059	0.0067	17.08	0.75	0.124	0.025	2.47	0.25	6.95	0.58	2.44	0.2	38.6	1.7	13.75	0.51	176.6	5.9	71.4	2.2	364
JJJD79tr_31	389	508	0.765748	0.048	0.0039	0.0915	0.0073	0.01471	0.00028	94.1	1.8	88.6	6.8	94.1	1.8		JJJD79	JJJD79tr_31	403	19	14.9	1	3748	81	515000	11000	4.76	0.25	0	1	34.2	1	0.121	0.027	2.24	0.28	6.5	0.44	3.94	0.24	59.4	2.3	22.3	0.59	283.3	8.2	111.2	2.8	534
JJJD79tr_32	415	562	0.738434	0.052	0.0046	0.107	0.0087	0.01487	0.00038	95.1	2.4	104.3	7.6	95.1	2.4		JJJD79	JJJD79tr_32	459	19	15.9	1	4530	110	512000	13000	6.55	0.32	0.0094	0.0083	45.4	1.3	0.102	0.024	2.69	0.28	8.36	0.57	4.39	0.23	75.5	2.6	27.21	0.83	331	10	135.6	3.8	631
JJJD79tr_33	372	403.3	0.92239	0.0486	0.0042	0.0973	0.0081	0.01486	0.00028	95.1	1.8	94.9	7.3	95.1	1.8		JJJD79	JJJD79tr_33	393	25	6.92	0.8	3840	160	507500	9700	3.45	0.26	0	1	29.87	0.97	0.421	0.051	7.94	0.53	15.6	1.1	5.77	0.4	77.9	3.5	25.9	1.1	303	11	116.3	4.4	545
JJJD79tr_34	255	256	0.996094	0.0464	0.0061	0.095	0.012	0.01488	0.00035	95.2	2.2	91	11	95.2	2.2		JJJD79	JJJD79tr_34	454	20	8.24	0.75	3392	83	513300	9300	3.35	0.25	0	1	26.87	0.89	0.308	0.042	6.01	0.41	12.14	0.62	5.04	0.26	63.6	2.2	21.8	0.51	256.3	5.3	101.5	2.2	486.6
JJJD79tr_35	138	99.4	1.38833	0.049	0.0083	0.097	0.015	0.01482	0.00059	94.8	3.7	94	14	94.8	3.7		JJJD79	JJJD79tr_35	383	18	5.84	0.71	1429	41	507000	11000	1.76	0.18	0	1	10.51	0.49	0.054	0.015	1.24	0.21	3.32	0.4	1.49	0.13	20.7	1.3	7.71	0.34	103.7	3.9	43.8	1.2	230
JJJD54tr_3	58.8	24.8	2.37097	0.035	0.015	0.065	0.072	0.01463	0.00077	93.6	4.9	71	74	93.6	4.9		JJJD54	JJJD54tr_3	130.9	9.6	10.5	1.2	672	30	413000	19000	0.98	0.13	0	1	5.68	0.33	0.0105	0.0072	0.6	0.14	1.53	0.22	0.23	0.049	8.33	0.62	2.82	0.16	54	2.9	20.6	1	71.9
JJJD54tr_5	102.7	44.4	2.31306	0.044	0.01	0.086	0.097	0.01452	0.00072	92.9	4.6	85	86	92.9	4.6		JJJD54	JJJD54tr_5	220	13	4.75	0.99	1180	22	556000	12000	2.37	0.23	0	1	11.01	0.4	0.023	0.014	0.82	0.18	2.05	0.29	0.255	0.062	11.66	0.67	5.22	0.21	94.5	2.5	39.9	1.1	141.3
JJJD54tr_6	142	44.5	3.19101	0.0353	0.0095	0.068	0.073	0.01483	0.00066	94.9	4.4	70	69	94.9	4.4		JJJD54	JJJD54tr_6	188	19	4.2	1.4	857	52	444000	29000	2.69	0.35	0	1	9.59	0.89	0.029	0.018	0.36	0.16	0.88	0.25	0.121	0.051	7.43	0.8	3.11	0.25	60.1	3.9	25.2	1.6	94.5
JJJD54tr_7	353	124	2.84677	0.0439	0.0064	0.105	0.11	0.01561	0.00074	99.8	4.2	100	97	99.8	4.2		JJJD54	JJJD54tr_7	146	15	5.2	1	711	29	462000	19000	1.65	0.17	0	1	7.54	0.44	0.0109	0.0088	0.38	0.12	1.1	0.2	0.245	0.054	7	0.61	2.9	0.17	49.8	2.2	21.2	1	83.2
JJJD54tr_8	83.3	43.8	1.90183	0.038	0.012	0.075	0.084	0.01488	0.00071	95.2	4.5	73	76	95.2	4.5		JJJD54	JJJD54tr_8	182	15	11	1.2	1397	66	445000	23000	1.13	0.15	0	1	7.11	0.42	0.106	0.032	2.65	0.36	4.19	0.41	0.78	0.11	21.4	1.3	7.38	0.44	112.6	6.8	43	2.3	156.7
JJJD54tr_11	95	48.6	1.95473	0.039	0.01	0.08	0.065	0.01471	0.00082	94.1	5.2	79	61	94.1	5.2		JJJD54	JJJD54tr_11	168	15	8.2	1	931	44	393000	14000	1.13	0.11	0	1	7.16	0.36	0.037	0.015	1	0.19	2.02	0.24	0.44	0.068	13.3	1	4.71	0.27	69.7	3.3	28.4	1.3	113.7
JJJD54tr_14	98.1	47.2	2.07839	0.061	0.014	0.121	0.14	0.01408	0.00075	90.1	4.8	113	120	90.1	4.8		JJJD54	JJJD54tr_14	215	14	5.11	0.9	944	20	537000	11000	1.85	0.17	0	1	8.95	0.41	0.005	0.0057	0.47	0.13	1.63	0.29	0.186	0.048	13.08	0.84	5.16	0.21	74.5	2.3	32.19	0.83	141.7
JJJD54tr_15	95	37	2.56757	0.05	0.022	0.087	0.11	0.01411	0.00081	90.3	5.1	88	110	90.3	5.1		JJJD54	JJJD54tr_15	244	12	6.88	0.94	929	20	535000	11000	1.41	0.13	0	1	7.2	0.34	0.028	0.013	0.61	0.15	2.03	0.35	0.4	0.082	13.57	0.72	5.39	0.25	76.9	2.3	31.14	0.94	144.1
JJJD54tr_16	96.5	39.1	2.46803	0.041	0.011	0.084	0.072	0.01488	0.00064	95.2	4.1	82	67	95.2	4.1		JJJD54	JJJD54tr_16	212	17	5.36	0.86	689	40	426000	24000	1.63	0.19	0	1	7.72	0.38	0.0087	0.0077	0.195	0.079	1.54	0.27	0.11	0.038	9.6	0.87	4.07	0.26	49.5	3	20.8	1.1	110.5
JJJD54tr_17	66.2	28.49	2.32362	0.06	0.014	0.123	0.096	0.01559	0.00072	99.7	4.5	112	90	99.7	4.5		JJJD54	JJJD54tr_17	280	19	12.2	1.3	889	41	480000	20000	1.42	0.16	0	1	5.82	0.34	0.028	0.014	0.62	0.15	2.92	0.44	0.357	0.072	15.9	1.1	6.2	0.31	67.3	3.2	27.6	1.4	138.7
JJJD54tr_18	125.5	51.6	2.43217	0.041	0.012	0.095	0.088	0.01514	0.00086	96.9	5.4	90	87	96.9	5.4		JJJD54	JJJD54tr_18	244	21	6	1.1	933	36	464000	17000	1.68	0.18	0	1	11.04	0.46	0.031	0.014	0.48	0.15	2.58	0.38	0.285	0.073	14.8	1	6.27	0.33	67.8	3.2	28.7	1	151.5
JJJD54tr_19	82.7	30.1	2.74751	0.041	0.02	0.098	0.094	0.01506	0.00098	96.3	6.2	88	88	96.3	6.2		JJJD54	JJJD54tr_19	196	22	5.6	1	749	43	468000	18000	1.17	0.13	0	1	6.49	0.39	0.012	0.0096	0.48	0.14	2.32	0.45	0.249	0.064	11.8	1.2	4.9	0.38	52.4	3.6	21.8	1.4	115.4
JJJD54tr_21	129.1	72.2	1.78809	0.0342	0.0076	0.081	0.069	0.01541	0.00063	98.5	4	77	67	98.5	4		JJJD54	JJJD54tr_21	222	23	4.19	0.76	1082	92	397000	18000	0.93	0.12	0	1	11.39	0.8	0.027	0.012	0.51	0.13	3	0.46	0.305	0.067	17.1	1.9	7.47	0.71	77.7	7.4	33.7	3.2	173
JJJD54tr_23	107.8	63	1.71111	0.055	0.012	0.106	0.12	0.01463	0.0007	93.6	4.4	101	110	93.6	4.4		JJJD54	JJJD54tr_23	335	29	8.54	0.95	1494	46	552000	10000	1.17	0.14	0	1	8.71	0.37	0.076	0.021	2.04	0.32	6.2	0.58	0.73	0.1	30	1.5	12.98	0.6	127.9	3.9	51.4	1.7	260.2
JJJD54tr_24	93.4	59	1.58305	0.061	0.013	0.109	0.11	0.01431	0.00073	91.6	4.6	107	110	91.6	4.6		JJJD54	JJJD54tr_24	276	19	9	1	1510	38	539000	13000	0.92	0.12	0	1	8.85	0.33	0.078	0.021	1.63	0.29	6.34	0.53	0.718	0.088	32.3	1.7	13.46	0.59	131.3	4	50.6	1.7	259.9
JJJD54tr_25	82.2	44.2	1.85973	0.06	0.016	0.108	0.11	0.01417	0.00064	90.7	4	104	100	90.7	4		JJJD54	JJJD54tr_25	415	23	10.8	1.2	1194	37	480000	13000	1.09	0.11	0	1	6.63	0.39	0.081	0.021	1.47	0.2	5.12	0.6	0.686	0.088	23.6	1.3	9.97	0.5	103.3	3.9	39.3	1.4	200.1
JJJD54tr_26	85	32.58	2.60896	0.064	0.011	0.126	0.098	0.01458	0.00078	93.3	4.8	118	91	93.3	4.8		JJJD54	JJJD54tr_26	233	19	6.67	0.86	736	48	398000	22000	1.39	0.12	0	1	6.74	0.33	0.023	0.011	0.5	0.13	1.95	0.26	0.202	0.047	11.6	1.1	4.91	0.38	55.2	3.7	22.6	1.6	108.3
JJJD54tr_27	96.6	48.9	1.97546	0.044	0.0098	0.091	0.073	0.01471	0.00071	94.1	4.5	92	69	94.1	4.5		JJJD54	JJJD54tr_27	305	24	8.35	0.96	1430	160	443000	21000	1.25	0.16	0	1	8.85	0.66	0.084	0.028	1.66	0.37	4.69	0.8	0.474	0.087	26.4	3.7	10.7	1.3	110	13	43.9	5.1	216
JJJD54tr_30	193	109.9	1.75614	0.0447	0.006	0.095	0.11	0.01496	0.0005	95.7	3.2	93	100	95.7	3.2		JJJD54	JJJD54tr_30	274	22	4.09	0.79	1662	68	431000	15000	1.19	0.14	0	1	11.76	0.5	0.052	0.018	1.54	0.21	5.32	0.51	0.724	0.094	27.9	1.8	11.64	0.55	125.9	5.6	52.3	2.4	242
JJJD54tr_31	133	48.7	2.73101	0.0426	0.0062	0.091	0.081	0.01535	0.00065	98.2	4.1	88	76	98.2	4.1		JJJD54	JJJD54tr_31	305	28	4.4	1	1048	33	418000	12000	2.89	0.3	0.056	0.032	9.36	0.6	0.034	0.018	0.47	0.18	1.65	0.34	0.139	0.054	12.7	1.1	5.75	0.35	71.5	2.8	32	1.3	149.8
JJJD54tr_33	81	30.16	2.68568	0.053	0.015	0.11	0.12	0.01448	0.00069	92.7	4.4	106	110	92.7	4.4		JJJD54	JJJD54tr_33	239	19	4.71	0.81	847	28	487000	13000	1.54	0.14	0	1	7.56	0.36	0.0097	0.0071	0.43	0.1	1.68	0.3	0.27	0.06	11.38	0.89	4.75	0.26	61.2	2.7	26.1	1	125.1
JJJD54tr_34	120.5	49.9	2.41483	0.0586	0.0075	0.119	0.12	0.01468	0.00052	93.9	3.3	113	110	93.9	3.3		JJJD54	JJJD54tr_34	279	20	5.78	0.91	1111	17	538000	9600	2.08	0.21	0	1	10.28	0.38	0.02	0.012	0.83	0.17	2.36	0.32	0.302	0.07	16.42	0.98	6.81	0.29	86.7	2.3	36.43	0.85	176.7
JJJD54tr_35	103.3	44.6	2.31614	0.0495	0.0096	0.098	0.11	0.01488	0.00059	95.6	3.7	98	100	95.6	3.7		JJJD54	JJJD54tr_35	232	16	7.92	0.98	1041	31	471000	13000	1.49	0.13	0	1	8.74	0.33	0.02	0.0098	0.67	0.13	2.41	0.3	0.34	0.057	15.13	0.96	6.23	0.25	80.2	2.9	33	1.1	156.2
* For zircon U-Pb geochronology data, U and Th concentrations are approximates.
Limit Of Detection (LOD) calculated using the methodology described in Longerich et al. (1996) (https://doi.org/10.1039/JA9961100899)
*For zircon trace element analysis, U238 and Pb206 concentrations are considered as the U and Pb concentrations of the zircon grain.
[truncated: 23 more columns]

## Sheet: RefMat Geochr This study
SD1. Zircon U-Pb geochronology, Reference Materials, This study
Sample	RefMat Geochr	Final207_235	Final207_235_Int2SE	Final207_235_Prop2SE	Final206_238	Final206_238_Int2SE	Final206_238_Prop2SE	ErrorCorrelation_6_38vs7_35	Final238_206	Final238_206_Prop2SE	Final207_206	Final207_206_Int2SE	Final207_206_Prop2SE	ErrorCorrelation_38_6vs7_6	Final206_208	Final206_208_Int2SE	Final206_208_Prop2SE	FinalAge207_235	FinalAge207_235_Int2SE	FinalAge207_235_Prop2SE	FinalAge206_238	FinalAge206_238_Int2SE	FinalAge206_238_Prop2SE	FinalAge207_206	FinalAge207_206_Int2SE	FinalAge207_206_Prop2SE	Approx_U_PPM	Approx_U_PPM_Int2SE	Approx_Th_PPM	Approx_Th_PPM_Int2SE	Approx_Pb_PPM	Approx_Pb_PPM_Int2SE	FInal_U_Th_Ratio	FInal_U_Th_Ratio_Int2SE
JJJD_68	x91500_1	1.796	0.05	0.21	0.1754	0.0023	0.003	0.21061	5.70125	0.0975129	0.0736	0.0023	0.0088	0.21617	13.15	0.37	9.6	1042	18	75	1042	13	17	1018	63	240	60.77	0.93	-100	230	-210	320	1.948	0.044
JJJD_68	x91500_2	1.806	0.056	0.21	0.178	0.0032	0.0038	0.17737	5.61798	0.119934	0.0751	0.0026	0.009	0.32697	12.32	0.46	9	1048	21	79	1056	17	21	1057	71	240	57.4	3	-56.5	3.4	-69.3	4.6	1.836	0.042
JJJD_68	x91500_3	1.729	0.061	0.2	0.1762	0.0022	0.003	0.30532	5.67537	0.0966294	0.0722	0.0025	0.0087	0.032719	12.3	0.52	8.9	1032	23	77	1046	12	16	987	70	240	63.3	2	8.85	0.25	14.35	0.67	6.1	0.13
JJJD_68	x91500_4	1.719	0.068	0.2	0.176	0.0022	0.0029	0.10735	5.68182	0.0936209	0.0706	0.0028	0.0086	0.16923	11.48	0.44	8.4	1015	26	79	1045	12	16	962	86	270	68.2	2.6	82.4	6.7	180	370	2.121	0.059
JJJD_68	x91500_5	1.764	0.059	0.21	0.1771	0.0032	0.0038	0.0724	5.64653	0.121156	0.0721	0.0028	0.0088	0.41039	11.28	0.43	8.2	1029	22	75	1051	18	21	994	79	240	69.9	4.1	-196	30	-122	12	1.91	0.045
JJJD_68	x91500_6	1.834	0.095	0.23	0.1756	0.0027	0.0034	0.10203	5.69476	0.110263	0.0762	0.0041	0.0097	0.19641	11	0.6	8	1059	32	77	1043	15	18	1090	100	240	79.4	3	25.67	0.82	37.3	2.3	2.612	0.063
JJJD_68	x91500_7	1.816	0.061	0.21	0.1756	0.0019	0.0028	0.072212	5.69476	0.0908048	0.0755	0.0026	0.0091	0.257	10.62	0.39	7.7	1051	23	78	1043	11	15	1089	70	250	85.2	3.5	146.3	6.7	221	13	1.926	0.042
JJJD_68	x91500_8	1.739	0.066	0.21	0.1755	0.0031	0.0037	-0.0022391	5.69801	0.120129	0.0727	0.0031	0.0089	0.41104	9.82	0.47	7.1	1024	25	78	1042	17	20	1020	85	240	88.3	2.7	23.09	0.62	33.8	1.7	2.439	0.059
JJJD_68	x91500_9	1.802	0.068	0.21	0.1782	0.0026	0.0033	0.26725	5.61167	0.10392	0.0743	0.0029	0.009	0.12382	9.84	0.37	7.1	1045	24	76	1057	14	18	1038	77	240	88.6	2.2	21.91	0.46	30.5	1.3	2.333	0.053
JJJD_68	x91500_10	1.763	0.06	0.21	0.1751	0.0024	0.0031	0.023245	5.71102	0.101109	0.0739	0.0029	0.009	0.31106	9.31	0.35	6.8	1028	22	76	1042	13	16	1025	76	230	91.8	1.4	32.88	0.75	36.6	1.4	2.469	0.056
JJJD_68	x91500_11	1.762	0.063	0.21	0.1768	0.0031	0.0037	0.18208	5.65611	0.118369	0.0716	0.0026	0.0086	0.21123	9.12	0.38	6.6	1031	24	78	1049	17	20	972	70	230	90.3	3	80.1	1.7	128	4.5	2.161	0.045
JJJD_68	x91500_12	1.777	0.049	0.21	0.1757	0.0021	0.0029	0.018112	5.69152	0.0939409	0.0738	0.0023	0.0088	0.37264	8.56	0.38	6.2	1035	18	76	1043	12	16	1035	65	240	94.4	2.1	1.676	0.048	3.35	0.19	-0.955	0.035
JJJD_68	x91500_13	1.79	0.061	0.21	0.1765	0.0021	0.0029	0.13637	5.66572	0.0930912	0.0739	0.0025	0.0089	0.23532	8.87	0.33	6.4	1038	22	77	1048	12	16	1048	68	240	104.3	1.3	1.36	0.03	2.54	0.11	-0.595	0.016
JJJD_68	Z_Plesovice_1	0.3927	0.0069	0.045	0.05392	0.00066	0.0009	0.19677	18.546	0.309559	0.05316	0.00094	0.0062	0.35631	29.59	0.82	21	336.1	5	32	338.5	4	5.5	328	40	260	889	32	80.2	1.1	39.1	1.1	9.69	0.3
JJJD_68	Z_Plesovice_2	0.3979	0.0095	0.046	0.05387	0.00054	0.00082	0.061605	18.5632	0.282566	0.053	0.0012	0.0062	0.31162	49	1.9	36	339.7	6.9	33	338.2	3.3	5	314	52	260	525	28	73.22	0.92	38.9	1.8	9.79	0.15
JJJD_68	Z_Plesovice_3	0.3961	0.0078	0.045	0.0536	0.00058	0.00084	0.27142	18.6567	0.292381	0.0537	0.0011	0.0063	0.18417	28.59	0.8	21	338.6	5.7	33	336.6	3.5	5.1	348	46	270	996	41	79	3.6	39.5	2.1	9.73	0.13
JJJD_68	Z_Plesovice_4	0.3946	0.0098	0.045	0.05355	0.00041	0.00073	0.46484	18.6741	0.254568	0.0534	0.0013	0.0063	-0.17492	26.51	0.85	19	337.4	7.1	33	336.3	2.5	4.5	343	54	270	1163	47	81.7	1.8	41	1.6	9.64	0.29
JJJD_68	Z_Plesovice_5	0.3932	0.0075	0.045	0.05346	0.0006	0.00085	0.22392	18.7056	0.297414	0.0533	0.001	0.0062	0.31105	41.9	1.7	31	336.5	5.5	33	335.7	3.7	5.2	333	43	270	852	40	74.79	0.92	38.6	1.5	9.65	0.19
JJJD_68	Z_Plesovice_6	0.396	0.013	0.046	0.05378	0.00065	0.00089	0.32146	18.5943	0.307715	0.0534	0.0016	0.0063	0.070504	42.4	2.1	31	338.1	9.2	33	337.6	4	5.4	329	66	260	688	46	79.8	6.6	40	3.8	9.7	0.13
JJJD_68	Z_Plesovice_7	0.393	0.0072	0.045	0.0536	0.00064	0.00088	0.21701	18.6567	0.306304	0.0538	0.0011	0.0063	0.29253	36.9	1.5	27	337.3	5.5	34	336.6	3.9	5.4	352	48	270	966	38	78.7	1.9	39.4	1.7	9.65	0.18
JJJD_68	Z_Plesovice_8	0.381	0.019	0.047	0.05421	0.00097	0.0011	0.38675	18.4468	0.374312	0.0521	0.0027	0.0066	-0.036293	40.6	2.6	30	330	13	32	340.3	5.9	7	280	110	270	683	13	77.6	2.9	38.6	2.6	9.8	0.37
JJJD_68	Z_Plesovice_9	0.383	0.012	0.045	0.05279	0.00077	0.00097	0.34333	18.943	0.348071	0.0509	0.0016	0.0061	0.17188	39.9	2.3	29	329.3	8.8	33	331.6	4.7	5.9	229	71	270	720	15	77.5	3	39	2.8	9.66	0.16
JJJD_68	Z_Plesovice_10	0.3845	0.0091	0.044	0.0541	0.0008	0.001	0.37551	18.4843	0.341669	0.0519	0.0012	0.0061	0.30499	35.9	1.5	26	330	6.7	32	339.6	4.9	6.2	269	50	260	973	40	79.3	3.3	39.3	2.6	9.69	0.2
JJJD_68	Z_Plesovice_11	0.423	0.011	0.049	0.05354	0.00059	0.00084	0.097236	18.6776	0.293037	0.0575	0.0015	0.0068	-0.098475	24.29	0.92	18	357.8	8	35	336.2	3.6	5.1	499	56	260	844	33	77.7	2.7	38.9	1.9	9.68	0.16
JJJD_68	Z_Plesovice_12	0.3861	0.0095	0.044	0.05421	0.00071	0.00093	0.29183	18.4468	0.316464	0.0516	0.0013	0.0061	0.17608	32.4	1.5	24	331.2	7	33	340.3	4.3	5.7	274	59	270	948	40	77.8	2.1	39.8	1.9	9.66	0.16
JJJD_68	Z_Plesovice_13	0.4	0.011	0.046	0.0537	0.00065	0.00089	0.22312	18.622	0.308632	0.054	0.0014	0.0064	0.19011	35	1.5	25	341.3	8.1	33	337.2	4	5.4	362	61	270	696	26	77.2	1.2	39.5	1.8	9.69	0.18
JJJD_69	x91500_1	1.853	0.081	0.11	0.1791	0.003	0.003	0.18266	5.58347	0.0935255	0.0743	0.0031	0.0049	0.19248	7.98	0.28	3	1059	29	41	1062	16	16	1042	89	140	107.3	2.6	51.7	1.1	63.6	2.6	2.47	0.039
JJJD_69	x91500_2	1.769	0.058	0.096	0.1778	0.0028	0.0028	0.16399	5.6243	0.0885716	0.0723	0.0024	0.0045	0.23932	7.65	0.28	2.9	1034	22	37	1055	15	15	993	71	130	114.1	2	57.49	0.92	69.3	2.5	2.444	0.043
JJJD_69	x91500_3	1.805	0.053	0.095	0.1791	0.0026	0.0026	0.28462	5.58347	0.0810554	0.073	0.0021	0.0043	0.15486	8.61	0.35	3.3	1048	20	35	1062	14	14	1008	55	110	95.4	2.6	42.2	1.1	60.7	2.5	2.47	0.05
JJJD_69	x91500_4	1.749	0.055	0.094	0.1757	0.0023	0.0023	0.41145	5.69152	0.0745048	0.072	0.002	0.0042	-0.040264	9.39	0.4	3.6	1024	20	35	1043	13	13	980	59	120	97.5	1.6	35	0.59	64.8	2.9	2.488	0.046
JJJD_69	x91500_5	1.762	0.063	0.099	0.1762	0.0023	0.0023	0.14322	5.67537	0.0740826	0.073	0.0026	0.0046	0.19108	10.69	0.4	4.1	1032	23	36	1046	13	13	993	73	130	90.2	1.2	37.42	0.72	58.1	1.9	2.498	0.05
JJJD_69	x91500_6	1.712	0.057	0.094	0.1771	0.0025	0.0025	0.21596	5.64653	0.0797082	0.0705	0.0024	0.0044	0.17391	10.75	0.44	4.1	1014	22	36	1051	13	13	943	69	130	95.4	1.1	38.51	0.75	61.2	2.6	2.55	0.045
JJJD_69	x91500_7	1.774	0.054	0.095	0.176	0.0022	0.0022	0.027853	5.68182	0.0710227	0.0734	0.0025	0.0045	0.34034	10.34	0.41	3.9	1040	20	34	1045	12	12	1037	65	120	103.1	1.5	43.75	0.87	64.7	2.4	2.502	0.045
JJJD_69	x91500_8	1.822	0.062	0.1	0.1758	0.0019	0.0019	0.15525	5.68828	0.0614775	0.0754	0.0026	0.0047	0.15955	9.63	0.3	3.7	1050	22	37	1044	10	10	1055	71	130	101.3	1.6	42.45	0.96	59.1	2	2.537	0.041
JJJD_69	x91500_9	1.814	0.057	0.097	0.1747	0.0022	0.0022	0.20885	5.7241	0.0720837	0.0753	0.0023	0.0045	0.2085	9.01	0.31	3.4	1048	20	35	1038	12	12	1059	62	120	103.3	1.3	35.8	0.67	60.1	2.1	2.533	0.049
JJJD_69	x91500_10	1.845	0.067	0.1	0.1773	0.0024	0.0024	-0.0094114	5.64016	0.0763473	0.0762	0.0032	0.0051	0.3224	8.45	0.27	3.2	1061	25	38	1052	13	13	1090	82	130	111.3	2.6	37.74	0.86	68.7	2.4	2.537	0.045
JJJD_69	Z_Plesovice_1	0.394	0.012	0.021	0.05402	0.00066	0.00066	0.17727	18.5117	0.22617	0.0536	0.0016	0.0032	0.2612	29.3	1.6	11	337	8.5	15	339.2	4	4	339	65	130	902	34	90.6	2.5	41.9	2.3	9.65	0.15
JJJD_69	Z_Plesovice_2	0.397	0.013	0.022	0.05369	0.00059	0.00059	0.21067	18.6254	0.204675	0.0536	0.0018	0.0033	0.090453	33.1	2.1	13	338.5	9.4	16	337.1	3.6	3.6	344	75	140	725	12	74.7	1.4	31.2	1.7	10.67	0.22
JJJD_69	Z_Plesovice_3	0.389	0.012	0.021	0.05372	0.00064	0.00064	0.31618	18.615	0.221773	0.0523	0.0015	0.0031	0.073724	34.3	2	13	333.3	9	15	337.3	3.9	3.9	284	65	130	737	20	80.3	2.3	35.1	2.3	10.1	0.16
JJJD_69	Z_Plesovice_4	0.3962	0.0093	0.02	0.05369	0.00066	0.00066	0.069289	18.6254	0.228959	0.0537	0.0014	0.0031	0.33708	35.4	1.6	13	338.5	6.7	14	337.1	4.1	4.1	345	58	130	768	19	73.6	1.4	40.2	1.9	10.1	0.17
JJJD_69	Z_Plesovice_5	0.3922	0.0086	0.019	0.05343	0.00054	0.00054	0.28046	18.7161	0.189157	0.0526	0.0011	0.0029	0.20104	30.4	1.3	12	335.7	6.3	14	335.5	3.3	3.3	320	50	130	957	34	104.2	3.3	61	3.3	8.52	0.13
JJJD_69	Z_Plesovice_6	0.3995	0.0092	0.02	0.05332	0.00056	0.00056	0.4406	18.7547	0.196973	0.0547	0.0011	0.0031	0.033697	26.1	1.1	9.9	341	6.6	14	334.9	3.4	3.4	398	48	130	851	38	91.4	4.2	66.9	3.1	9.18	0.15
JJJD_69	Z_Plesovice_7	0.383	0.012	0.02	0.0538	0.00087	0.00087	0.28709	18.5874	0.300576	0.0514	0.0014	0.003	0.25282	43.3	2.1	16	328.7	8.5	15	337.8	5.3	5.3	249	59	130	762	18	75.4	1.5	36.5	1.7	10.35	0.14
JJJD_69	Z_Plesovice_8	0.404	0.012	0.021	0.05386	0.00061	0.00061	0.41821	18.5666	0.21028	0.0546	0.0014	0.0032	-0.079002	28.8	1.1	11	344.1	8.5	15	338.7	3.7	3.7	391	60	130	843	43	93.1	4.4	58.8	3	9.29	0.12
JJJD_69	Z_Plesovice_9	0.387	0.012	0.021	0.05348	0.0008	0.0008	0.018716	18.6986	0.279709	0.0533	0.0018	0.0033	0.45667	40.3	2.7	15	332.1	8.6	15	335.8	4.9	4.9	336	73	130	583	18	65.2	1.8	25.5	1.7	10.69	0.19
JJJD_69	Z_Plesovice_10	0.394	0.0092	0.02	0.0539	0.0012	0.0012	0.36514	18.5529	0.413051	0.0528	0.0015	0.0031	0.37392	35.5	2.1	14	337	6.7	14	338.1	7.6	7.6	309	63	130	842	18	90.5	1.6	42.6	2.3	10.57	0.19
JJJD_69	Z_Plesovice_11	0.388	0.012	0.021	0.05405	0.00063	0.00063	0.030157	18.5014	0.21565	0.0519	0.0015	0.0031	0.30898	35.5	1.8	14	332.6	8.8	15	339.3	3.9	3.9	269	65	130	727	32	64.2	2.8	33.4	2	10.84	0.17
JJJD_69	Z_Plesovice_12	0.3968	0.0082	0.019	0.05357	0.00057	0.00057	0.28524	18.6672	0.198624	0.0537	0.0011	0.003	0.33176	28.8	1.3	11	339.1	5.9	14	336.4	3.5	3.5	363	46	120	918	36	95.2	3.6	52	3	8.9	0.12
JJJD_65	x91500_1	1.797	0.057	0.12	0.177	0.0019	0.0026	-0.13215	5.64972	0.0829902	0.0743	0.0026	0.0055	0.43813	7.84	0.31	1.5	1041	21	44	1052	11	15	1034	71	150	92.8	3.5	42.8	1.4	63.2	3.3	2.165	0.043
JJJD_65	x91500_2	1.82	0.053	0.12	0.1753	0.0026	0.0031	0.13467	5.70451	0.100878	0.0761	0.0023	0.0054	0.19915	7.79	0.31	1.5	1056	18	41	1041	14	17	1079	61	150	88.8	3.5	38.9	1.1	60.4	3	2.249	0.051
JJJD_65	x91500_3	1.779	0.059	0.12	0.1768	0.0023	0.0029	0.21673	5.65611	0.0927755	0.0748	0.0024	0.0054	0.13373	8.05	0.27	1.5	1040	22	45	1049	13	16	1042	66	150	81.9	2.6	36.1	0.98	54.4	2.1	2.27	0.037
JJJD_65	x91500_4	1.847	0.066	0.13	0.1752	0.0023	0.0029	0.25318	5.70776	0.0944778	0.0762	0.0026	0.0056	0.055304	8.43	0.29	1.6	1065	23	46	1041	12	16	1098	69	150	80.3	3.2	35.06	0.99	52.9	2.8	2.453	0.051
JJJD_65	x91500_5	1.788	0.061	0.12	0.1783	0.0023	0.0029	0.10273	5.60853	0.0912211	0.0725	0.0023	0.0052	0.21598	9.46	0.27	1.8	1041	22	44	1058	12	16	1002	60	140	76.4	2.6	29.27	0.88	46	1.9	2.724	0.054
JJJD_65	x91500_6	1.841	0.067	0.13	0.1769	0.0025	0.0031	0.052794	5.65291	0.0990618	0.0742	0.0025	0.0054	0.32178	9.26	0.32	1.8	1063	23	44	1050	14	17	1057	72	150	72.4	3.6	25.16	0.94	43.4	2.1	2.861	0.064
JJJD_65	x91500_7	1.897	0.058	0.13	0.1785	0.0026	0.0031	0.41389	5.60224	0.0972938	0.0767	0.0021	0.0054	0.037144	11.01	0.37	2.1	1077	20	44	1058	14	17	1116	52	130	67.8	2.8	21.84	0.69	32.1	1.4	3.009	0.065
JJJD_65	x91500_8	1.759	0.052	0.12	0.1773	0.0018	0.0025	0.02379	5.64016	0.0795285	0.0743	0.0024	0.0054	0.29021	11.45	0.5	2.2	1028	19	43	1052.1	9.8	14	1051	62	140	56.1	1.3	18.16	0.45	27.2	1.1	3.02	0.042
JJJD_65	x91500_9	1.735	0.056	0.12	0.1763	0.0025	0.003	0.2864	5.67215	0.0965199	0.0747	0.0023	0.0053	0.071645	11.52	0.39	2.2	1018	21	45	1046	13	17	1050	66	150	52.8	2.8	16.83	0.73	24.6	1.3	3.036	0.071
JJJD_65	x91500_10	1.769	0.073	0.13	0.1756	0.0024	0.003	0.14611	5.69476	0.0972909	0.0733	0.0028	0.0055	0.23496	9.99	0.6	2	1036	26	45	1043	13	16	1023	81	160	48.93	0.58	18.01	0.35	28.3	1.5	2.714	0.067
JJJD_65	x91500_11	1.73	0.062	0.12	0.1752	0.002	0.0027	0.1936	5.70776	0.0879621	0.0709	0.0027	0.0053	0.055607	9.49	0.66	1.9	1029	23	45	1041	11	15	993	69	140	87.1	3.2	25.97	0.86	50.6	2.4	2.75	0.067
JJJD_65	x91500_12	1.936	0.074	0.14	0.1752	0.0027	0.0032	0.014216	5.70776	0.104251	0.076	0.0028	0.0057	0.37303	9.24	0.35	1.8	1089	26	48	1040	15	18	1102	77	150	101.9	3.7	28.39	0.89	60.4	2.9	2.731	0.07
JJJD_65	Z_Plesovice_1	0.399	0.012	0.027	0.05362	0.00056	0.00078	0.11798	18.6498	0.271294	0.0547	0.0016	0.0039	0.2314	32.3	1.7	6.3	342	8.2	19	336.7	3.4	4.8	382	66	160	740	24	77.3	2	37.2	2.1	9.56	0.16
JJJD_65	Z_Plesovice_2	0.387	0.011	0.026	0.05404	0.00069	0.00088	0.25618	18.5048	0.301337	0.0521	0.0014	0.0036	0.0885	30.1	1.5	5.9	332	8.1	19	339.3	4.2	5.4	290	61	160	768	25	79.1	2.3	40.7	2	9.73	0.17
JJJD_65	Z_Plesovice_3	0.404	0.018	0.03	0.05294	0.00074	0.00091	0.27914	18.8893	0.324693	0.0554	0.0024	0.0043	0.10087	31.1	2.4	6.4	344	13	22	332.5	4.5	5.6	412	96	170	761	14	77.7	1.5	39.5	2.9	9.92	0.24
JJJD_65	Z_Plesovice_4	0.3923	0.0096	0.025	0.05373	0.00048	0.00072	0.096602	18.6116	0.249401	0.0526	0.0014	0.0037	0.29056	31.1	1.3	6	335.7	7	19	337.4	2.9	4.4	300	59	150	866	33	90.3	3.1	46.3	2.5	9.52	0.15
JJJD_65	Z_Plesovice_5	0.394	0.011	0.026	0.05395	0.00053	0.00076	0.12319	18.5357	0.261114	0.0524	0.0014	0.0037	0.2265	30.8	1.2	5.7	337.1	7.8	19	338.7	3.2	4.6	304	64	160	635	30	68.2	3	34	2.1	9.67	0.11
JJJD_65	Z_Plesovice_6	0.388	0.0087	0.025	0.0534	0.0006	0.00081	0.22525	18.7266	0.284055	0.0519	0.0013	0.0036	0.32278	36.8	1.7	7.1	333.4	6.5	18	335.3	3.7	5	277	57	160	710	33	70.9	2.9	33.2	2	11.2	0.18
JJJD_65	Z_Plesovice_7	0.4024	0.0091	0.026	0.05381	0.00051	0.00075	0.2384	18.5839	0.259021	0.0536	0.0012	0.0036	0.087671	30.14	0.99	5.8	343	6.6	19	337.8	3.1	4.6	343	50	150	1060	61	119.3	6.5	62.2	3.8	9.53	0.11
JJJD_65	Z_Plesovice_8	0.3906	0.0084	0.025	0.05372	0.00068	0.00087	0.13393	18.615	0.301472	0.0519	0.0013	0.0036	0.34873	31.6	1.1	6.1	334.5	6.1	18	337.3	4.2	5.4	287	58	160	734	26	78	2.3	37.7	1.5	9.13	0.14
JJJD_65	Z_Plesovice_9	0.3866	0.0099	0.025	0.05363	0.00059	0.0008	0.26039	18.6463	0.278147	0.0544	0.0014	0.0038	0.24935	29.4	1.3	5.7	331.5	7.3	18	336.8	3.6	4.9	385	58	160	701	28	77.7	2.1	38.2	1.3	8.83	0.16
JJJD_65	Z_Plesovice_10	0.4002	0.0071	0.025	0.0535	0.00062	0.00082	0.31737	18.6916	0.286488	0.0564	0.0011	0.0038	0.12834	30.2	1.3	5.9	341.6	5.1	18	336	3.8	5	466	43	140	775	47	72.2	3.5	41.8	2.3	10.48	0.17
JJJD_65	Z_Plesovice_11	0.3931	0.0078	0.025	0.05386	0.00062	0.00082	0.10034	18.5666	0.282671	0.05337	0.00084	0.0035	-0.063287	32.31	0.98	6.4	336.4	5.6	18	338.1	3.8	5	339	36	150	927	23	90	1.8	50.7	2.1	9.86	0.14
JJJD_65	Z_Plesovice_12	0.393	0.011	0.026	0.05363	0.00059	0.0008	0.28292	18.6463	0.278147	0.0528	0.0014	0.0037	0.10087	38.1	1.9	7.5	336.3	7.9	19	336.8	3.6	4.9	307	61	160	600	18	60.4	1.7	27.1	1.5	10.97	0.22
JJJD_65	Z_Plesovice_13	0.3943	0.0081	0.025	0.05371	0.00062	0.00082	0.32322	18.6185	0.284252	0.0518	0.0011	0.0035	0.12486	29.3	1	5.6	337.3	5.9	18	337.2	3.8	5	292	49	160	874	20	95.1	1.8	51	1.9	8.77	0.19
JJJD_64	x91500_1	1.816	0.065	0.17	0.1776	0.0021	0.0023	-0.055737	5.63063	0.0729192	0.0731	0.003	0.007	0.38817	9.37	0.36	8.1	1053	23	60	1054	12	12	1027	78	190	64.3	2.3	23.66	0.56	36.2	1.6	2.757	0.059
JJJD_64	x91500_2	1.759	0.053	0.16	0.1752	0.0022	0.0023	0.052905	5.70776	0.0749307	0.0722	0.0023	0.0067	0.35766	9.1	0.24	7.9	1028	20	60	1041	12	13	997	68	200	64.2	3.1	22.61	0.86	36.5	1.7	2.799	0.051
JJJD_64	x91500_3	1.655	0.054	0.15	0.1759	0.0026	0.0027	0.14936	5.68505	0.0872634	0.0686	0.0024	0.0065	0.24477	10.52	0.4	8.8	991	21	59	1044	14	15	879	74	200	64.5	2	23.04	0.48	36.2	1.6	2.544	0.046
JJJD_64	x91500_4	1.621	0.06	0.15	0.1778	0.0022	0.0024	0.22686	5.6243	0.0759185	0.068	0.0023	0.0064	0.13873	12.45	0.45	11	985	23	56	1055	12	13	853	74	200	67.1	2.8	25.54	0.93	41.1	1.8	2.396	0.047
JJJD_64	x91500_5	1.8	0.053	0.16	0.1767	0.0027	0.0028	0.23452	5.65931	0.0896778	0.0737	0.0023	0.0068	0.26812	7.43	0.3	6.4	1043	19	57	1048	15	16	1034	58	170	84.9	3	54	1.3	58.3	2.6	2.277	0.047
JJJD_64	x91500_6	1.693	0.065	0.16	0.1752	0.0025	0.0027	0.3391	5.70776	0.0879621	0.0702	0.0026	0.0066	0.011652	7.52	0.33	6.5	1005	24	58	1041	14	15	904	78	200	91.8	4.8	60	2.4	59.7	3.4	2.341	0.057
JJJD_64	x91500_7	1.88	0.059	0.17	0.1753	0.0025	0.0026	0.038077	5.70451	0.0846076	0.0778	0.0029	0.0074	0.33895	7.44	0.29	6.5	1075	20	56	1041	13	14	1129	72	180	76.5	2.9	31.07	0.94	60.7	2.8	2.312	0.049
JJJD_64	x91500_8	1.938	0.07	0.18	0.1776	0.0021	0.0023	0.34472	5.63063	0.0729192	0.0787	0.0026	0.0073	0.032612	8.02	0.29	7	1090	24	61	1054	12	12	1149	70	190	96.5	4.7	49.5	1.4	51.8	2.8	2.349	0.04
JJJD_64	x91500_9	1.82	0.059	0.16	0.1786	0.0021	0.0022	-0.047126	5.5991	0.0689699	0.0741	0.0026	0.007	0.38764	8.13	0.3	7.1	1053	21	58	1059	11	12	1053	74	200	57.5	2.8	14.57	0.52	47.2	2.4	2.372	0.064
JJJD_64	x91500_10	1.83	0.05	0.16	0.1784	0.0026	0.0027	-0.070976	5.60538	0.0848348	0.0754	0.0024	0.007	0.43312	7.97	0.35	6.9	1058	19	61	1058	14	15	1061	63	180	57.3	1.6	13.27	0.4	48	2.3	2.308	0.048
JJJD_64	x91500_11	1.766	0.056	0.16	0.1764	0.0029	0.003	0.25719	5.66893	0.0964104	0.0729	0.0021	0.0067	0.22974	8.73	0.27	7.6	1030	21	58	1047	16	16	1006	60	190	121.8	5.1	159	8	51.6	1.9	2.485	0.052
JJJD_64	x91500_12	1.814	0.056	0.16	0.1758	0.0023	0.0024	0.1585	5.68828	0.0776557	0.0755	0.0024	0.007	0.25073	9.6	0.41	8.3	1047	20	59	1044	13	13	1078	61	180	67	3.7	14.36	0.67	46.7	2.7	2.615	0.057
JJJD_64	x91500_13	1.892	0.059	0.17	0.1778	0.0023	0.0024	0.13847	5.6243	0.0759185	0.0754	0.0023	0.007	0.32003	8.57	0.33	7.4	1078	20	58	1055	12	13	1077	61	180	79.56	0.98	35.4	0.76	46.5	1.9	2.741	0.052
JJJD_64	x91500_14	1.874	0.057	0.17	0.1785	0.0024	0.0026	-0.048589	5.60224	0.0816013	0.0754	0.0024	0.007	0.43338	8.89	0.33	7.5	1069	20	58	1058	13	14	1082	66	190	85.5	1.1	54.8	2.3	45.5	1.6	2.82	0.051
JJJD_64	Z_Plesovice_1	0.3896	0.0092	0.034	0.05366	0.00069	0.00074	0.72368	18.6359	0.256998	0.0523	0.0012	0.0047	0.11848	30.29	0.99	26	333.7	6.7	25	336.9	4.2	4.5	288	51	200	715	39	78.1	3.7	36.5	2.1	9.44	0.13
JJJD_64	Z_Plesovice_2	0.402	0.011	0.035	0.05362	0.00059	0.00064	0.4932	18.6498	0.222601	0.054	0.0012	0.0049	-0.019899	33.6	1.6	29	343	7.8	26	336.7	3.6	3.9	363	51	210	779	30	77.9	3.9	36.9	2.3	10.64	0.21
JJJD_64	Z_Plesovice_3	0.379	0.012	0.034	0.05361	0.00074	0.00078	0.049385	18.6532	0.271396	0.0509	0.0018	0.0048	0.41918	31.9	1.4	28	325.9	8.6	25	336.6	4.5	4.8	225	80	210	758	20	78.1	1.5	41.2	2	8.5	0.21
JJJD_64	Z_Plesovice_4	0.403	0.012	0.036	0.05375	0.00062	0.00067	0.17323	18.6046	0.231909	0.0555	0.0016	0.0051	0.20335	34	1.4	29	343.4	8.6	26	337.5	3.8	4.1	415	64	200	674	39	77.8	4.5	41.9	2.1	9.62	0.19
JJJD_64	Z_Plesovice_5	0.412	0.014	0.037	0.05391	0.00082	0.00086	0.21695	18.5494	0.29591	0.0561	0.0019	0.0052	0.36159	28.4	1.1	25	349.6	9.8	27	338.5	5	5.2	441	73	200	815	39	78.2	3.1	63.9	3.3	10.5	0.23
JJJD_64	Z_Plesovice_6	0.388	0.011	0.034	0.05339	0.00094	0.00097	-0.12397	18.7301	0.340292	0.0523	0.0018	0.0049	0.59613	33.1	1.9	29	332.7	7.9	25	335.3	5.7	5.9	285	77	210	793	16	78.3	1.8	40.9	2.4	9.9	0.24
JJJD_64	Z_Plesovice_7	0.394	0.011	0.035	0.05374	0.00056	0.00062	0.15388	18.6081	0.214682	0.0531	0.0015	0.0049	0.19209	32.9	1.6	29	336.9	7.8	25	337.4	3.5	3.8	324	66	210	656	26	77.4	1.8	32.2	1.4	10.09	0.2
JJJD_64	Z_Plesovice_8	0.392	0.01	0.034	0.05383	0.00071	0.00075	0.35027	18.577	0.258829	0.0529	0.0013	0.0048	0.15163	30.4	1.4	26	335.9	7.3	25	338	4.3	4.6	324	53	200	768	24	78.2	2.5	46.7	2.5	9.59	0.11
JJJD_64	Z_Plesovice_9	0.391	0.01	0.034	0.05404	0.00049	0.00055	0.081659	18.5048	0.188335	0.052	0.0013	0.0047	0.27147	32.2	1.3	28	334.8	7.4	25	339.3	3	3.4	284	55	200	867	46	77.9	3	39.9	2.2	9.7	0.15
JJJD_64	Z_Plesovice_10	0.397	0.014	0.036	0.05361	0.00066	0.00071	0.32019	18.6532	0.24704	0.0536	0.0018	0.005	0.0077896	29.9	1.4	26	339	10	26	337.4	3.9	4.2	355	77	220	747	11	78.1	1.4	36	1.7	9.58	0.16
JJJD_64	Z_Plesovice_11	0.395	0.012	0.035	0.05291	0.00052	0.00057	0.21507	18.9	0.20361	0.0546	0.0015	0.005	0.11955	30.4	1.6	26	337.7	8.6	26	332.4	3.2	3.5	394	66	210	652	21	78.3	3.7	40.7	1.9	9.23	0.16
JJJD_64	Z_Plesovice_12	0.398	0.014	0.036	0.0541	0.0011	0.0012	0.37136	18.4843	0.410003	0.053	0.0017	0.0049	0.23038	31.7	1.6	28	339.6	9.9	26	339.7	6.9	7.1	333	76	220	995	26	78.1	1.8	60.5	3.1	9.97	0.31
JJJD_64	Z_Plesovice_13	0.387	0.011	0.034	0.05378	0.00057	0.00062	0.082999	18.5943	0.214363	0.0521	0.0015	0.0048	0.30831	34.2	2	30	331.9	8	25	337.7	3.5	3.8	276	65	200	717	33	77.3	1.7	26	1.9	10.37	0.16
JJJD_64	Z_Plesovice_14	0.417	0.011	0.037	0.05353	0.00052	0.00058	0.13126	18.6811	0.202411	0.0566	0.0015	0.0052	0.2291	27.6	1.3	24	355.7	8.2	26	336.1	3.2	3.5	508	62	210	598	32	82.9	6.9	36.3	2	10.41	0.19
JJJD_64	Z_Plesovice_15	0.386	0.008	0.033	0.05383	0.00053	0.00059	0.28884	18.577	0.203612	0.0522	0.0011	0.0047	0.28437	32.8	1	28	331.2	5.9	24	338	3.2	3.6	292	49	210	962	33	79.8	3.5	56	2.3	9.04	0.14
JJJD_64	Z_Plesovice_16	0.395	0.013	0.036	0.05386	0.00065	0.00069	0.023906	18.5666	0.237857	0.0528	0.0017	0.0049	0.30147	30.1	1.1	26	337.9	9.6	26	338.1	4	4.2	321	75	210	714	21	77.5	2.1	39.5	1.6	9.18	0.15
JJJD_64	Z_Plesovice_17	0.391	0.013	0.035	0.05379	0.00099	0.001	0.36072	18.5908	0.345618	0.0532	0.0017	0.0049	0.061996	33.9	1.7	30	334.9	9.4	26	337.7	6	6.2	326	71	210	798	24	78.1	2.1	36.2	1.7	10.85	0.22
JJJD_71	x91500_1	1.859	0.075	0.14	0.1786	0.0028	0.0028	0.21258	5.5991	0.0877799	0.0755	0.003	0.006	0.17713	9.77	0.37	2.8	1061	26	51	1061	16	16	1062	78	160	98.5	2.3	31.05	0.79	53.9	2.2	2.937	0.052
JJJD_71	x91500_2	1.819	0.072	0.14	0.1758	0.0031	0.0031	0.14283	5.68828	0.100305	0.0752	0.003	0.006	0.27172	10.26	0.46	2.9	1060	27	52	1044	17	17	1068	81	160	95.4	3	29.85	0.92	50.2	2.4	3.076	0.063
JJJD_71	x91500_3	1.719	0.066	0.13	0.1757	0.0029	0.0029	0.47086	5.69152	0.0939409	0.0713	0.0026	0.0056	-0.01047	10.01	0.43	2.8	1018	25	49	1043	16	16	959	73	160	85.6	2.3	29.57	0.6	48.9	2	2.943	0.066
JJJD_71	x91500_4	1.751	0.058	0.13	0.1768	0.0026	0.0026	0.024573	5.65611	0.0831781	0.0724	0.0028	0.0058	0.3548	10.05	0.44	2.9	1031	23	51	1049	14	14	980	75	150	77.2	1.6	28.05	0.62	41.2	1.8	2.665	0.056
JJJD_71	x91500_5	1.752	0.06	0.13	0.1779	0.003	0.003	0.22151	5.62113	0.0947915	0.0726	0.0027	0.0057	0.27781	9.64	0.44	2.7	1024	22	48	1055	16	16	996	75	160	77	2	28.14	0.7	38.3	1.7	2.89	0.061
JJJD_71	x91500_6	1.803	0.075	0.14	0.1796	0.0032	0.0032	0.4329	5.56793	0.0992059	0.0728	0.0027	0.0057	0.033279	9.54	0.33	2.7	1045	28	53	1064	18	18	990	79	170	77.5	3.4	29	1.3	41	2.1	2.94	0.066
JJJD_71	x91500_7	1.782	0.07	0.14	0.179	0.0035	0.0035	0.2676	5.58659	0.109235	0.0717	0.0028	0.0057	0.23641	9.82	0.35	2.8	1034	26	50	1061	19	19	975	79	160	84.2	3.2	33.6	1.1	48.2	2.1	2.49	0.058
JJJD_71	x91500_8	1.696	0.058	0.13	0.1774	0.0028	0.0028	0.051528	5.63698	0.0889715	0.0695	0.0027	0.0055	0.39789	9.81	0.46	2.8	1011	23	51	1052	15	15	911	82	170	88	3.6	40.9	1.6	59.1	3.3	2.293	0.056
JJJD_71	x91500_9	1.772	0.073	0.14	0.18	0.0021	0.0021	0.041156	5.55556	0.0648148	0.0733	0.003	0.0059	0.2484	8.81	0.39	2.5	1034	26	50	1067	11	11	1015	85	170	86.2	1.4	43.9	1.1	57.7	2.7	3.133	0.069
JJJD_71	x91500_10	1.774	0.078	0.14	0.182	0.0034	0.0034	0.28912	5.49451	0.102645	0.073	0.0031	0.0059	0.11908	8.95	0.31	2.5	1035	28	50	1078	18	18	1021	89	170	90.2	4.2	44.2	1.8	57.4	2.7	3.078	0.067
JJJD_71	x91500_11	1.772	0.055	0.13	0.1767	0.0034	0.0034	0.15359	5.65931	0.108895	0.0732	0.0023	0.0056	0.37707	8.9	0.44	2.5	1039	20	47	1049	19	19	1022	67	170	93.4	4.6	39.8	1.6	59.5	3.5	2.254	0.058
JJJD_71	x91500_12	1.783	0.075	0.14	0.1768	0.0028	0.0028	-0.042785	5.65611	0.0895764	0.0728	0.0035	0.0061	0.37891	8.98	0.48	2.6	1038	28	53	1049	16	16	990	100	180	74.8	2.7	29.04	0.86	45.9	2.5	2.812	0.065
JJJD_71	x91500_13	1.795	0.057	0.13	0.1788	0.0029	0.0029	0.094336	5.59284	0.0907116	0.0746	0.0026	0.0058	0.2954	8.73	0.36	2.5	1047	22	51	1060	16	16	1034	71	160	67	3.3	23.3	0.85	39.4	2.2	2.889	0.07
JJJD_71	x91500_14	1.745	0.074	0.14	0.1765	0.0033	0.0033	0.2834	5.66572	0.105931	0.0707	0.0026	0.0056	0.1776	8.45	0.34	2.4	1024	26	49	1048	18	18	948	76	160	64.7	3.5	23.2	0.95	37.6	2.1	2.91	0.078
JJJD_71	x91500_15	1.715	0.059	0.13	0.1772	0.003	0.003	0.24535	5.64334	0.0955419	0.0708	0.0024	0.0055	0.2144	8.49	0.34	2.4	1010	22	48	1051	16	16	960	65	150	55.3	2.6	23.25	0.97	34	1.9	2.647	0.053
JJJD_71	x91500_16	1.834	0.07	0.14	0.18	0.0028	0.0028	0.25269	5.55556	0.0864198	0.0743	0.0028	0.0059	0.16574	8.38	0.29	2.4	1053	25	50	1066	15	15	1030	78	160	69.2	2.8	28.6	1	41.3	1.8	2.377	0.051
JJJD_71	x91500_17	1.775	0.049	0.13	0.181	0.0028	0.0028	0.27362	5.52486	0.0854675	0.072	0.0022	0.0055	0.24241	8.43	0.37	2.4	1034	18	47	1072	15	15	1001	69	170	113.3	3.6	38.4	1.3	59.6	2.6	2.674	0.069
JJJD_71	x91500_18	1.803	0.071	0.14	0.1759	0.0033	0.0033	0.35835	5.68505	0.106655	0.0734	0.0028	0.0058	0.068814	8.77	0.33	2.5	1042	26	50	1044	18	18	1030	78	160	124.2	4.7	39.6	1.6	59.2	3.2	2.764	0.054
JJJD_71	Z_Plesovice_1	0.383	0.01	0.027	0.0536	0.00095	0.00095	0.36523	18.6567	0.330669	0.0516	0.0012	0.0038	0.18922	33.5	1.5	9.6	328.9	7.6	20	336.5	5.8	5.8	260	54	160	969	25	86.1	2.1	46.1	2	9.79	0.18
JJJD_71	Z_Plesovice_2	0.401	0.014	0.03	0.0538	0.0011	0.0011	0.37876	18.5874	0.380039	0.0547	0.0019	0.0042	0.17264	33.3	1.9	9.6	343	11	22	337.8	6.5	6.5	390	77	170	667	15	66.6	2	32.2	1.8	9.09	0.38
JJJD_71	Z_Plesovice_3	0.3946	0.0097	0.028	0.05367	0.00071	0.00071	0.18606	18.6324	0.246488	0.0528	0.0014	0.0039	0.37828	32.9	1.6	9.4	338.5	6.8	20	337	4.3	4.3	318	61	170	791	18	82.2	1.7	41.2	2.1	9.72	0.22
JJJD_71	Z_Plesovice_4	0.393	0.013	0.029	0.05376	0.00095	0.00095	-0.027918	18.6012	0.328704	0.0527	0.0019	0.0041	0.51362	32	1.4	9.1	336.3	9.3	21	337.5	5.8	5.8	296	81	170	689	22	72.7	1.6	36.9	1.6	9.48	0.23
JJJD_71	Z_Plesovice_5	0.367	0.013	0.028	0.0535	0.0012	0.0012	0.45885	18.6916	0.419251	0.051	0.0017	0.0039	0.18778	33.7	2.1	9.7	319	9.2	19	336.2	7.5	7.5	230	74	170	793	20	79.1	1.9	39.3	2.7	9.93	0.27
JJJD_71	Z_Plesovice_6	0.3903	0.0084	0.027	0.05378	0.00092	0.00092	0.23001	18.5943	0.318087	0.0528	0.0013	0.0039	0.43787	32.3	1.5	9.2	334.3	6.2	20	337.7	5.6	5.6	324	59	170	752	27	77.8	2.7	34.7	1.6	9.82	0.18
JJJD_71	Z_Plesovice_7	0.433	0.01	0.03	0.05359	0.00088	0.00088	0.38324	18.6602	0.306419	0.0594	0.0015	0.0044	0.27351	22.3	1.1	6.4	365.1	7.2	21	336.5	5.4	5.4	586	53	160	795	26	88	1.9	51.2	2	9.38	0.25
JJJD_71	Z_Plesovice_8	0.39	0.012	0.029	0.05362	0.00088	0.00088	0.35427	18.6498	0.306076	0.0528	0.0017	0.004	0.1286	32.9	1.8	9.4	334.8	9.3	21	337.5	5.3	5.3	317	68	160	748	16	77.9	1.5	38.1	1.9	9.67	0.19
JJJD_71	Z_Plesovice_9	0.4	0.012	0.029	0.0537	0.00089	0.00089	0.056317	18.622	0.308632	0.0542	0.0019	0.0042	0.44922	40	2.9	12	343.8	8.9	21	337.2	5.4	5.4	362	77	170	728	17	74.3	1.5	35.8	2.3	9.69	0.22
JJJD_71	Z_Plesovice_10	0.394	0.016	0.03	0.0539	0.0012	0.0012	0.083052	18.5529	0.413051	0.052	0.0023	0.0043	0.42754	39.1	2.3	11	337	12	22	340	7.9	7.9	290	100	190	760	13	79	1.8	37.5	2.1	9.79	0.28
JJJD_71	Z_Plesovice_11	0.384	0.01	0.027	0.05378	0.0008	0.0008	0.0035239	18.5943	0.276598	0.0523	0.0015	0.0039	0.43732	32	2.5	9.2	329.5	7.4	20	337.7	4.9	4.9	309	70	180	789	21	123	10	45.6	3.2	10.91	0.69
JJJD_71	Z_Plesovice_12	0.396	0.013	0.029	0.05327	0.00097	0.00097	0.26846	18.7723	0.341827	0.0542	0.0021	0.0043	0.24231	30.6	2.2	8.9	338.3	9.6	21	334.5	6	6	372	90	180	799	23	145.2	8	46.1	3.4	9.04	0.39
JJJD_71	Z_Plesovice_13	0.397	0.014	0.03	0.05378	0.00073	0.00073	0.34954	18.5943	0.252395	0.0532	0.0019	0.0041	0.071939	38.5	2.6	11	338	10	22	337.7	4.5	4.5	321	77	170	702	16	72.9	1.2	32.6	2.2	9.72	0.23
JJJD_71	Z_Plesovice_14	0.406	0.013	0.03	0.05376	0.0008	0.0008	0.39364	18.6012	0.276803	0.0542	0.0015	0.0041	0.10646	35.7	2	10	345.8	9.5	22	337.6	4.9	4.9	368	64	170	942	29	91.2	3	46	2.8	10.13	0.16
JJJD_71	Z_Plesovice_15	0.388	0.012	0.028	0.05361	0.00075	0.00075	0.42889	18.6532	0.260957	0.0521	0.0015	0.0039	0.049094	30.8	1.5	8.8	332	8.7	21	336.6	4.6	4.6	278	62	160	745	26	82.3	2.7	39.9	2.1	9.37	0.13
JJJD_71	Z_Plesovice_16	0.394	0.012	0.029	0.05355	0.00091	0.00091	0.40848	18.6741	0.317338	0.0542	0.0016	0.0041	0.14385	31.3	1.4	8.9	337.9	8.7	20	336.3	5.5	5.5	364	64	170	680	21	71.1	1.9	33.6	1.6	9.77	0.17
JJJD_71	Z_Plesovice_17	0.381	0.013	0.028	0.05377	0.00092	0.00092	0.37782	18.5977	0.318206	0.0518	0.0016	0.0039	0.22657	26.9	1.3	7.7	327.1	9.4	21	337.6	5.7	5.7	265	69	170	746	17	80.2	1.3	42.6	2.1	9.59	0.22
JJJD_71	Z_Plesovice_18	0.3914	0.0096	0.028	0.05371	0.00079	0.00079	0.3411	18.6185	0.273852	0.0526	0.0012	0.0038	0.34769	30.8	1.3	8.8	335	7	20	337.2	4.8	4.8	317	52	170	799	27	93.8	3	41.5	2.2	9.63	0.14
JJJD_71	Z_Plesovice_19	0.3973	0.0091	0.028	0.05362	0.00085	0.00085	0.069114	18.6498	0.295641	0.0536	0.0015	0.004	0.5222	35	1.4	10	340.3	6.8	21	336.7	5.2	5.2	340	61	170	963	24	100.4	2.2	42.3	1.5	9.73	0.17
JJJD_71	Z_Plesovice_20	0.4005	0.0097	0.028	0.0538	0.00082	0.00082	0.32972	18.5874	0.283302	0.0539	0.0013	0.0039	0.34582	30.1	1.5	8.6	341.7	7	20	337.8	5	5	376	53	170	1162	29	116.1	3.6	55.9	2.6	9.68	0.15
JJJD_71	Z_Plesovice_21	0.387	0.01	0.028	0.05361	0.00075	0.00075	0.20342	18.6532	0.260957	0.0525	0.0016	0.004	0.29031	31.1	1.9	8.9	332.9	7.8	21	336.6	4.6	4.6	292	66	170	697.2	9.8	67.6	1.3	30.8	1.7	9.65	0.15
JJJD_73	x91500_1	1.824	0.059	0.3	0.1767	0.0023	0.0032	0.15944	5.65931	0.102489	0.0748	0.0024	0.012	0.32429	8.84	0.35	5.1	1054	21	100	1049	12	17	1062	63	320	81.4	1	32.76	0.7	49.3	2.1	2.409	0.048
JJJD_73	x91500_2	1.8	0.057	0.29	0.1775	0.0023	0.0032	-0.088526	5.6338	0.101567	0.0742	0.0024	0.012	0.4373	9.35	0.33	5.4	1042	20	100	1053	13	17	1047	67	330	82.9	1.1	33.8	0.69	49.2	1.7	2.384	0.044
JJJD_73	x91500_3	1.718	0.069	0.28	0.1746	0.0022	0.0031	-0.028295	5.72738	0.101689	0.0718	0.003	0.012	0.34856	8.53	0.35	4.9	1013	26	110	1037	12	17	1002	82	310	77	1.6	32.37	0.51	50	2.1	2.554	0.051
JJJD_73	x91500_4	1.831	0.087	0.3	0.1755	0.0037	0.0043	0.046789	5.69801	0.139609	0.0746	0.0038	0.012	0.3622	8.88	0.43	5.2	1053	31	110	1042	20	23	1030	100	330	82.1	1.2	34.09	0.6	45.8	1.9	2.527	0.054
JJJD_73	x91500_5	1.828	0.093	0.3	0.176	0.0031	0.0038	-0.10861	5.68182	0.122676	0.0729	0.0038	0.012	0.53535	10.89	0.7	6.4	1052	33	110	1045	17	21	1010	100	310	77.6	1	24	0.68	32.7	1.8	2.851	0.091
JJJD_73	x91500_6	1.641	0.084	0.27	0.1758	0.0028	0.0036	0.13098	5.68828	0.116484	0.0718	0.0034	0.012	0.19671	12.31	0.76	7.1	992	30	98	1044	16	20	965	99	340	78.8	1.9	26.3	1	33.2	2.1	2.712	0.068
JJJD_73	x91500_7	1.713	0.062	0.28	0.1744	0.0023	0.0032	0.14611	5.73395	0.10521	0.0712	0.0025	0.011	0.17518	17.82	0.62	10	1020	23	110	1036	13	17	951	69	310	81.3	1.7	43.04	0.93	35	1.3	2.396	0.043
JJJD_73	x91500_8	1.748	0.057	0.28	0.1758	0.0021	0.003	-0.0771	5.68828	0.0970697	0.0721	0.0025	0.011	0.38574	11.4	0.35	6.6	1026	21	110	1044	11	16	986	71	330	84.2	1.8	35.03	0.86	53.5	1.8	2.579	0.038
JJJD_73	x91500_9	1.731	0.045	0.28	0.1773	0.0024	0.0032	0.077305	5.64016	0.101796	0.0721	0.002	0.011	0.35963	10.23	0.37	5.9	1021	17	110	1052	13	18	984	53	300	79	1.8	23.85	0.53	35.5	1.4	3.882	0.055
JJJD_73	x91500_10	1.818	0.08	0.3	0.1759	0.0021	0.003	0.24702	5.68505	0.0969593	0.0749	0.0029	0.012	0.020165	9.97	0.3	5.8	1046	29	110	1044	11	16	1059	79	330	74.9	1.8	22.93	0.54	34.4	1.1	4.043	0.075
JJJD_73	x91500_11	1.81	0.058	0.29	0.1766	0.0023	0.0032	0.093727	5.66251	0.102605	0.0749	0.0026	0.012	0.24772	9.45	0.36	5.5	1049	21	100	1048	13	17	1053	71	320	74.1	1.8	26.58	0.7	39.1	1.5	2.501	0.043
JJJD_73	x91500_12	1.838	0.062	0.3	0.1777	0.0027	0.0035	0.072402	5.62746	0.110839	0.0754	0.0029	0.012	0.37489	9.57	0.43	5.5	1059	23	110	1054	15	19	1078	72	300	70	1.2	24.5	0.42	41	1.7	3.356	0.057
JJJD_73	x91500_13	1.776	0.05	0.29	0.1749	0.0023	0.0032	0.20256	5.71755	0.104609	0.0727	0.0023	0.012	0.23305	12.28	0.37	7.1	1034	18	100	1039	13	17	995	63	320	70.2	1.1	27.16	0.49	45.4	1.3	1.973	0.049
JJJD_73	x91500_14	1.819	0.062	0.3	0.1775	0.0032	0.0039	0.16334	5.6338	0.123785	0.0746	0.0027	0.012	0.35353	11.85	0.48	6.9	1056	22	110	1053	18	21	1068	70	310	66.6	3.5	25.8	1	46.7	2.7	1.801	0.043
JJJD_73	Z_Plesovice_1	0.384	0.011	0.062	0.0538	0.00055	0.00086	0.24223	18.5874	0.297121	0.0521	0.0013	0.0082	0.1835	29.7	1	17	330.8	8.1	46	337.8	3.4	5.3	282	57	350	857	36	87.7	3.2	43.4	2.2	9.5	0.15
JJJD_73	Z_Plesovice_2	0.379	0.011	0.061	0.05333	0.00073	0.00098	0.44127	18.7512	0.344574	0.0523	0.0014	0.0083	0.014148	34.2	1.4	20	327.7	8.4	45	334.9	4.5	6	293	60	350	782	35	72.7	2.3	35.8	1.8	10.15	0.21
JJJD_73	Z_Plesovice_3	0.3887	0.0095	0.063	0.05373	0.00056	0.00087	0.42236	18.6116	0.30136	0.0523	0.0011	0.0082	0.066496	31.8	1.3	18	333.1	7	46	337.3	3.4	5.3	306	45	330	715	27	78.4	2.8	38.9	2.1	9.64	0.14
JJJD_73	Z_Plesovice_4	0.38	0.011	0.061	0.05352	0.00062	0.00091	0.2816	18.6846	0.317694	0.0519	0.0015	0.0082	0.22742	31.6	1.3	18	327.6	8.5	46	336.1	3.8	5.5	279	65	360	831	31	93.6	3.5	42.2	2.4	9.56	0.12
JJJD_73	Z_Plesovice_5	0.4	0.011	0.064	0.05399	0.00062	0.00091	0.31622	18.522	0.312187	0.0542	0.0015	0.0086	0.13442	28.9	1.2	17	342.6	7.4	45	339	3.8	5.6	365	61	350	678	26	71.6	2.2	37.8	1.7	10.15	0.22
JJJD_73	Z_Plesovice_6	0.3848	0.0096	0.062	0.05361	0.00054	0.00085	0.25046	18.6532	0.295752	0.052	0.0013	0.0082	0.22673	33.8	1.1	19	331.2	6.9	44	336.6	3.3	5.2	279	56	360	913	33	79.8	2.6	38.2	1.7	9.74	0.13
JJJD_73	Z_Plesovice_7	0.385	0.014	0.063	0.05358	0.00073	0.00099	0.15723	18.6637	0.34485	0.0526	0.0017	0.0084	0.2799	34.3	1.4	20	331	10	46	336.5	4.5	6	298	74	360	880	34	78.3	2.8	37.7	2.3	9.59	0.14
JJJD_73	Z_Plesovice_8	0.499	0.012	0.08	0.05395	0.00069	0.00096	0.11003	18.5357	0.329829	0.0682	0.0019	0.011	0.34626	28.43	0.95	17	410.9	7.9	54	338.7	4.2	5.9	867	57	320	670	24	79	1.9	52.6	2.4	9.68	0.16
JJJD_73	Z_Plesovice_9	0.3878	0.0093	0.062	0.05337	0.00064	0.00092	0.27096	18.7371	0.322993	0.0525	0.0013	0.0083	0.25513	52.3	2.7	30	332.4	6.8	46	335.2	3.9	5.6	311	57	360	535	18	68.7	2.1	27.1	1.5	10.71	0.22
JJJD_73	Z_Plesovice_10	0.417	0.012	0.067	0.05383	0.00055	0.00086	0.24909	18.577	0.29679	0.0564	0.0014	0.0089	0.18139	30.9	1.1	18	354.5	8.4	47	338	3.4	5.3	454	54	360	870	23	113.3	3.8	68.9	2.6	9.44	0.1
JJJD_73	Z_Plesovice_11	0.3869	0.0083	0.062	0.05358	0.00052	0.00084	0.28514	18.6637	0.2926	0.0532	0.0011	0.0084	0.24022	34.9	1.1	20	332.7	5.9	44	336.4	3.2	5.2	328	46	350	875	29	73.8	2	36.1	1.6	10.75	0.13
JJJD_73	Z_Plesovice_12	0.3822	0.0091	0.061	0.05361	0.00054	0.00086	0.17517	18.6532	0.299231	0.052	0.0012	0.0082	0.19073	27.38	0.97	15	328.3	6.7	45	336.6	3.3	5.2	276	53	350	1115	60	130.2	7.5	58.6	3.6	8.98	0.15
JJJD_73	Z_Plesovice_13	0.4	0.011	0.065	0.05399	0.00055	0.00086	-0.04941	18.522	0.295034	0.0537	0.0014	0.0085	0.43126	31.24	0.99	18	341.4	7.9	47	339	3.4	5.3	364	63	370	820	37	78.6	3.2	39.1	2.1	9.67	0.14
JJJD_73	Z_Plesovice_14	0.4013	0.0086	0.064	0.05396	0.00062	0.00091	0.33698	18.5323	0.312534	0.0537	0.0011	0.0084	0.13659	35.1	1.4	20	342.3	6.2	47	338.8	3.8	5.5	362	47	350	702	36	71.2	3.6	34.4	2.2	9.61	0.12
JJJD_73	Z_Plesovice_15	0.3836	0.0098	0.062	0.05338	0.00043	0.00079	0.24218	18.7336	0.277249	0.0521	0.0012	0.0082	0.15537	30.8	1.2	18	329.3	7.2	45	335.2	2.6	4.8	288	49	340	799	43	84	5.8	43.1	3.1	9.98	0.2
JJJD_73	Z_Plesovice_16	0.3857	0.0069	0.062	0.05382	0.00062	0.00091	0.16246	18.5804	0.314162	0.05259	0.00097	0.0082	0.42023	27.01	0.88	16	331.1	5.1	45	337.9	3.8	5.6	304	42	360	1002	39	139.4	4.8	76.2	3.2	9.36	0.2
JJJD_73	Z_Plesovice_17	0.3929	0.0092	0.063	0.05368	0.00052	0.00084	0.078678	18.6289	0.291511	0.0524	0.0012	0.0083	0.32176	45.5	1.8	26	336.1	6.7	46	337.1	3.2	5.1	292	53	350	633	33	57.5	3.1	30.2	1.7	10.58	0.16
JJJD_43	X91500_1	2.22	0.35	0.36	0.191	0.01	0.01	-0.008666	5.2356	0.274115	0.092	0.018	0.019	0.31607	7.92	0.67	0.78	1230	130	130	1126	55	55	1380	360	360	82.5	5	28.2	2	53.3	3.7	3.02	0.2
JJJD_43	X91500_2	2.07	0.15	0.17	0.1843	0.0075	0.0075	-0.14171	5.42594	0.220806	0.0851	0.0067	0.0072	0.51396	7.98	0.76	0.86	1130	50	55	1090	41	41	1300	170	180	74.9	4.1	25.3	1.4	46.3	4.2	2.85	0.17
JJJD_43	X91500_3	1.95	0.14	0.16	0.1954	0.0065	0.0066	-0.13911	5.11771	0.17286	0.0733	0.006	0.0064	0.50385	8.83	0.79	0.91	1098	48	52	1150	35	35	990	160	170	63.4	3.9	22.6	1	38.4	3.3	2.69	0.17
JJJD_43	X91500_4	2.04	0.23	0.24	0.1925	0.0051	0.0051	0.26103	5.1948	0.137629	0.077	0.0079	0.0082	0.089041	9.14	0.69	0.82	1114	79	82	1134	27	28	1100	230	240	60.4	3.4	20.9	1.4	35.5	2.6	2.8	0.19
JJJD_43	X91500_5	1.91	0.19	0.2	0.1889	0.0086	0.0086	-0.051741	5.29381	0.24101	0.0759	0.0089	0.0092	0.43618	8.88	0.93	1	1108	67	70	1115	46	47	1120	240	240	57.3	2.2	19.9	0.85	33.6	3.2	2.81	0.14
JJJD_43	X91500_6	1.75	0.24	0.25	0.191	0.0092	0.0092	0.35277	5.2356	0.252186	0.0685	0.0084	0.0087	0.030102	8.63	0.83	0.93	1038	96	99	1126	49	50	810	260	270	51.5	3.1	18.2	1.4	33	2.6	2.83	0.25
JJJD_43	X91500_7	2.07	0.15	0.16	0.1847	0.0072	0.0072	0.058004	5.41418	0.211057	0.0804	0.006	0.0065	0.39527	9.08	0.78	0.9	1131	49	54	1092	39	39	1170	150	160	50	2.3	16.32	0.69	31.3	2.3	3.06	0.17
JJJD_43	X91500_8	1.9	0.18	0.19	0.1875	0.0083	0.0083	0.44583	5.33333	0.236089	0.0777	0.007	0.0074	-0.084423	8.99	0.87	0.98	1073	62	66	1107	45	45	1090	180	190	55.4	2	18.3	0.95	34.3	3.2	3.09	0.21
JJJD_43	X91500_9	2.01	0.087	0.11	0.1885	0.0038	0.0039	-0.14201	5.30504	0.109759	0.0767	0.004	0.0046	0.47728	9.34	0.54	0.71	1123	32	40	1113	21	21	1140	110	130	47.6	2.6	17.86	0.75	27.2	1.7	2.6	0.085
JJJD_43	X91500_10	1.93	0.13	0.15	0.1904	0.0063	0.0064	0.14408	5.2521	0.176541	0.0782	0.0049	0.0054	0.29212	8.87	0.85	0.96	1106	53	58	1123	34	35	1120	130	140	52.3	2.9	17.5	0.95	30.3	2.8	2.9	0.16
JJJD_43	X91500_11	1.83	0.17	0.18	0.1841	0.0054	0.0054	-0.29192	5.43183	0.159326	0.074	0.0089	0.0092	0.53893	8.92	0.88	0.98	1049	62	65	1089	29	29	1080	240	240	60.6	2.2	20.9	1	34.9	3.2	2.87	0.16
JJJD_43	X91500_12	2.07	0.21	0.22	0.1915	0.0069	0.0069	0.37988	5.22193	0.188153	0.0782	0.0063	0.0067	-0.099333	9.28	0.8	0.92	1125	70	74	1129	37	37	1100	160	180	56	2.1	19.9	1.1	32.1	2.5	2.95	0.18
JJJD_43	X91500_13	1.92	0.14	0.15	0.1932	0.0054	0.0055	0.58556	5.17598	0.147349	0.0745	0.0049	0.0054	-0.1405	9.18	0.77	0.89	1080	49	53	1138	29	30	1020	130	150	57.1	2.7	20.5	1.2	35.3	3	3.05	0.18
JJJD_43	X91500_14	1.89	0.14	0.15	0.1906	0.0074	0.0074	0.35653	5.24659	0.203698	0.0727	0.0046	0.0052	0.19108	9.08	0.8	0.92	1072	47	52	1133	42	42	970	130	150	55.8	2.4	20.59	0.68	33.8	2.9	3.03	0.12
JJJD_43	Z_Plesovice_1	0.404	0.011	0.017	0.05358	0.00072	0.00075	0.028569	18.6637	0.26125	0.0543	0.0016	0.0024	0.43905	29.7	1.9	2.4	344.2	8.2	13	336.4	4.4	4.6	393	68	98	867	21	91.8	2.3	46.2	3	9.36	0.18
JJJD_43	Z_Plesovice_2	0.385	0.022	0.026	0.0535	0.001	0.001	0.29056	18.6916	0.349376	0.0519	0.0029	0.0033	0.037273	34.6	3	3.4	329	16	19	336.2	6.2	6.3	280	110	130	661	17	64.5	2	31	2.6	10.19	0.21
JJJD_43	Z_Plesovice_3	0.389	0.013	0.018	0.0534	0.00089	0.00091	0.10638	18.7266	0.319124	0.0533	0.0018	0.0024	0.37271	32.1	2.1	2.6	334.8	9.3	13	335.3	5.4	5.5	339	75	100	812	22	82.1	1.6	39.2	2.2	9.72	0.21
JJJD_43	Z_Plesovice_4	0.403	0.011	0.017	0.05415	0.00073	0.00076	0.17527	18.4672	0.259189	0.0544	0.0015	0.0023	0.38294	30.4	1.7	2.3	343.2	7.8	12	340	4.5	4.6	372	61	93	935	30	95.9	2.1	49.3	2.9	9.42	0.22
JJJD_43	Z_Plesovice_5	0.382	0.014	0.018	0.0539	0.00073	0.00076	0.14027	18.5529	0.261599	0.052	0.0019	0.0025	0.23785	31.6	1.8	2.3	329	10	14	338.4	4.5	4.6	301	82	110	677	16	66.7	1.3	34.2	1.8	9.92	0.26
JJJD_43	Z_Plesovice_6	0.384	0.011	0.017	0.05377	0.00082	0.00084	0.093406	18.5977	0.290536	0.0518	0.0016	0.0023	0.43304	31.1	1.2	2	329.2	8	12	337.6	5	5.1	264	68	96	831	31	82.1	1.7	42.4	2	9.78	0.24
JJJD_43	Z_Plesovice_7	0.394	0.013	0.018	0.05318	0.0007	0.00073	0.1358	18.8041	0.258123	0.0535	0.0018	0.0025	0.25617	31.4	1.5	2.1	337	9.2	13	334	4.3	4.4	331	76	100	725	24	75.9	2.5	38.7	2.1	9.64	0.14
JJJD_43	Z_Plesovice_8	0.398	0.015	0.019	0.05407	0.00083	0.00086	0.20651	18.4945	0.294161	0.0524	0.0019	0.0025	0.24379	31.2	1.6	2.2	341	10	14	339.4	5.1	5.2	301	80	110	780	22	81.8	1.5	41.6	2	9.65	0.28
JJJD_43	Z_Plesovice_9	0.396	0.012	0.018	0.05333	0.00068	0.00071	0.30231	18.7512	0.249641	0.0537	0.0016	0.0023	0.17911	30.4	1.2	1.9	338.1	9	13	334.9	4.2	4.4	352	64	93	817	31	83.6	2.1	42.6	2	9.46	0.24
JJJD_43	Z_Plesovice_10	0.386	0.015	0.019	0.054	0.001	0.0011	0.11029	18.5185	0.377229	0.0524	0.002	0.0026	0.39817	32.3	1.7	2.3	332	11	14	339.7	6.5	6.6	312	82	110	715	32	69.7	2.7	35.2	2.6	9.97	0.25
JJJD_43	Z_Plesovice_11	0.4	0.011	0.017	0.05361	0.00066	0.00068	0.23112	18.6532	0.236601	0.0541	0.0014	0.0022	0.23402	32	1.9	2.5	343.7	7.7	12	336.6	4	4.2	373	61	94	720	19	71.9	1.6	33.4	2.1	9.76	0.25
JJJD_43	Z_Plesovice_12	0.394	0.013	0.018	0.05399	0.00093	0.00095	0.37136	18.522	0.325909	0.0531	0.0015	0.0023	0.13073	30.9	1.7	2.3	337.8	9.8	14	338.9	5.7	5.8	330	66	98	809	32	87.5	2.6	41.5	2.7	9.64	0.19
JJJD_44	x91500_1	2.02	0.12	0.12	0.1868	0.0047	0.0061	0.32868	5.35332	0.174814	0.0777	0.004	0.004	0.12676	11.68	0.91	39	1116	39	39	1104	25	33	1130	110	110	39.9	2.3	9.7	0.37	17.9	1.6	3.93	0.19
JJJD_44	x91500_2	1.94	0.12	0.12	0.1899	0.0045	0.006	0.1277	5.26593	0.16638	0.0743	0.0047	0.0047	0.29256	12.67	0.77	43	1096	42	42	1120	25	33	1140	110	110	31.6	2	8.39	0.48	15.1	1.2	3.82	0.14
JJJD_44	x91500_3	1.98	0.12	0.12	0.192	0.004	0.0057	0.062866	5.20833	0.154622	0.0754	0.0048	0.0048	0.29792	14.63	0.97	49	1119	39	39	1135	21	30	1120	120	120	31.6	2	8.43	0.49	14.6	1.3	4.37	0.13
JJJD_44	x91500_4	1.83	0.14	0.14	0.1846	0.0049	0.0062	0.39481	5.41712	0.18194	0.0721	0.0051	0.0051	-0.099849	13.06	0.74	44	1048	49	49	1091	27	34	930	140	140	27.7	1	7.92	0.48	12.68	0.93	3.63	0.18
JJJD_44	x91500_5	2.04	0.14	0.14	0.1847	0.0048	0.0062	0.062349	5.41418	0.181743	0.0794	0.0054	0.0054	0.25457	11.6	1.1	39	1122	48	48	1092	26	34	1220	130	130	31.7	1.3	8.49	0.33	14.5	1.3	3.47	0.14
JJJD_44	x91500_6	1.87	0.17	0.17	0.1867	0.0059	0.007	0.0747	5.35619	0.200821	0.0699	0.0077	0.0077	0.2924	14.1	2.3	48	1063	62	62	1103	32	38	920	210	210	23.21	0.99	6.09	0.35	10	1.6	3.84	0.19
JJJD_44	x91500_7	1.9	0.22	0.22	0.1906	0.0073	0.0083	0.25522	5.24659	0.228472	0.0721	0.0087	0.0087	0.014364	13.8	2.1	47	1067	80	80	1124	39	45	970	240	240	21.69	0.66	5.8	0.53	9.9	1.6	4.06	0.33
JJJD_44	Z_Plesovice_1	0.399	0.011	0.011	0.05417	0.00098	0.0015	0.44376	18.4604	0.51118	0.0537	0.0013	0.0013	0.24545	31.7	1.2	110	341.7	7.5	7.5	340	6	9.1	350	54	54	681	36	61.2	3	31.8	2.1	10.06	0.22
JJJD_44	Z_Plesovice_2	0.3861	0.0098	0.0098	0.05365	0.00098	0.0015	0.31844	18.6393	0.521137	0.0528	0.0012	0.0012	0.37101	31	1	100	331.1	7.2	7.2	336.8	6	9.1	309	52	52	754	34	77.6	1.6	37.9	1.6	9.06	0.28
JJJD_44	Z_Plesovice_3	0.395	0.012	0.012	0.0538	0.0011	0.0016	0.49815	18.5874	0.552784	0.0532	0.0014	0.0014	0.18011	31	1.1	100	337.8	8.9	8.9	337.9	6.6	9.5	348	59	59	828	42	100.2	3.6	50.1	2.5	9.65	0.2
JJJD_44	Z_Plesovice_4	0.389	0.012	0.012	0.0527	0.00086	0.0014	0.43352	18.9753	0.504089	0.053	0.0014	0.0014	0.17006	31.3	1.1	110	333.3	8.6	8.6	331	5.3	8.5	318	61	61	749	33	80.1	3.1	39.4	1.9	9.69	0.19
JJJD_44	Z_Plesovice_5	0.401	0.011	0.011	0.0542	0.0011	0.0016	0.53854	18.4502	0.544655	0.0539	0.0011	0.0011	0.25654	31.5	1.2	110	341.7	7.9	7.9	340.8	6.5	9.4	364	48	48	787	40	72.3	2.5	37.5	1.8	9.86	0.27
JJJD_44	Z_Plesovice_6	0.401	0.012	0.012	0.05414	0.00086	0.0014	0.4523	18.4706	0.47763	0.0527	0.0013	0.0013	0.13717	29.99	0.98	100	343.1	8.5	8.5	339.9	5.2	8.6	311	58	58	809	37	85.8	1.6	42.5	1.3	9.18	0.31
JJJD_44	Z_Plesovice_7	0.396	0.01	0.01	0.0534	0.0011	0.0015	0.36627	18.7266	0.526028	0.0535	0.0013	0.0013	0.36711	32.9	1.1	110	339.5	7.2	7.2	335.1	6.5	9.4	337	55	55	769	29	77.1	1.5	38.2	1.5	10.08	0.32
JJJD_44	Z_Plesovice_8	0.396	0.013	0.013	0.053	0.0012	0.0016	0.68574	18.8679	0.569598	0.0534	0.0014	0.0014	-0.0043887	29.34	0.94	99	337.8	9.8	9.8	333	7.2	9.9	333	58	58	756	37	85.9	2.8	45.2	2	9.45	0.24
JJJD_44	Z_Plesovice_9	0.391	0.012	0.012	0.05426	0.00097	0.0015	0.45754	18.4298	0.509485	0.0529	0.0013	0.0013	0.070531	34.4	1.2	120	334.7	8.4	8.4	340.6	5.9	9.1	320	58	58	737	33	75.9	1.6	37.5	1.5	10.4	0.36
JJJD_44	Z_Plesovice_10	0.384	0.01	0.01	0.05303	0.0008	0.0014	0.19783	18.8573	0.497834	0.0531	0.0015	0.0015	0.34058	29.2	1.1	99	329.4	7.4	7.4	333.1	4.9	8.3	329	62	62	776	36	82.4	2.4	40.2	1.8	8.56	0.25
JJJD_44	Z_Plesovice_11	0.403	0.014	0.014	0.05422	0.0008	0.0014	0.27568	18.4434	0.476222	0.0534	0.0018	0.0018	0.1	34.9	1.5	120	343	10	10	340.3	4.9	8.4	327	73	73	673	39	55.4	3.1	28.4	2.2	10.42	0.2
JJJD_59	x91500_1	1.888	0.091	0.21	0.1851	0.0031	0.0069	0.12473	5.40249	0.201389	0.073	0.0037	0.0057	0.25098	9.79	0.66	2.2	1074	33	77	1095	17	37	1080	110	170	49	2.5	16.29	0.67	28.2	2.1	2.981	0.074
JJJD_59	x91500_2	1.866	0.08	0.2	0.1843	0.0037	0.0071	0.35927	5.42594	0.20903	0.0738	0.0028	0.0052	0.13102	9.72	0.49	2.1	1063	28	71	1090	20	39	1009	75	140	49.2	2.3	16.54	0.53	28.2	1.7	2.971	0.086
JJJD_59	x91500_3	1.792	0.096	0.2	0.188	0.0038	0.0073	0.21992	5.31915	0.206541	0.0709	0.0037	0.0056	0.17677	9.94	0.53	2.2	1044	34	71	1110	21	40	930	110	160	41.2	1.7	14.5	0.51	23.2	1.4	3.091	0.076
JJJD_59	x91500_4	2.1	0.11	0.23	0.1918	0.0035	0.0072	0.10019	5.21376	0.19572	0.0794	0.004	0.0062	0.25228	10.65	0.61	2.3	1149	36	79	1131	19	39	1179	94	150	33.2	1.4	12.8	0.54	18.2	1.1	3.05	0.1
JJJD_59	x91500_5	2	0.18	0.27	0.1844	0.0038	0.0072	0.41485	5.42299	0.211744	0.079	0.0071	0.0085	0.5406	11.22	0.81	2.5	1112	66	97	1091	21	39	1090	190	230	30.8	1.1	10.56	0.39	16.6	1.3	3.23	0.1
JJJD_59	x91500_6	1.85	0.11	0.21	0.1847	0.0045	0.0076	0.11682	5.41418	0.222782	0.0729	0.0047	0.0064	0.28992	10.98	0.81	2.4	1066	40	79	1092	24	41	1020	130	180	30.7	1.1	10.39	0.47	16.3	1.1	3.26	0.12
JJJD_59	x91500_7	1.81	0.14	0.23	0.1847	0.0063	0.0088	-0.021456	5.41418	0.257958	0.0751	0.0061	0.0075	0.34976	12.6	1.4	3	1055	56	89	1092	34	48	1070	180	220	22.67	0.8	6.65	0.3	11	1.2	3.25	0.14
JJJD_59	x91500_8	1.83	0.18	0.26	0.1866	0.0033	0.007	0.12699	5.35906	0.201036	0.0734	0.0075	0.0087	0.089417	12.6	1.2	2.9	1045	67	94	1103	18	38	990	230	260	22.12	0.91	6.28	0.26	10.6	1	3.66	0.16
JJJD_59	x91500_9	1.98	0.14	0.24	0.1903	0.005	0.008	0.36213	5.25486	0.220909	0.0739	0.0041	0.006	0.13478	12.3	1.2	2.9	1102	49	84	1123	27	43	1040	120	180	29.9	1.1	7.75	0.29	14.7	1.4	3.92	0.19
JJJD_59	Z_Plesovice_1	0.394	0.01	0.041	0.05354	0.00092	0.002	0.16447	18.6776	0.697707	0.0532	0.0015	0.0035	0.46892	31	1.4	6.7	336.5	7.4	29	336.2	5.6	12	324	62	150	752	29	74.9	2	38.8	1.8	9.7	0.24
JJJD_59	Z_Plesovice_2	0.394	0.012	0.041	0.05363	0.00064	0.0019	0.25235	18.6463	0.660599	0.0535	0.0015	0.0036	0.21776	30.8	1.5	6.6	336.9	8.4	30	336.7	3.9	12	336	63	150	796	32	80.9	1.9	42.1	1.8	9.52	0.23
JJJD_59	Z_Plesovice_3	0.396	0.016	0.043	0.0546	0.0012	0.0022	-0.064032	18.315	0.737968	0.0533	0.0022	0.0039	0.0594	30.9	2.1	6.8	338	12	31	342.7	7.6	13	325	91	160	764	26	80.1	1.9	39.4	2.7	10.27	0.31
JJJD_59	Z_Plesovice_4	0.394	0.008	0.04	0.0535	0.00081	0.002	0.3111	18.6916	0.698751	0.0533	0.0013	0.0034	0.53438	34.4	1.5	7.4	338	6.1	30	335.9	5	12	343	52	140	698	33	76.8	2.2	32.4	1.8	10.72	0.32
JJJD_59	Z_Plesovice_5	0.391	0.012	0.041	0.05261	0.00093	0.002	0.32971	19.0078	0.722592	0.0541	0.0017	0.0036	0.30241	28.6	1.2	6.1	335.1	8.6	30	330.5	5.7	12	406	57	130	792	24	108.3	3.5	46.6	1.8	8.49	0.21
JJJD_59	Z_Plesovice_6	0.396	0.016	0.042	0.0546	0.001	0.0021	0.2878	18.315	0.704424	0.0517	0.002	0.0037	0.1861	36.4	2.5	8	338	11	31	342.4	6.2	13	260	88	160	637	24	63.5	1.6	28.9	1.8	11.4	0.43
JJJD_59	Z_Plesovice_7	0.395	0.011	0.041	0.05422	0.00086	0.002	0.20166	18.4434	0.680316	0.0533	0.0015	0.0035	0.12602	30.1	1.1	6.4	337.8	8.1	30	340.3	5.3	12	332	63	150	861	27	88.1	1.5	45.8	2.1	9.43	0.28
JJJD_59	Z_Plesovice_8	0.395	0.01	0.04	0.05355	0.00099	0.002	0.74552	18.6741	0.697447	0.0536	0.0012	0.0034	0.26127	31.3	1.1	6.7	337.3	7.3	29	336.3	6.1	12	365	52	150	717	32	71.7	2	38.2	1.6	9.83	0.24
JJJD_59	Z_Plesovice_9	0.3933	0.0093	0.04	0.05356	0.00072	0.0019	0.33463	18.6706	0.662327	0.0529	0.0012	0.0034	0.33	31.9	1.1	6.8	336.5	6.8	29	336.3	4.4	12	316	51	140	782	28	77.6	1.5	40.1	1.4	10.07	0.29
JJJD_70	x91500_1	1.82	0.19	0.19	0.1842	0.004	0.004	0.13889	5.42888	0.117891	0.0726	0.0077	0.0077	0.069114	12.7	1.4	1.6	1041	69	71	1090	22	22	970	230	230	22.22	0.93	6.47	0.28	10.7	1.1	3.67	0.17
JJJD_70	x91500_2	1.93	0.12	0.12	0.188	0.0041	0.0041	0.078761	5.31915	0.116003	0.0749	0.0048	0.0049	0.26288	12.5	0.93	1.1	1103	36	39	1110	22	22	1050	130	130	24.64	0.97	7.03	0.34	12	0.93	3.6	0.13
JJJD_70	x91500_3	1.95	0.11	0.12	0.1877	0.0053	0.0053	0.1579	5.32765	0.150434	0.0726	0.0043	0.0043	0.38028	12.69	0.97	1.1	1093	39	42	1108	29	29	1020	120	120	25.2	0.91	6.45	0.26	11.62	0.99	3.75	0.12
JJJD_70	x91500_4	2.09	0.15	0.16	0.1866	0.0041	0.0041	0.05392	5.35906	0.11775	0.079	0.0053	0.0053	0.2376	12.1	1.1	1.3	1137	51	53	1103	22	22	1170	140	150	26.06	0.81	7.05	0.33	12.7	1.1	3.5	0.13
JJJD_70	x91500_5	2.1	0.15	0.16	0.1843	0.0049	0.0049	0.086808	5.42594	0.14426	0.0807	0.006	0.0061	0.2293	12.08	0.91	1.1	1140	51	53	1090	27	27	1230	150	150	28.3	1.1	6.87	0.26	12.13	0.84	3.69	0.14
JJJD_70	x91500_6	2.11	0.1	0.11	0.1949	0.0044	0.0044	0.073022	5.13084	0.115832	0.0785	0.0039	0.0039	0.37369	12.41	0.73	0.94	1145	34	37	1147	24	24	1140	100	110	36.4	1.6	8.08	0.26	14.43	0.89	3.71	0.14
JJJD_70	x91500_7	1.87	0.15	0.15	0.1845	0.0051	0.0051	0.30454	5.42005	0.149823	0.0748	0.0055	0.0056	-0.00504	12.3	1.1	1.3	1068	54	56	1091	28	28	1110	150	150	31.5	1.3	6.83	0.26	12.7	1.4	3.78	0.13
JJJD_70	x91500_8	1.94	0.11	0.11	0.1927	0.0038	0.0038	0.26772	5.18941	0.102334	0.0727	0.0039	0.0039	0.13219	13.32	0.92	1.1	1097	35	38	1136	20	20	1050	120	120	31.4	1.3	7.85	0.3	12.64	0.95	3.7	0.15
JJJD_70	x91500_9	1.97	0.22	0.22	0.1869	0.0059	0.0059	0.34004	5.35046	0.168902	0.077	0.008	0.008	-0.090321	12.7	1.3	1.4	1110	67	68	1104	32	32	1110	190	200	20.92	0.64	6.22	0.28	10.37	0.98	3.54	0.15
JJJD_70	x91500_10	1.9	0.15	0.15	0.1887	0.005	0.005	0.14455	5.29942	0.140419	0.0704	0.005	0.0051	0.12041	11.76	0.97	1.1	1084	50	52	1114	27	27	1000	150	150	22.28	0.73	6.34	0.22	11.63	0.88	3.64	0.18
JJJD_70	x91500_11	1.93	0.14	0.15	0.1835	0.0055	0.0055	0.51595	5.44959	0.163339	0.0753	0.0046	0.0047	-0.18069	12.9	0.86	1.1	1085	51	53	1085	30	30	1050	130	130	24.9	0.81	7.14	0.38	12	1	3.82	0.18
JJJD_70	Z_Plesovice_1	0.3976	0.009	0.012	0.05369	0.00085	0.00085	0.26542	18.6254	0.294871	0.0537	0.0013	0.0014	0.43367	31	1.1	1.9	339.6	6.5	9	337.1	5.2	5.2	354	53	56	754	28	76.3	1.6	40.7	1.7	10.3	0.28
JJJD_70	Z_Plesovice_2	0.3875	0.0089	0.012	0.05356	0.00076	0.00076	0.75012	18.6706	0.264931	0.0529	0.0012	0.0013	0.30589	31.6	1	1.8	332.2	6.6	8.9	336.3	4.6	4.6	322	48	52	753	30	77.8	2	40.1	1.5	9.98	0.25
JJJD_70	Z_Plesovice_3	0.394	0.01	0.013	0.05382	0.00075	0.00075	0.078305	18.5804	0.258925	0.0529	0.0017	0.0017	0.42476	31.41	0.97	1.8	336.8	7.6	9.7	337.9	4.6	4.6	323	72	75	714	30	75.4	2.2	37.2	1.8	9.39	0.26
JJJD_70	Z_Plesovice_4	0.3973	0.0091	0.012	0.05362	0.00095	0.00095	0.47559	18.6498	0.330423	0.0534	0.0012	0.0013	0.33166	31.9	1.1	1.9	341.5	6.6	9	336.7	5.8	5.8	348	51	55	794	35	78.8	2.2	39.1	1.5	9.69	0.23
JJJD_70	Z_Plesovice_5	0.3975	0.0095	0.013	0.05384	0.00099	0.00099	0.35162	18.5736	0.341527	0.0535	0.0013	0.0014	0.37095	29.2	1.1	1.8	339.6	6.9	9.2	338	6.1	6.1	348	58	62	933	34	83.1	1.4	44.8	1.8	10.13	0.27
JJJD_70	Z_Plesovice_6	0.396	0.01	0.013	0.05373	0.00085	0.00085	0.37088	18.6116	0.294432	0.0538	0.0015	0.0016	0.24536	32.5	1.1	1.9	338.7	7.6	9.8	337.3	5.2	5.2	351	62	65	1000	24	81.3	1.8	40.4	1.5	10.11	0.19
JJJD_70	Z_Plesovice_7	0.381	0.021	0.023	0.0535	0.0018	0.0018	0.32673	18.6916	0.628876	0.0515	0.0028	0.0029	0.16913	30.9	2.1	2.5	327	16	17	336	11	11	250	120	120	539	17	50.7	2.2	24.6	1.6	8.79	0.16
JJJD_70	Z_Plesovice_8	0.38	0.018	0.02	0.0526	0.0017	0.0017	0.54258	19.0114	0.614437	0.0525	0.0019	0.0019	0.19177	30.8	1.3	2	327	13	15	331	11	11	299	82	84	859	28	83.2	2.6	41.3	1.8	9.42	0.36
JJJD_70	Z_Plesovice_9	0.395	0.013	0.016	0.05379	0.00083	0.00083	0.2387	18.5908	0.286863	0.0531	0.0017	0.0018	0.31401	31.3	1.3	2	337.7	9.6	11	337.8	5.1	5.1	320	72	75	832	25	83.5	1.6	41.8	2.3	9.92	0.31
JJJD_70	Z_Plesovice_10	0.394	0.011	0.014	0.05372	0.00085	0.00085	0.4778	18.615	0.294542	0.0536	0.0013	0.0014	0.15926	30.71	0.98	1.8	337	7.9	10	337.3	5.2	5.2	343	55	59	789	28	81.7	1.5	40.9	1.6	9.68	0.26
JJJD_70	Z_Plesovice_11	0.3936	0.008	0.012	0.05365	0.00087	0.00087	0.45249	18.6393	0.302259	0.0533	0.001	0.0012	0.44042	31.16	0.88	1.7	336.7	5.9	8.5	336.8	5.3	5.3	331	45	49	746	32	82	2	40.2	1.6	9.49	0.25
JJJD_70	Z_Plesovice_12	0.391	0.011	0.014	0.05349	0.00072	0.00072	0.53299	18.6951	0.251644	0.0534	0.0014	0.0015	-0.025102	30.6	0.89	1.7	334.8	7.7	9.8	335.9	4.4	4.4	331	57	61	737	28	78.2	1.5	40.8	1.4	9.73	0.23
JJJD_70	Z_Plesovice_13	0.3978	0.0099	0.013	0.05395	0.00085	0.00085	0.3025	18.5357	0.292036	0.0531	0.0014	0.0014	0.27602	34	1.5	2.2	341.1	7.4	9.8	339.5	5	5	331	60	64	744	24	72.8	1.4	36.6	1.7	10.8	0.32
JJJD_57	x91500_1	2.01	0.16	0.24	0.1891	0.0082	0.0094	0.060244	5.28821	0.262872	0.077	0.0066	0.0089	0.47355	9.95	0.81	3	1108	56	83	1115	44	51	1100	190	250	48.7	2.5	14.23	0.99	25.7	2.2	3.11	0.21
JJJD_57	x91500_2	1.78	0.15	0.22	0.1903	0.006	0.0076	0.34278	5.25486	0.209863	0.066	0.0049	0.007	-0.010988	10.9	1.3	3.5	1059	45	65	1122	32	41	880	160	230	56.2	1.5	15.73	0.53	26.2	2.7	3.13	0.18
JJJD_57	x91500_3	1.85	0.13	0.21	0.1898	0.0061	0.0077	-0.03832	5.2687	0.213746	0.0712	0.0057	0.0079	0.47642	10.1	0.82	3.1	1055	47	75	1120	33	42	950	170	230	40.2	2.3	13.15	0.83	23.6	2.2	3.17	0.17
JJJD_57	x91500_4	1.89	0.15	0.22	0.183	0.0054	0.007	0.0028635	5.46448	0.209024	0.0749	0.006	0.0083	0.33226	10.47	0.96	3.2	1065	51	78	1083	29	38	1000	180	240	44	2.2	14.66	0.78	23.7	2.4	3.12	0.12
JJJD_57	x91500_5	1.81	0.13	0.21	0.1806	0.0042	0.0062	0.40379	5.5371	0.190089	0.0743	0.0045	0.0073	-0.084684	9.67	0.83	3	1053	45	71	1070	23	34	1010	130	210	48.5	2	15.15	0.54	31.2	2.8	3.22	0.16
JJJD_57	x91500_6	1.88	0.1	0.2	0.1813	0.0044	0.0063	0.11449	5.51572	0.191666	0.0726	0.004	0.0069	0.25863	8.53	0.5	2.6	1071	38	71	1074	24	34	990	130	210	67.8	3	25	1.1	48	3.2	2.776	0.094
JJJD_57	x91500_7	1.69	0.16	0.22	0.1844	0.0049	0.0067	0.38373	5.42299	0.197039	0.0667	0.006	0.0079	-0.026179	9.24	0.77	2.8	991	59	81	1090	27	37	740	190	240	74.3	4.3	25.2	1.6	52.1	5.2	2.99	0.13
JJJD_57	x91500_8	1.73	0.16	0.22	0.1824	0.0055	0.0071	0.12854	5.48246	0.213407	0.0685	0.0065	0.0084	0.21463	9	0.68	2.7	1037	58	80	1080	30	39	860	200	260	37.7	2	15.58	0.88	19.9	1.5	2.63	0.1
JJJD_57	x91500_9	1.89	0.15	0.22	0.1878	0.0053	0.0071	0.30397	5.32481	0.201311	0.0738	0.0053	0.0078	0.070425	8.56	0.68	2.6	1068	50	76	1109	29	38	990	140	210	56.6	2.3	20.86	0.92	29.1	2.9	2.88	0.12
JJJD_57	x91500_10	1.86	0.29	0.33	0.1876	0.0094	0.01	0.18913	5.33049	0.284141	0.07	0.011	0.012	0.2256	10.8	1.4	3.5	1040	110	120	1107	51	57	870	340	380	24.2	1.2	7.66	0.49	13.8	1.7	2.88	0.21
JJJD_57	Z_Plesovice_1	0.388	0.011	0.036	0.05313	0.00082	0.0016	0.3211	18.8218	0.566814	0.0536	0.0016	0.0044	0.15252	33.9	1.8	10	333.4	8.5	27	333.7	5	9.5	346	67	190	757	47	78.3	3.9	39.1	3.3	10.88	0.29
JJJD_57	Z_Plesovice_2	0.398	0.013	0.037	0.0538	0.00075	0.0015	0.27179	18.5874	0.518235	0.0529	0.0017	0.0044	0.19016	30.5	1.8	9.1	339.6	9.2	27	337.8	4.6	9.4	329	73	190	755	43	78.7	3.6	39.2	2.8	9.62	0.22
JJJD_57	Z_Plesovice_3	0.381	0.011	0.035	0.0546	0.0013	0.0019	0.53383	18.315	0.637336	0.0516	0.0014	0.0042	0.26172	29.2	1.3	8.7	327.4	7.7	26	342.6	8	11	255	59	180	756	39	79.1	2.8	39.4	2	8.8	0.22
JJJD_57	Z_Plesovice_4	0.402	0.012	0.037	0.0545	0.0011	0.0018	0.35776	18.3486	0.60601	0.0537	0.0015	0.0044	0.27971	31.4	1.3	9.3	342.4	8.4	27	341.8	6.9	11	341	62	180	757	36	77	2.2	38.7	1.9	9.49	0.22
JJJD_57	Z_Plesovice_5	0.411	0.011	0.038	0.05394	0.00087	0.0016	-0.10033	18.5391	0.549918	0.055	0.0016	0.0045	0.50043	31.3	1.8	9.4	349.2	7.6	27	338.6	5.3	9.8	429	66	190	750	40	77.1	2.9	38.4	2.5	9.76	0.25
JJJD_57	Z_Plesovice_6	0.392	0.012	0.037	0.0529	0.0012	0.0018	0.39848	18.9036	0.643222	0.0534	0.0016	0.0044	0.22319	33.7	2.1	10	337	9.3	27	332.5	7.3	11	341	65	180	761	35	79.3	3.3	39.5	3.1	9.87	0.2
JJJD_57	Z_Plesovice_7	0.3903	0.0097	0.036	0.05354	0.00084	0.0016	0.46285	18.6776	0.558166	0.0532	0.0014	0.0043	0.17373	31.2	1.4	9.3	335.3	7.3	27	336.2	5.1	9.6	333	58	190	765	34	79.6	2.6	39.8	2.2	9.53	0.2
JJJD_57	Z_Plesovice_8	0.385	0.013	0.036	0.0521	0.0012	0.0018	0.30536	19.1939	0.663127	0.0534	0.0018	0.0045	0.36589	31.8	2	9.5	330.2	9.2	27	327.6	7.4	11	353	78	190	746	25	76.6	2.3	38	2.5	9.9	0.2
JJJD_57	Z_Plesovice_9	0.387	0.013	0.037	0.05372	0.00093	0.0016	0.24343	18.615	0.554432	0.0514	0.0017	0.0043	0.27307	34.9	1.9	10	331.5	9.8	27	337.3	5.7	9.9	277	77	190	757	32	78.7	2.1	38.3	2.5	9.99	0.24
JJJD_57	Z_Plesovice_10	0.445	0.023	0.045	0.0548	0.0013	0.0019	0.35813	18.2482	0.632692	0.058	0.0023	0.005	0.10461	26.7	2.2	8.2	373	16	32	344.1	7.9	11	550	84	190	754	34	77.1	2.6	42.1	3.8	10.38	0.31
JJJD_57	Z_Plesovice_11	0.406	0.016	0.039	0.0543	0.0011	0.0017	0.33014	18.4162	0.576566	0.0532	0.0019	0.0045	0.30501	29.9	1.9	9	345	11	28	340.8	6.6	11	339	83	200	755	43	78.2	3	38.9	3.2	8.8	0.29
JJJD_57	Z_Plesovice_12	0.393	0.013	0.037	0.0543	0.0012	0.0018	0.38473	18.4162	0.610482	0.0512	0.0018	0.0044	0.17466	36.3	3	11	335.9	9.7	27	341.1	7.4	11	256	83	200	757	27	77.9	1.8	38.7	3.5	10.61	0.28
JJJD_57	Z_Plesovice_13	0.381	0.015	0.037	0.0522	0.0013	0.0019	0.43808	19.1571	0.697289	0.0541	0.0018	0.0046	0.19553	30.1	1.6	9	327	11	27	328.1	8.2	11	362	76	190	758	20	78.1	2.5	39.1	2.6	9.32	0.18
JJJD_56	x91500_1	2	0.18	0.21	0.1836	0.0043	0.0051				0.0796	0.0067	0.0093		13.03	0.93	7.1	1105	60	71	1087	23	28	1170	170	230	38.3	1.5	7.89	0.37	14.5	1.1	4.36	0.21
JJJD_56	x91500_2	1.87	0.12	0.16	0.1831	0.0041	0.005				0.0739	0.0043	0.0074		13.3	1.2	7.3	1078	43	56	1084	23	27	1040	120	200	34.8	1.4	7.47	0.35	13.2	1	4.27	0.18
JJJD_56	x91500_3	1.85	0.12	0.16	0.1793	0.0043	0.0051				0.0742	0.0048	0.0077		12.11	0.68	6.6	1053	45	59	1063	23	28	1040	130	210	41.9	1.9	8.42	0.44	16.9	1.2	4.17	0.14
JJJD_56	x91500_4	1.93	0.14	0.17	0.1836	0.0047	0.0054				0.0744	0.0047	0.0077		14	1.5	7.7	1096	51	65	1087	25	30	1020	140	230	39.3	1.7	8.33	0.55	14.1	1.5	3.91	0.14
JJJD_56	x91500_5	1.84	0.15	0.18	0.1791	0.0052	0.0058				0.0737	0.006	0.0085		14.5	1.2	7.9	1060	52	63	1061	28	32	1010	170	230	49.9	2	12.52	0.55	19	1.6	3.57	0.14
JJJD_56	x91500_6	1.93	0.12	0.16	0.1834	0.0045	0.0053				0.074	0.0041	0.0073		11.9	0.74	6.5	1098	42	56	1085	25	29	1040	110	200	40.2	2.1	11.21	0.63	19.4	1.4	3.36	0.1
JJJD_56	x91500_7	1.89	0.22	0.24	0.1855	0.0056	0.0063				0.076	0.0093	0.011		12.3	1.4	6.8	1081	83	92	1097	31	34	1000	260	310	47.8	2	19.2	1.2	23.1	2.7	2.83	0.12
JJJD_56	x91500_8	1.96	0.18	0.21	0.1828	0.0064	0.0069				0.0774	0.0069	0.0094		12	1.2	6.6	1090	64	75	1081	35	38	1070	180	250	49.1	2.6	20	1.1	26.3	2.9	2.85	0.12
JJJD_56	x91500_9	1.96	0.19	0.22	0.1895	0.0043	0.0051				0.0718	0.0062	0.0085		11.9	0.91	6.5	1111	65	75	1118	23	28	1000	190	260	42.5	1.9	17.8	1	24.8	2.2	2.7	0.12
JJJD_56	x91500_10	1.9	0.17	0.2	0.1854	0.0038	0.0047				0.0739	0.0069	0.0091		11.97	0.83	6.5	1071	59	70	1096	21	26	960	200	260	48.4	2.2	15.51	0.7	30.8	2.3	2.7	0.1
JJJD_56	x91500_11	1.97	0.11	0.16	0.1842	0.0052	0.0059				0.076	0.0045	0.0076		12.3	1.1	6.7	1114	38	54	1089	28	32	1080	120	210	49.8	2.7	20.3	1.1	31.6	3.4	2.71	0.094
JJJD_56	x91500_12	1.94	0.15	0.18	0.1811	0.0054	0.006				0.0759	0.0068	0.0092		12.2	1.2	6.6	1083	54	67	1072	29	33	1000	200	270	50	2.4	18.47	0.85	29.4	2.6	2.952	0.094
JJJD_56	x91500_13	1.88	0.12	0.16	0.1797	0.0077	0.0082				0.0779	0.0048	0.0079		13	1.3	7.1	1078	46	60	1065	42	45	1120	130	210	52.6	2.3	12.56	0.48	25	2.2	3.34	0.12
JJJD_56	Z_Plesovice_1	0.3911	0.0093	0.024	0.05378	0.00089	0.0012				0.0528	0.0014	0.0045		31.98	0.97	17	334.8	6.8	17	337.6	5.4	7.4	318	59	190	805	38	74.1	2.4	35.6	1.6	9.96	0.22
JJJD_56	Z_Plesovice_2	0.4	0.013	0.026	0.0535	0.0016	0.0018				0.0551	0.0016	0.0048		30.3	1.1	16	341.4	9.3	19	336.1	9.6	11	399	66	190	825	38	77	2.7	37.9	1.8	9.7	0.2
JJJD_56	Z_Plesovice_3	0.3898	0.0096	0.024	0.05354	0.00089	0.0012				0.0522	0.0011	0.0044		30.8	1	17	334.8	6.8	17	336.2	5.4	7.4	294	47	190	860	46	76.1	2.7	39.5	1.7	9.62	0.23
JJJD_56	Z_Plesovice_4	0.399	0.016	0.027	0.0534	0.0022	0.0024				0.055	0.0016	0.0048		29.5	1.1	16	340	12	20	335	14	14	436	65	190	918	42	83.5	2	44.5	1.4	9.27	0.25
JJJD_56	Z_Plesovice_5	0.405	0.011	0.025	0.0539	0.0011	0.0014				0.0529	0.0011	0.0044		33.8	1.2	18	344.6	7.9	18	338.6	6.8	8.5	316	47	190	941	42	92.8	2.4	42.9	1.4	8.67	0.21
JJJD_56	Z_Plesovice_6	0.39	0.011	0.024	0.054	0.0012	0.0014				0.0526	0.0012	0.0045		39.8	2.1	22	333.7	7.7	18	339.1	7.1	8.7	303	53	190	942	40	73	1.9	36.4	2.4	11.66	0.37
JJJD_56	Z_Plesovice_7	0.4	0.02	0.03	0.0526	0.0016	0.0017				0.055	0.0023	0.005		41.2	2.9	22	341	14	22	330.3	9.5	11	433	91	200	680	25	74.4	3.3	28	2.1	10.21	0.27
JJJD_56	Z_Plesovice_8	0.43	0.018	0.03	0.05381	0.00091	0.0012				0.0596	0.0022	0.0053		24.51	0.94	13	362	13	21	337.8	5.6	7.5	595	75	180	978	51	117.8	5.3	69	2.7	10.28	0.27
JJJD_56	Z_Plesovice_9	0.385	0.019	0.029	0.0539	0.0014	0.0016				0.0535	0.0025	0.005		54.2	5.6	30	330	14	21	338.5	8.8	10	360	110	220	577	14	57.1	2.6	19.5	2.3	12.43	0.45
JJJD_56	Z_Plesovice_10	0.384	0.011	0.024	0.05354	0.00078	0.0011				0.052	0.0016	0.0045		37.1	1.8	20	330.7	8.6	18	336.2	4.8	6.9	278	64	190	837	12	91.3	1.8	45.6	2	8.02	0.25
JJJD_56	Z_Plesovice_11	0.378	0.012	0.024	0.05386	0.00082	0.0012				0.0504	0.0016	0.0044		47.6	3.3	26	324.7	9.2	18	338.2	5	7.1	213	70	190	663	30	68.4	2.5	29.9	2	10.28	0.26
JJJD_56	Z_Plesovice_12	0.388	0.013	0.025	0.0535	0.001	0.0013				0.0524	0.0016	0.0046		44.9	2.6	24	332.3	9.6	19	336.1	6.4	8.1	289	68	190	669	37	71.2	3.4	30.2	2.2	10.57	0.19
JJJD_56	Z_Plesovice_13	0.391	0.013	0.025	0.0537	0.0014	0.0016				0.053	0.0012	0.0045		31.6	1.3	17	337.5	9.6	19	337	8.4	9.8	316	49	190	951	52	91.2	4.6	53.8	2.8	8.82	0.18
JJJD_56	Z_Plesovice_14	0.391	0.012	0.025	0.0539	0.0011	0.0014				0.053	0.0019	0.0047		29.4	1	16	335	8.8	18	338.4	6.6	8.3	325	80	200	1108	56	98.6	3.2	63.8	3.6	7.76	0.22
JJJD_56	Z_Plesovice_15	0.439	0.019	0.031	0.05361	0.00062	0.001				0.0594	0.0024	0.0054		30.3	2.7	17	368	13	22	336.7	3.8	6.3	548	85	190	635	73	37.4	4.5	32.7	2.8	11.81	0.21
JJJD_41	x91500_1	1.29	0.4	0.49	0.178	0.019	0.019	0.072772	5.61798	0.599672	0.045	0.018	0.021	0.11807	7.8	4.1	6.5	980	140	170	1050	100	100	90	590	690	15.9	4.4	6.8	1.5	11.4	4.4	2.46	0.23
JJJD_41	x91500_2	1.74	0.31	0.5	0.166	0.033	0.033	0.18932	6.0241	1.19756	0.069	0.011	0.02	0.0077673	9.5	4.1	7.4	970	120	200	1050	120	120	730	330	610	42.3	7.4	13.3	1.5	29.1	9.5	3.07	0.36
JJJD_41	x91500_3	1.68	0.25	0.46	0.181	0.013	0.014	-0.019022	5.52486	0.427337	0.068	0.012	0.02	0.52086	7.3	2.7	5.4	990	89	160	1071	70	74	690	300	520	29.3	7.7	12	2.9	24.3	7	2.63	0.22
JJJD_41	x91500_4	1.99	0.32	0.55	0.18	0.017	0.018	0.058681	5.55556	0.555556	0.082	0.014	0.024	0.10532	10.1	1.4	6.7	1110	110	200	1060	92	96	1120	350	620	42	10	15.6	2.7	27.4	6.3	2.61	0.26
JJJD_41	x91500_5	1.7	0.21	0.44	0.18	0.014	0.014	0.034167	5.55556	0.432099	0.0689	0.0081	0.019	0.20597	13.6	4.4	9.8	998	81	170	1061	74	78	830	250	560	31.6	3.4	12.48	0.96	17.9	3.9	2.75	0.22
JJJD_41	x91500_6	1.81	0.22	0.47	0.179	0.016	0.017	-0.08368	5.58659	0.53057	0.076	0.012	0.022	0.41166	17.4	4.6	12	1038	76	160	1055	90	94	970	320	580	31	5.3	11.6	1.6	17.3	3.9	3.15	0.26
JJJD_41	x91500_7	1.96	0.23	0.5	0.177	0.011	0.012	0.31629	5.64972	0.383032	0.0794	0.0093	0.021	0.25412	68	40	60	1076	81	180	1048	60	65	1070	250	570	19.4	1.6	9.4	0.51	12.8	2.7	2.66	0.22
JJJD_41	x91500_8	1.73	0.28	0.48	0.177	0.011	0.012	0.1959	5.64972	0.383032	0.072	0.012	0.022	0.2809	15.2	2.8	10	1010	110	190	1049	62	67	730	340	590	30.4	3.2	11.4	1	17.6	4.3	3.1	0.27
JJJD_41	x91500_9	1.83	0.31	0.52	0.17	0.01	0.011	0.26401	5.88235	0.380623	0.079	0.014	0.024	0.054452	12.6	2.1	8.4	1050	120	200	1009	56	62	1000	350	600	32	4.4	9.5	1	18.2	4	3.35	0.36
JJJD_41	x91500_10	2.12	0.41	0.63	0.179	0.024	0.025	0.1805	5.58659	0.78025	0.083	0.014	0.025	-0.065687	5.9	5.5	6.6	1100	140	220	1098	98	100	960	390	690	28.9	5.5	9.6	1.5	15.6	5	2.86	0.28
JJJD_41	x91500_11	1.57	0.3	0.46	0.177	0.012	0.013	0.39078	5.64972	0.414951	0.062	0.012	0.019	-0.021463	30	120	120	1000	120	190	1049	67	72	750	330	540	31.9	4.1	10	1.1	20.3	5.5	3.13	0.33
JJJD_41	x91500_12	1.7	0.23	0.45	0.183	0.015	0.016	0.19332	5.46448	0.477769	0.0685	0.0083	0.019	0.055572	10.9	2	7.3	1009	86	170	1077	80	84	830	260	580	33.5	5.4	10.69	0.85	23	5.1	2.87	0.26
JJJD_41	x91500_13	1.89	0.26	0.5	0.178	0.027	0.028	0.01006	5.61798	0.883727	0.072	0.012	0.021	0.34915	9.3	2	6.3	1029	99	190	1100	110	110	880	330	600	28	5.3	9.3	1	19.9	5.9	3.03	0.33
JJJD_41	Z_Plesovice_1	0.387	0.025	0.092	0.054	0.0013	0.0019	0.32995	18.5185	0.651578	0.0514	0.0033	0.013	-0.016697	37.5	4.4	25	330	18	67	339.1	7.6	12	230	130	510	720	47	72.2	3.5	36.7	4.3	9.78	0.42
JJJD_41	Z_Plesovice_2	0.394	0.016	0.091	0.053	0.0014	0.002	0.35213	18.8679	0.711997	0.0542	0.0022	0.013	0.2405	39.4	3.7	26	336	12	66	332.8	8.3	12	356	86	530	795	38	81.4	2.9	39.6	3.8	9.62	0.28
JJJD_41	Z_Plesovice_3	0.388	0.017	0.09	0.0547	0.0011	0.0018	0.2158	18.2815	0.601586	0.0515	0.002	0.013	0.21171	41.4	3.9	27	332	12	66	343.5	6.6	11	285	90	560	739	33	74.8	2.9	37.5	3.1	9.73	0.29
JJJD_41	Z_Plesovice_4	0.379	0.02	0.088	0.0529	0.0011	0.0018	0.19812	18.9036	0.643222	0.0517	0.0027	0.013	0.20749	43.6	4.5	28	333	15	64	332.3	6.9	11	270	110	530	743	37	75.4	3.5	34.6	3.1	9.62	0.37
JJJD_41	Z_Plesovice_5	0.373	0.018	0.086	0.0532	0.0014	0.002	0.12188	18.797	0.706654	0.0508	0.0026	0.013	0.43182	42.8	3.9	28	320	13	64	334.1	8.4	12	260	110	540	754	49	81.2	4.5	41	4.1	9.66	0.32
JJJD_41	Z_Plesovice_6	0.535	0.027	0.12	0.054	0.0017	0.0022	0.40578	18.5185	0.754458	0.074	0.0035	0.018	0.20486	15.8	1.5	10	433	18	82	339	10	14	1014	97	510	732	42	79.3	3.8	120	9.7	10.33	0.26
JJJD_41	Z_Plesovice_7	0.395	0.016	0.091	0.0538	0.0014	0.002	0.32809	18.5874	0.69098	0.053	0.0021	0.013	0.29906	45.3	3.6	29	337	12	66	337.5	8.3	12	309	85	530	860	62	109.7	6.8	47.9	5.1	9.17	0.25
JJJD_41	Z_Plesovice_8	0.383	0.016	0.089	0.0535	0.0011	0.0018	0.42677	18.6916	0.628876	0.0517	0.002	0.013	0.078767	43.6	3	28	328	12	65	336.2	6.7	11	258	83	530	860	47	103.9	4.5	44.9	4.2	9.37	0.27
JJJD_41	Z_Plesovice_9	0.377	0.019	0.088	0.0536	0.0013	0.0019	0.27873	18.6567	0.661339	0.0499	0.0025	0.012	0.12329	38.9	4	25	328	15	69	336.5	7.6	12	180	100	500	646	46	59.9	3.7	34	3.5	10.17	0.32
JJJD_41	Z_Plesovice_10	0.402	0.02	0.094	0.0537	0.0013	0.0019	0.33875	18.622	0.658878	0.0552	0.0029	0.014	0.1261	35	3	23	346	15	68	337.1	7.9	12	390	110	520	787	47	74.7	4.1	38.2	3.3	9.86	0.25
JJJD_41	Z_Plesovice_11	0.408	0.019	0.095	0.0541	0.001	0.0018	0.036687	18.4843	0.615004	0.0529	0.0026	0.013	0.36221	37.7	3.9	25	346	14	68	340.5	6.4	11	300	100	520	738	42	73.2	4	35.6	3.7	9.37	0.25
JJJD_41	Z_Plesovice_12	0.414	0.019	0.096	0.0531	0.0015	0.002	0.43935	18.8324	0.709318	0.056	0.0023	0.014	0.13816	35.6	2.9	23	350	14	68	333.5	8.9	12	435	90	550	723	37	75.9	2.9	34.5	3.2	9.8	0.32
JJJD_41	Z_Plesovice_13	0.392	0.021	0.091	0.0535	0.0015	0.0021	0.31324	18.6916	0.733688	0.0538	0.0028	0.013	0.31174	30.6	2.9	20	336	15	68	335.6	9.4	13	340	110	510	826	37	96.7	4.1	47.7	4.9	9.49	0.35
JJJD_41	Z_Plesovice_14	0.367	0.017	0.085	0.053	0.0014	0.002	0.19232	18.8679	0.711997	0.0504	0.0025	0.013	0.30168	31.6	3.4	21	316	13	64	333.1	8.5	12	210	100	520	735	29	73.2	2.9	37.5	3.5	10.05	0.27
JJJD_41	Z_Plesovice_15	0.402	0.021	0.094	0.0544	0.0013	0.002	0.1863	18.3823	0.675822	0.0529	0.0027	0.013	0.2143	30.2	2.7	20	343	16	70	341.4	8.1	12	290	110	520	758	31	78.2	3	40.1	3.4	9.37	0.28
JJJD_48	x91500_1	1.95	0.18	0.18	0.1781	0.0044	0.0044	0.41739	5.61482	0.138715	0.0762	0.0062	0.0062	-0.044571	15.3	1.4	3.1	1085	64	64	1056	24	24	1120	180	180	32.9	1.2	6.71	0.34	11.8	1.1	4.79	0.18
JJJD_48	x91500_2	1.87	0.1	0.1	0.183	0.004	0.004	0.25552	5.46448	0.119442	0.0737	0.0037	0.0037	0.17939	15	1.3	3	1074	37	37	1083	22	22	1010	100	100	34.5	1.2	7.07	0.28	13.4	1.2	4.67	0.16
JJJD_48	x91500_3	2.08	0.17	0.17	0.1841	0.008	0.008	0.37773	5.43183	0.236038	0.0792	0.0063	0.0063	0.03749	14.9	1.8	3.2	1149	64	64	1089	43	43	1190	140	140	29.8	1.1	6.54	0.34	10.8	1.2	4.51	0.28
JJJD_48	x91500_4	1.86	0.16	0.16	0.1894	0.0081	0.0081	0.49806	5.27983	0.225801	0.0714	0.0052	0.0052	-0.055249	12.6	1.1	2.5	1069	60	60	1117	44	44	930	150	150	28.7	1.2	6.57	0.38	12.8	1.4	4.26	0.19
JJJD_48	x91500_5	1.9	0.14	0.14	0.1882	0.0041	0.0041	0.21131	5.3135	0.115756	0.0731	0.0052	0.0052	0.090266	15	1.4	3	1071	47	47	1111	22	22	1000	140	140	30.4	1.7	6.72	0.47	11.9	1.3	4.25	0.19
JJJD_48	x91500_6	2.02	0.16	0.16	0.1834	0.0058	0.0058	-0.13592	5.45256	0.172437	0.0786	0.0067	0.0067	0.52061	14.2	1.6	3	1114	53	53	1085	32	32	1130	180	180	33.5	1.1	7.79	0.29	13.2	1.2	4.15	0.14
JJJD_48	x91500_7	1.92	0.14	0.14	0.1877	0.0041	0.0041	0.32294	5.32765	0.116374	0.0717	0.0056	0.0056	-0.031427	12.66	0.86	2.4	1089	45	45	1109	22	22	980	150	150	29.5	1	7.48	0.3	13.82	0.95	4.07	0.14
JJJD_48	x91500_8	2.01	0.12	0.12	0.1859	0.0053	0.0053	-0.060597	5.37924	0.153362	0.079	0.0056	0.0056	0.50711	13.1	1	2.5	1113	40	40	1099	29	29	1130	140	140	38.4	1.4	9.86	0.41	16.3	1.4	3.87	0.15
JJJD_48	x91500_9	2.03	0.12	0.12	0.1896	0.0051	0.0051	0.36432	5.27426	0.141871	0.0763	0.0043	0.0043	0.083187	10.95	0.85	2.1	1120	41	41	1119	27	27	1120	110	110	42.4	2.4	10.24	0.4	20.1	1.8	3.71	0.17
JJJD_48	x91500_10	1.97	0.15	0.15	0.188	0.0055	0.0055	0.098853	5.31915	0.155613	0.0759	0.0061	0.0061	0.3212	11.54	0.87	2.2	1110	52	52	1110	30	30	1130	150	150	30.4	1.6	8.59	0.48	15.3	1.3	3.24	0.14
JJJD_48	Z_Plesovice_1	0.407	0.012	0.012	0.0536	0.0011	0.0011	0.30163	18.6567	0.38288	0.0543	0.0017	0.0017	0.37266	31.5	1.2	5.7	348.4	8.4	8.4	336.5	6.9	6.9	395	71	71	700	26	69.8	2.5	38.6	2	9.64	0.13
JJJD_48	Z_Plesovice_2	0.39	0.012	0.012	0.05377	0.00081	0.00081	0.16567	18.5977	0.280159	0.0526	0.0017	0.0017	0.30398	30.9	1.1	5.6	335.5	8.7	8.7	337.6	4.9	4.9	315	69	69	745	64	72.7	4.1	39.2	2.5	10.02	0.34
JJJD_48	Z_Plesovice_3	0.3925	0.0098	0.0098	0.0535	0.00094	0.00094	0.62448	18.6916	0.328413	0.0531	0.0011	0.0011	0.22576	31.7	1	5.8	335.8	7.1	7.1	335.9	5.7	5.7	328	44	44	799	43	77.9	3.1	38.4	1.7	9.71	0.2
JJJD_48	Z_Plesovice_4	0.391	0.014	0.014	0.054	0.0012	0.0012	0.32821	18.5185	0.411523	0.0531	0.0018	0.0018	0.25885	30.1	1	5.5	336.9	9.6	9.6	338.7	7.4	7.4	338	79	79	784	29	79.7	2	39.9	1.5	9.42	0.22
JJJD_48	Z_Plesovice_5	0.393	0.014	0.014	0.0538	0.0013	0.0013	0.68931	18.5874	0.449137	0.0535	0.0016	0.0016	-0.22788	30.5	1.5	5.6	336	10	10	337.9	7.7	7.7	348	68	68	902	37	88.2	2.1	43.6	2.6	9.57	0.25
JJJD_48	Z_Plesovice_6	0.385	0.011	0.011	0.05353	0.00093	0.00093	0.24943	18.6811	0.324555	0.0533	0.0014	0.0014	0.30652	35.8	1.2	6.5	330.1	7.9	7.9	336.1	5.7	5.7	330	60	60	780	45	68.6	3.2	33	2.1	10.76	0.22
JJJD_48	Z_Plesovice_7	0.394	0.012	0.012	0.05371	0.00091	0.00091	0.10692	18.6185	0.31545	0.0531	0.0014	0.0014	-0.10766	29.1	0.98	5.3	336.7	8.5	8.5	337.3	5.6	5.6	323	58	58	769	34	85.7	3	43.3	2.1	9.46	0.16
JJJD_48	Z_Plesovice_8	0.396	0.015	0.015	0.05369	0.00088	0.00088	0.34683	18.6254	0.305278	0.053	0.0019	0.0019	0.037254	28.6	1.1	5.2	339	11	11	337.1	5.4	5.4	316	82	82	695	21	81.2	2.9	39.4	1.8	9.19	0.16
JJJD_48	Z_Plesovice_9	0.388	0.012	0.012	0.0537	0.0011	0.0011	0.43966	18.622	0.381456	0.0535	0.0016	0.0016	0.2893	34.9	1.3	6.4	332.6	8.8	8.8	337	6.5	6.5	332	68	68	838	44	75	2.1	37.6	1.7	11.62	0.37
JJJD_48	Z_Plesovice_10	0.4	0.011	0.011	0.05362	0.00081	0.00081	0.34439	18.6498	0.281729	0.0535	0.0015	0.0015	0.20797	31.1	1.2	5.7	340.9	8	8	336.7	4.9	4.9	333	62	62	748	33	77.7	3.2	39	2.2	9.66	0.15
JJJD_48	Z_Plesovice_11	0.399	0.012	0.012	0.0537	0.001	0.001	0.43273	18.622	0.346778	0.0537	0.0015	0.0015	0.24455	33	1.3	6	341.6	8.7	8.7	336.9	6.4	6.4	352	63	63	716	37	64.4	2.8	34.8	2.3	10.32	0.24
JJJD_48	Z_Plesovice_12	0.394	0.01	0.01	0.05377	0.00096	0.00096	0.2972	18.5977	0.332041	0.0528	0.0012	0.0012	0.36792	30.2	1	5.5	336.7	7.5	7.5	338.5	6	6	312	52	52	779	36	81	1.7	41.3	1.7	8.84	0.29
JJJD_47	x91500_1	1.87	0.15	0.19	0.1828	0.0055	0.012	0.039089	5.47046	0.359111	0.0759	0.0064	0.0074	0.3392	15.4	1.5	7.4	1085	53	68	1082	30	64	1030	190	220	37.4	1.2	11.09	0.32	17.8	1.7	4.42	0.21
JJJD_47	x91500_2	2.05	0.15	0.2	0.1953	0.0067	0.013	0.36457	5.12033	0.340831	0.0743	0.0043	0.0057	0.2407	14.21	0.87	6.8	1122	51	68	1149	36	70	1050	130	170	44.5	1.8	9.51	0.39	16.8	1.2	4.78	0.2
JJJD_47	x91500_3	1.97	0.13	0.18	0.185	0.0055	0.012	0.34058	5.40541	0.350621	0.0757	0.0048	0.0061	0.038867	14.3	1.1	6.8	1110	41	58	1100	32	67	1070	140	180	41.9	2.1	8.75	0.35	15.4	1.2	4.78	0.22
JJJD_47	x91500_4	1.77	0.15	0.19	0.1829	0.005	0.011	0.26961	5.46747	0.328825	0.0676	0.0054	0.0063	0.045695	16.7	1.8	8.1	1024	56	71	1082	27	62	900	170	200	34.6	1.5	7.89	0.43	11.4	1.2	4.31	0.21
JJJD_47	x91500_5	1.98	0.15	0.2	0.192	0.0061	0.012	0.33525	5.20833	0.325521	0.0719	0.0055	0.0066	-0.20047	13.2	1.2	6.4	1103	53	69	1132	33	67	1010	160	190	45.8	2.2	10.8	0.62	22.7	1.9	4.55	0.24
JJJD_47	x91500_6	1.97	0.16	0.21	0.1884	0.0062	0.012	0.27223	5.30786	0.33808	0.0753	0.0062	0.0072	0.055509	14.7	1.4	7.1	1107	58	74	1112	33	67	1130	150	180	44.5	2.2	11.87	0.52	23.9	2.2	4.56	0.18
JJJD_47	x91500_7	1.97	0.22	0.25	0.1932	0.0081	0.014	0.36444	5.17598	0.375071	0.0741	0.0066	0.0076	-0.26311	14.3	1.1	6.8	1093	77	89	1138	44	73	990	200	230	46.5	2.2	9.71	0.47	17.3	1.8	4.64	0.27
JJJD_47	x91500_8	2.04	0.21	0.25	0.1754	0.0077	0.013	0.3672	5.70125	0.422556	0.0805	0.0069	0.008	0.16339	14.2	1.3	6.8	1121	69	82	1042	42	69	1220	190	220	35.9	1.3	7.7	0.35	13.1	1.2	4.77	0.22
JJJD_47	x91500_9	1.84	0.17	0.2	0.184	0.01	0.014	0.46647	5.43478	0.413516	0.0746	0.0066	0.0076	-0.16692	13.7	1.3	6.6	1055	57	71	1090	55	79	1030	180	210	60.3	2.4	10.95	0.77	24	2.2	5.84	0.5
JJJD_47	Z_Plesovice_1	0.404	0.014	0.03	0.0532	0.00071	0.0031	0.40864	18.797	1.09531	0.0564	0.0016	0.0032	0.093935	28.85	0.98	14	344	10	22	334.1	4.4	19	471	63	130	689	39	103.3	4	50.5	3.5	9.22	0.25
JJJD_47	Z_Plesovice_2	0.389	0.014	0.029	0.0557	0.0013	0.0034	0.51479	17.9533	1.09589	0.0517	0.0014	0.0029	0.2	50.9	3.1	24	334	10	21	349.4	8.2	21	266	60	130	803	39	67.8	2.2	33.7	2.2	15.96	0.68
JJJD_47	Z_Plesovice_3	0.393	0.013	0.029	0.05363	0.00099	0.0032	0.55845	18.6463	1.11259	0.0539	0.0014	0.003	0.037008	30.81	0.98	15	336.2	9.3	21	336.7	6.1	19	367	63	130	787	38	86.4	3.2	40.6	2.2	9.43	0.21
JJJD_47	Z_Plesovice_4	0.383	0.011	0.027	0.053	0.001	0.0032	0.31623	18.8679	1.13919	0.0511	0.0013	0.0029	0.36647	31.3	1.2	15	330.2	7.9	20	333.1	6.3	19	254	60	130	759	36	76.5	2	38.4	1.9	9.52	0.28
JJJD_47	Z_Plesovice_5	0.414	0.013	0.03	0.0547	0.001	0.0032	0.56039	18.2815	1.06949	0.0547	0.0014	0.0031	0.014493	29.5	1	14	352.2	9.1	21	343.3	6.2	20	388	58	130	755	42	78.3	2.3	39.2	1.7	9.29	0.31
JJJD_47	Z_Plesovice_6	0.394	0.013	0.029	0.0531	0.0014	0.0033	0.61357	18.8324	1.17037	0.0529	0.0014	0.003	0.31677	34.3	1.2	16	336.9	9.1	21	333.5	8.8	20	314	59	120	756	34	85.8	3.2	39.6	1.9	9.26	0.15
JJJD_47	Z_Plesovice_7	0.386	0.011	0.027	0.05355	0.00072	0.0031	0.29531	18.6741	1.08104	0.0522	0.0015	0.003	0.18377	42.9	2.2	20	331.1	7.9	20	336.3	4.4	19	284	62	130	703	41	66.1	3.1	37.2	2.6	12.94	0.27
JJJD_47	Z_Plesovice_8	0.396	0.013	0.029	0.053	0.0013	0.0033	0.64398	18.8679	1.1748	0.0532	0.0013	0.0029	0.14684	31.6	1.3	15	339.3	9.3	21	332.8	8.2	20	324	54	130	788	35	85.3	2.8	39.7	1.8	9.07	0.18
JJJD_47	Z_Plesovice_9	0.4003	0.0095	0.028	0.0542	0.00075	0.0032	0.4804	18.4502	1.08931	0.0542	0.0013	0.003	0.10413	30.4	0.89	14	342.6	7.1	21	340.3	4.6	19	380	53	120	760	31	78.2	2.7	39.6	1.7	9.65	0.13
JJJD_47	Z_Plesovice_10	0.386	0.012	0.028	0.05329	0.00084	0.0031	0.15063	18.7653	1.09162	0.0529	0.0017	0.0031	0.31446	29.6	1.1	14	332.1	8.6	20	334.7	5.1	19	328	68	130	712	63	72.3	4.7	37.2	2.7	9.81	0.32
JJJD_77	x91500_1	1.93	0.24	0.24	0.181	0.0041	0.0041	-0.16671	5.52486	0.125149	0.077	0.01	0.01	0.33696	9.7	1	1.6	1077	84	84	1072	22	22	1030	270	270	56.1	1.5	20.9	1.3	33.8	3.9	2.76	0.16
JJJD_77	x91500_2	1.82	0.15	0.15	0.1826	0.007	0.007	0.088295	5.47645	0.209941	0.0741	0.0072	0.0072	0.33252	9.31	0.98	1.5	1062	48	48	1081	38	38	1050	180	180	52.8	1.4	19.87	0.97	32.3	2.7	2.68	0.13
JJJD_77	x91500_3	1.841	0.077	0.077	0.1786	0.0029	0.0029	0.15047	5.5991	0.0909149	0.0741	0.0032	0.0032	0.29718	8.61	0.38	1.1	1058	28	28	1059	16	16	1018	89	89	72.4	2.6	25.05	0.8	43.1	2.2	2.796	0.071
JJJD_77	x91500_4	1.824	0.074	0.074	0.1793	0.0044	0.0044	-0.036301	5.57724	0.136865	0.0738	0.0038	0.0038	0.54472	9.08	0.63	1.3	1051	27	27	1063	24	24	1000	110	110	84.2	2.7	27.55	0.73	44.8	3.4	2.861	0.069
JJJD_77	x91500_5	2.02	0.18	0.18	0.1775	0.0075	0.0075	0.46293	5.6338	0.238048	0.0806	0.0061	0.0061	0.074088	8.21	0.67	1.2	1130	55	55	1053	41	41	1220	160	160	71.9	1.8	23.97	0.74	46.3	3.8	3	0.13
JJJD_77	x91500_6	1.84	0.13	0.13	0.1817	0.0044	0.0044	0.51799	5.50358	0.133273	0.0747	0.0042	0.0042	-0.15631	8.17	0.64	1.2	1062	44	44	1081	25	25	1030	120	120	69	1.6	24	0.81	45.1	4.1	2.92	0.1
JJJD_77	x91500_7	2	0.19	0.19	0.1807	0.0073	0.0073	0.49713	5.53403	0.223566	0.0802	0.0066	0.0066	-0.088047	7.99	0.83	1.3	1104	64	64	1070	40	40	1160	170	170	48.6	1.8	19.21	0.83	34.2	3.7	2.54	0.13
JJJD_77	x91500_8	1.9	0.11	0.11	0.1817	0.0045	0.0045	0.29595	5.50358	0.136302	0.0755	0.004	0.004	0.11295	7.78	0.51	1.1	1083	37	37	1076	25	25	1070	120	120	62.4	2.2	22.72	0.76	43.6	3.1	2.743	0.096
JJJD_77	Z_Plesovice_1	0.388	0.012	0.012	0.05361	0.00091	0.00091	0.37314	18.6532	0.316628	0.053	0.0014	0.0014	0.24391	29.6	1.4	3.9	333.8	8.8	8.8	336.6	5.6	5.6	322	60	60	749	34	76.6	2.9	40.7	2.5	9.97	0.22
JJJD_77	Z_Plesovice_2	0.397	0.012	0.012	0.05366	0.0009	0.0009	0.48048	18.6359	0.312566	0.0536	0.0014	0.0014	0.14247	33.2	1.5	4.3	339.7	8.5	8.5	336.9	5.5	5.5	338	56	56	756	29	78.9	2.2	38.2	1.7	9.64	0.22
JJJD_77	Z_Plesovice_3	0.398	0.015	0.015	0.0537	0.001	0.001	0.22304	18.622	0.346778	0.0531	0.002	0.002	0.33587	31.1	1.6	4.1	339	11	11	337.1	6.2	6.2	315	84	84	774	27	79.7	2.5	39.3	2.3	9.63	0.15
JJJD_77	Z_Plesovice_4	0.402	0.017	0.017	0.0539	0.0015	0.0015	0.45394	18.5529	0.516314	0.0534	0.002	0.002	0.165	29.6	2.9	4.6	343	12	12	338.6	9.4	9.4	331	83	83	725	28	73.1	2.9	38.5	4.1	9.33	0.2
JJJD_77	Z_Plesovice_5	0.394	0.011	0.011	0.05365	0.00077	0.00077	0.16454	18.6393	0.267517	0.0533	0.0015	0.0015	0.36497	31.8	1.7	4.2	336.5	7.9	7.9	336.9	4.7	4.7	326	62	62	755	34	78.8	2.6	38	2.4	9.56	0.18
JJJD_77	Z_Plesovice_6	0.3907	0.0098	0.0098	0.05371	0.00074	0.00074	0.14722	18.6185	0.25652	0.0531	0.0014	0.0014	0.37724	31.2	1.4	4	335.5	7.3	7.3	337.3	4.6	4.6	337	60	60	783	30	79.6	2.1	39.2	2.1	9.95	0.17
JJJD_77	Z_Plesovice_7	0.395	0.011	0.011	0.0536	0.0011	0.0011	0.15155	18.6567	0.38288	0.0532	0.0015	0.0015	0.54768	30.4	2	4.2	337.2	8.3	8.3	336.8	6.4	6.4	335	65	65	746	23	76.6	1.8	40	2.4	9.78	0.21
JJJD_77	Z_Plesovice_8	0.397	0.013	0.013	0.05375	0.00078	0.00078	0.066251	18.6046	0.269984	0.0533	0.002	0.002	0.27482	31.8	1.6	4.2	339	9.6	9.6	337.5	4.8	4.8	321	78	78	764	25	80.1	2.1	38.9	2	9.59	0.17
JJJD_77	Z_Plesovice_9	0.392	0.011	0.011	0.05365	0.00086	0.00086	-0.018315	18.6393	0.298785	0.0533	0.0018	0.0018	0.47837	30.3	1.5	4	334.9	8.3	8.3	336.9	5.3	5.3	324	74	74	703	27	74.4	2.7	38.7	2.1	9.56	0.14
JJJD_77	Z_Plesovice_10	0.396	0.014	0.014	0.0536	0.0013	0.0013	0.41232	18.6567	0.452495	0.0531	0.0018	0.0018	0.28595	32.5	2	4.4	338	10	10	336.2	8.2	8.2	322	77	77	799	27	79.8	2.4	39.2	2.8	10.14	0.25
JJJD_78	x91500_1	1.88	0.13	0.14	0.1782	0.0045	0.0051	0.27084	5.61167	0.160603	0.0751	0.004	0.0045	0.075997	8.72	0.58	0.96	1068	44	51	1057	24	28	1090	120	140	55.2	1.9	19.37	0.97	34.9	2.2	2.82	0.11
JJJD_78	x91500_2	1.82	0.13	0.14	0.18	0.0051	0.0056	0.17436	5.55556	0.17284	0.0729	0.0051	0.0054	0.18034	9.11	0.64	1	1046	45	52	1066	28	31	960	150	160	55.5	1.8	20.24	0.85	34.1	2.2	2.71	0.1
JJJD_78	x91500_3	1.87	0.15	0.17	0.184	0.0046	0.0052	0.42236	5.43478	0.153592	0.0761	0.0059	0.0062	-0.16733	9.36	0.58	1	1073	58	63	1088	25	29	1090	150	160	70	1.9	23.39	0.83	40.4	2.4	2.97	0.11
JJJD_78	x91500_4	1.809	0.078	0.1	0.1843	0.0036	0.0044	0.29087	5.42594	0.129539	0.0729	0.0034	0.0038	0.27297	9.06	0.52	0.95	1043	28	37	1090	20	24	968	93	110	59	2.5	21.03	0.64	36.6	2.4	2.799	0.098
JJJD_78	x91500_5	1.78	0.11	0.13	0.1797	0.0028	0.0037	0.26605	5.56483	0.114579	0.0722	0.0039	0.0043	0.050207	9.28	0.57	0.99	1040	39	45	1065	15	20	980	110	120	53.4	2.1	19.4	1.1	31.9	2.4	2.75	0.1
JJJD_78	x91500_6	1.79	0.23	0.24	0.1821	0.0063	0.0068	0.079764	5.49149	0.205064	0.071	0.0094	0.0096	0.15316	8.09	0.87	1.1	1028	82	85	1078	34	37	870	260	260	57	1.8	21.47	0.82	38.7	4.1	2.74	0.11
JJJD_78	x91500_7	1.87	0.15	0.16	0.1793	0.0058	0.0063	0.30238	5.57724	0.195966	0.0769	0.0058	0.0062	-0.021186	8.72	0.58	0.96	1065	53	58	1063	32	34	1160	160	170	64.9	1.6	22.67	0.82	41.6	2.9	2.96	0.1
JJJD_78	x91500_8	1.82	0.12	0.13	0.1806	0.0058	0.0063	0.34302	5.5371	0.193155	0.0744	0.0047	0.0051	0.062813	9.19	0.81	1.1	1062	37	43	1070	32	34	1030	130	140	58.1	1.2	21.96	0.86	35.8	3.4	2.75	0.1
JJJD_78	x91500_9	1.78	0.17	0.18	0.1807	0.0035	0.0043	0.23964	5.53403	0.13169	0.0715	0.0065	0.0068	-0.0013257	8.95	0.92	1.2	1026	62	66	1071	19	24	980	190	200	67.4	2.1	24.68	0.85	42.3	4.2	2.815	0.093
JJJD_78	x91500_10	1.815	0.094	0.12	0.1798	0.0057	0.0062	0.32077	5.56173	0.191784	0.0735	0.0038	0.0042	0.30086	9.25	0.67	1	1048	34	42	1066	31	34	1010	110	120	69.6	2.5	23.1	1.2	41.4	3.1	3.01	0.16
JJJD_78	x91500_11	1.85	0.11	0.13	0.1817	0.0047	0.0053	0.2302	5.50358	0.160534	0.0734	0.0043	0.0047	0.11877	9.91	0.65	1.1	1062	37	44	1076	25	29	1010	110	130	57.7	1.5	20.2	1.3	32.3	1.9	2.88	0.19
JJJD_78	x91500_12	2.02	0.21	0.22	0.1817	0.0036	0.0043	-0.12734	5.50358	0.130244	0.0801	0.0088	0.009	0.29229	9.7	1	1.3	1108	74	78	1076	19	24	1160	220	230	58	1.6	21.1	1	34.2	3.6	2.73	0.14
JJJD_78	x91500_13	1.84	0.14	0.16	0.1832	0.0056	0.0062	0.12489	5.45852	0.184731	0.0737	0.0065	0.0068	0.27923	8.68	0.78	1.1	1065	49	54	1084	31	34	1070	150	160	51.9	1.5	19.13	0.78	32.8	2.6	2.64	0.11
JJJD_78	Z_Plesovice_1	0.397	0.013	0.019	0.05315	0.00088	0.0011	0.24818	18.8147	0.389391	0.0539	0.0017	0.0022	0.23769	33.5	1.8	3.5	339.2	9.2	14	333.8	5.4	6.9	367	75	96	727	25	74.8	2.5	35.3	1.9	9.73	0.25
JJJD_78	Z_Plesovice_2	0.387	0.013	0.019	0.05422	0.00066	0.00098	0.26009	18.4434	0.333355	0.0523	0.0016	0.0021	0.13993	30.2	1.3	2.9	331.7	9.2	14	340.3	4	6	283	68	89	805	29	79.4	1.8	43.1	2.1	9.91	0.23
JJJD_78	Z_Plesovice_3	0.396	0.012	0.019	0.0532	0.0011	0.0013	0.25911	18.797	0.459325	0.0538	0.0018	0.0023	0.36048	30.7	1.6	3.1	338.5	9	14	335	7.1	8.4	356	75	94	757	31	78.1	2.5	40.8	2.4	9.64	0.2
JJJD_78	Z_Plesovice_4	0.403	0.012	0.019	0.05372	0.00097	0.0012	0.33441	18.615	0.415824	0.0542	0.0016	0.0021	0.24054	30.9	1.4	3.1	344.6	8.5	13	337.3	5.9	7.4	374	66	88	764	35	78.9	2.8	39.5	2	9.48	0.19
JJJD_78	Z_Plesovice_5	0.386	0.011	0.018	0.05307	0.00087	0.0011	0.3631	18.843	0.390566	0.0521	0.0015	0.002	0.2017	32.3	1.4	3.1	330.7	8.3	13	333.3	5.3	6.9	277	62	84	763	27	78.7	2.4	38.1	1.9	9.7	0.17
JJJD_78	Z_Plesovice_6	0.39	0.01	0.018	0.05343	0.00073	0.001	0.39762	18.7161	0.350291	0.0533	0.0014	0.002	0.13294	28.9	1.5	2.9	334	7.6	13	335.5	4.5	6.3	326	60	83	733	29	78.9	2.5	42.2	2.4	9.46	0.18
JJJD_78	Z_Plesovice_7	0.399	0.016	0.022	0.05443	0.00095	0.0012	0.16328	18.3722	0.405046	0.0531	0.0022	0.0026	0.23743	31.4	1.7	3.2	340	12	16	341.6	5.8	7.3	312	89	100	751	39	76.5	3.1	38.4	2.1	9.9	0.29
JJJD_78	Z_Plesovice_8	0.413	0.019	0.025	0.0542	0.0015	0.0016	0.38778	18.4502	0.544655	0.0551	0.0025	0.0029	0.19635	33.8	2.7	4	351	14	18	340.3	9	10	400	100	120	749	25	76.4	2.1	36.1	2.8	9.96	0.24
JJJD_78	Z_Plesovice_9	0.39	0.013	0.02	0.05406	0.00092	0.0012	0.40137	18.498	0.41061	0.0524	0.0017	0.0022	0.066283	32.3	1.6	3.3	335.2	9.6	14	339.3	5.6	7.2	288	70	90	741	25	78	1.8	37.4	2.2	9.71	0.24
JJJD_78	Z_Plesovice_10	0.403	0.011	0.018	0.05355	0.0009	0.0012	0.46742	18.6741	0.418468	0.054	0.0013	0.0019	0.25363	31.9	1.5	3.1	343.2	7.8	13	336.2	5.5	7.1	368	52	77	779	29	80.2	2	39.4	1.7	9.72	0.21
JJJD_78	Z_Plesovice_11	0.3878	0.0092	0.017	0.0534	0.001	0.0012	0.3156	18.7266	0.420822	0.0527	0.0014	0.0019	0.35785	31.8	1.6	3.2	332.5	6.7	12	335.2	6.1	7.5	304	58	81	739	26	76.9	2	37.7	2.1	9.63	0.19
JJJD_78	Z_Plesovice_12	0.39	0.012	0.019	0.05377	0.00091	0.0012	0.32714	18.5977	0.415051	0.0528	0.0015	0.002	0.28539	29.1	1.3	2.9	335.3	8.8	14	337.6	5.6	7.1	313	63	85	756	36	75.1	3.2	40.6	2.1	9.79	0.23
JJJD_78	Z_Plesovice_13	0.398	0.013	0.019	0.0536	0.00094	0.0012	0.47956	18.6567	0.417688	0.0536	0.0014	0.002	0.15088	32.5	1.6	3.2	339.5	9.1	14	336.5	5.8	7.2	350	60	83	781	32	79.1	2.2	39.2	1.7	9.54	0.24
JJJD_76	x91500_1	1.828	0.096	0.12	0.1789	0.0034	0.018	0.30163	5.58971	0.562408	0.0759	0.0038	0.0049	0.072144	8.9	0.49	1.4	1054	37	46	1060	18	96	1120	100	130	85.2	3.5	32.7	1	48.2	2.9	2.766	0.09
JJJD_76	x91500_2	2.03	0.17	0.19	0.1827	0.0046	0.018	0.24569	5.47345	0.539257	0.0771	0.0061	0.0068	0.046829	8.92	0.73	1.5	1119	57	63	1081	25	99	1080	170	180	64.9	2.5	25.7	1.5	38.2	3.6	2.64	0.12
JJJD_76	x91500_3	1.93	0.087	0.12	0.1781	0.0034	0.018	-0.02299	5.61482	0.567472	0.0783	0.004	0.005	0.34877	8.33	0.44	1.3	1093	30	40	1056	19	96	1130	110	130	73.5	3.2	27.7	1.1	47.2	2.8	2.626	0.073
JJJD_76	x91500_4	1.918	0.084	0.11	0.1809	0.0024	0.018	0.26654	5.52792	0.550041	0.0751	0.0029	0.0041	0.10491	8.72	0.48	1.4	1087	30	41	1072	13	96	1101	77	110	70.4	3.2	28.46	0.93	43.9	2.9	2.405	0.07
JJJD_76	x91500_5	1.94	0.13	0.15	0.1831	0.0045	0.018	0.2465	5.4615	0.536903	0.0758	0.0043	0.0052	0.14378	8.13	0.53	1.3	1098	44	51	1083	25	99	1060	120	150	63.9	2.7	25.7	1.1	44.3	3.4	2.487	0.075
JJJD_76	x91500_6	2.04	0.11	0.14	0.1825	0.0037	0.018	-0.045053	5.47945	0.540439	0.079	0.0046	0.0055	0.37935	8.86	0.73	1.5	1122	38	47	1084	21	100	1180	120	140	65.1	2.9	25.9	1.2	42.2	3.1	2.57	0.1
JJJD_76	x91500_7	2.04	0.2	0.21	0.1835	0.0059	0.019	-0.067386	5.44959	0.564263	0.0789	0.0082	0.0087	0.41726	8.3	1	1.6	1134	68	73	1086	32	100	1150	210	230	51.6	1.8	22.04	0.87	33.9	4.5	2.437	0.092
JJJD_76	x91500_8	1.909	0.074	0.11	0.1774	0.0029	0.017	0.12653	5.63698	0.540184	0.0773	0.003	0.0043	0.17477	8.21	0.42	1.3	1086	27	39	1055	16	93	1119	78	110	76.9	3.3	30.6	1.2	51.1	2.9	2.475	0.078
JJJD_76	x91500_9	1.85	0.18	0.19	0.1807	0.005	0.018	-0.013242	5.53403	0.55126	0.0756	0.0077	0.0082	0.37412	8.59	0.68	1.5	1052	64	69	1070	27	99	1070	190	200	90.4	2.5	32.3	1.9	53.4	5.3	2.82	0.17
JJJD_76	x91500_10	1.882	0.092	0.12	0.1796	0.0037	0.018	0.19752	5.56793	0.558033	0.0742	0.0038	0.0048	0.14621	8.23	0.41	1.3	1078	32	42	1065	20	97	1033	97	120	70.8	3.2	25.7	1	46.7	2.4	2.753	0.072
JJJD_76	x91500_11	1.77	0.13	0.14	0.1841	0.0055	0.019	0.075063	5.43183	0.560591	0.0686	0.0048	0.0055	0.34188	8.5	0.64	1.4	1053	45	51	1089	30	100	970	120	140	62.3	2.5	20.14	0.98	36.9	3.2	3.05	0.13
JJJD_76	x91500_12	1.74	0.13	0.15	0.1808	0.0072	0.019	0.13858	5.53097	0.581242	0.0707	0.005	0.0057	0.4272	8.78	0.95	1.6	1019	49	56	1071	39	100	920	140	170	59.6	1.4	17.99	0.46	32.3	3.4	2.998	0.074
JJJD_76	x91500_13	1.898	0.095	0.12	0.1777	0.0049	0.018	0.23649	5.62746	0.57003	0.0733	0.0038	0.0047	0.31452	9.78	0.71	1.6	1076	33	42	1054	27	97	990	100	130	41.7	1.6	14.2	0.5	22.7	1.7	2.69	0.085
JJJD_76	Z_Plesovice_1	0.415	0.022	0.027	0.0539	0.0011	0.0057	0.075375	18.5529	1.96199	0.055	0.0025	0.0033	-0.06723	31.8	1.9	5.2	351	15	18	338.3	6.6	33	379	88	120	710	20	75	1.4	35.1	2.4	9.67	0.26
JJJD_76	Z_Plesovice_2	0.4	0.014	0.022	0.05352	0.00098	0.006	0.56646	18.6846	2.09469	0.0532	0.0017	0.0027	0.19706	30.6	1.5	4.9	342	11	16	336	6	32	342	69	110	815	31	87.3	2.4	42.3	2.1	9.65	0.26
JJJD_76	Z_Plesovice_3	0.39	0.013	0.02	0.0534	0.00071	0.0064	0.2131	18.7266	2.24439	0.0517	0.0017	0.0026	0.25904	34.3	2.5	5.8	333.6	9.7	15	335.3	4.3	32	261	72	110	701.4	9.6	73.8	1.3	33.8	2.3	9.61	0.2
JJJD_76	Z_Plesovice_4	0.399	0.013	0.021	0.05401	0.00076	0.0058	0.27025	18.5151	1.98829	0.0543	0.0017	0.0028	0.19517	30	1.8	4.9	342	9.1	14	339.1	4.7	32	383	70	110	874	12	89.7	1.9	46	2.6	9.8	0.26
JJJD_76	Z_Plesovice_5	0.385	0.012	0.019	0.05367	0.00068	0.0053	0.30811	18.6324	1.83998	0.0528	0.0015	0.0026	0.02496	31.9	1.9	5.2	330.2	8.5	14	337	4.2	32	304	63	110	731.5	9.2	74.9	1.7	37.2	2.1	9.67	0.23
JJJD_76	Z_Plesovice_6	0.395	0.011	0.019	0.05364	0.00072	0.0048	0.2216	18.6428	1.66826	0.0536	0.0016	0.0026	0.1786	30.7	1.6	4.9	337.6	8.3	14	336.8	4.4	32	336	66	110	779	13	79.4	2.3	40.3	2.2	9.74	0.21
JJJD_76	Z_Plesovice_7	0.399	0.015	0.022	0.05372	0.00073	0.0052	0.012533	18.615	1.8019	0.0548	0.002	0.0029	0.23813	30.6	1.5	4.9	340	11	16	337.3	4.4	32	383	80	120	779	14	82	2	39.7	2	9.63	0.19
JJJD_76	Z_Plesovice_8	0.373	0.013	0.02	0.05361	0.00085	0.0051	0.21453	18.6532	1.77451	0.0513	0.0017	0.0026	0.15257	30.9	1.8	5.1	321	10	15	336.6	5.2	32	244	73	110	787	13	82.7	2.4	42.5	2.3	9.68	0.28
JJJD_76	Z_Plesovice_9	0.386	0.017	0.023	0.0543	0.001	0.0044	0.067442	18.4162	1.49229	0.0513	0.0024	0.0031	0.17454	34.2	2.3	5.7	330	13	17	340.6	6.1	32	240	100	130	709	11	72	1.5	33.2	2.3	9.75	0.25
JJJD_76	Z_Plesovice_10	0.396	0.012	0.02	0.0534	0.00078	0.0055	0.14534	18.7266	1.92877	0.0539	0.0017	0.0027	0.28173	33	1.8	5.4	338	8.7	14	335.4	4.7	32	349	71	110	742.5	8.1	76.5	1.4	37.1	1.8	9.64	0.2
JJJD_76	Z_Plesovice_11	0.405	0.013	0.021	0.05365	0.00062	0.0062	0.13558	18.6393	2.15403	0.0542	0.0015	0.0026	0.039215	29.9	1.2	4.7	344.7	9.4	15	336.9	3.8	32	365	62	110	1056	47	110.4	3.5	50.3	2.8	9.67	0.2
JJJD_76	Z_Plesovice_12	0.395	0.012	0.02	0.0539	0.0011	0.0061	0.18581	18.5529	2.09968	0.0535	0.0018	0.0028	0.40859	32	1.8	5.2	337.8	9.1	15	338.4	6.8	33	333	77	120	806	27	75.8	1.7	36.5	2	9.73	0.28
JJJD_76	Z_Plesovice_13	0.397	0.012	0.02	0.05363	0.00062	0.0069	0.19955	18.6463	2.39902	0.053	0.0014	0.0025	0.21794	31.2	1.4	5	340.1	8.6	14	336.7	3.8	32	328	61	110	836	34	78.7	1.5	39.9	1.8	9.63	0.29
JJJD_55A	x_91500_1	1.82	0.1		0.1842	0.0041		0.10283	5.42888	0.120838	0.0719	0.0039		0.25369	10.52	0.64		1051	37		1089	22		980	120		39.7	1.4	12.12	0.36	20.9	1.3	3.23	0.11
JJJD_55A	x_91500_2	1.81	0.097		0.1769	0.004		0.18504	5.65291	0.127822	0.0734	0.004		0.33536	10.28	0.68		1050	35		1050	22		1040	100		40.6	2.1	12.38	0.56	22.8	1.6	3.21	0.11
JJJD_55A	x_91500_3	1.87	0.11		0.1814	0.0055		0.20054	5.51268	0.167143	0.075	0.0047		0.32171	9.65	0.69		1060	40		1074	30		1050	130		43.4	1.9	14.64	0.56	25.2	1.5	3.06	0.11
JJJD_55A	x_91500_4	1.99	0.18		0.1751	0.0042		0.82009	5.71102	0.136986	0.0819	0.0076		-0.53051	9.14	0.59		1077	39		1039	23		1140	110		41.7	2.2	12.1	0.46	27.4	3.1	3.22	0.11
JJJD_55A	x_91500_5	1.89	0.083		0.1778	0.0035		0.17692	5.6243	0.110714	0.0772	0.0037		0.27605	9.21	0.56		1089	28		1055	19		1135	93		42.9	2.4	12.01	0.53	27.5	2.1	3.31	0.12
JJJD_55A	Z_Plesovice_1	0.391	0.012		0.054	0.0013		0.60262	18.5185	0.445816	0.053	0.0013		0.17131	31.1	1.5		335.7	9.1		339	8.2		328	54		734	37	77.4	2.3	38.6	2.3	9.55	0.26
JJJD_55A	Z_Plesovice_2	0.4	0.013		0.05394	0.00094		0.47216	18.5391	0.323077	0.0536	0.0017		0.13099	31.8	1.2		342.4	9		338.6	5.8		336	69		787	42	79.5	3.3	39.7	2.6	9.82	0.24
JJJD_55A	Z_Plesovice_3	0.386	0.012		0.0515	0.0015		0.54268	19.4175	0.565558	0.0533	0.0016		0.23991	30.2	1.2		330.7	8.9		323.8	9.1		349	72		755	22	78.2	2.3	39.1	1.6	9.6	0.24
JJJD_55A	Z_Plesovice_4	0.403	0.012		0.05416	0.00071		0.26074	18.4638	0.242048	0.0531	0.0015		0.17508	32.7	1.8		343.3	8.3		340	4.3		316	64		701	45	72.8	4.3	35.4	2.6	10.06	0.24
JJJD_55A	Z_Plesovice_5	0.388	0.012		0.05326	0.00096		0.16057	18.7758	0.33843	0.0533	0.0016		0.34541	30.9	1.5		334.1	8.9		334.5	5.9		327	65		806	44	82.5	3.8	42.6	2.6	9.48	0.19
JJJD_79	x91500_1	1.9	0.13	0.15	0.1789	0.0055	0.0055	0.52167	5.58971	0.171847	0.074	0.0043	0.0053	-0.097208	7.87	0.53	0.76	1083	47	53	1061	30	30	1040	120	150	55	1.7	21.17	0.96	38.5	3.3	2.64	0.11
JJJD_79	x91500_2	1.985	0.075	0.1	0.1781	0.0029	0.003	0.11114	5.61482	0.0945787	0.0798	0.0032	0.0045	0.26553	8.27	0.39	0.69	1106	26	35	1057	16	16	1210	76	110	64.1	2.9	23.21	0.88	41.9	2.6	2.731	0.074
JJJD_79	x91500_3	1.821	0.077	0.099	0.1787	0.0032	0.0033	0.094007	5.59597	0.103339	0.0738	0.0034	0.0045	0.27355	8.99	0.5	0.8	1052	29	38	1059	17	18	1010	96	130	60.3	2.5	22.09	0.84	36.3	1.8	2.715	0.079
JJJD_79	x91500_4	1.88	0.11	0.13	0.1799	0.0038	0.0039	-0.20395	5.55864	0.120504	0.0743	0.0045	0.0054	0.51203	9.07	0.65	0.9	1074	37	43	1066	21	21	1020	130	150	62.4	2.1	22.35	0.62	38.1	2.6	2.737	0.071
JJJD_79	x91500_5	1.99	0.12	0.14	0.1794	0.0043	0.0043	-0.11725	5.57414	0.133605	0.0795	0.0051	0.006	0.41942	9.01	0.68	0.92	1106	39	45	1063	23	24	1140	120	140	55.3	2.2	19.61	0.61	32.4	2.6	2.784	0.084
JJJD_79	x91500_6	1.95	0.12	0.14	0.18	0.0069	0.0069	0.22347	5.55556	0.212963	0.0797	0.0052	0.0061	0.37889	8.68	0.7	0.92	1100	43	49	1066	38	38	1180	120	140	68.4	2.4	23.23	0.99	41.6	2.8	2.92	0.13
JJJD_79	x91500_7	1.88	0.11	0.13	0.1779	0.0045	0.0045	0.22458	5.62113	0.142187	0.0743	0.0043	0.0052	0.18682	9.08	0.57	0.85	1071	41	47	1055	24	25	1070	110	140	54.6	2.3	20.47	0.96	32.6	2.2	2.658	0.095
JJJD_79	x91500_8	1.9	0.11	0.13	0.1767	0.0029	0.003	0.077308	5.65931	0.0960833	0.0765	0.0047	0.0056	0.21676	8.9	0.58	0.84	1079	41	47	1049	16	17	1090	120	150	55.1	1.8	20	0.86	33.5	2.1	2.762	0.068
JJJD_79	x91500_9	1.863	0.099	0.12	0.1802	0.0055	0.0055	0.36564	5.54939	0.169377	0.0754	0.0041	0.0051	0.07288	9.02	0.79	1	1066	35	42	1068	30	30	1060	110	140	60.9	2.4	21.47	0.7	36.6	2.6	2.83	0.1
JJJD_79	x91500_10	1.96	0.14	0.15	0.1789	0.0048	0.0049	0.33105	5.58971	0.1531	0.0753	0.0047	0.0056	0.080462	8.86	0.66	0.9	1094	48	53	1060	26	27	1110	130	150	51.7	1.7	18.24	0.83	33.8	2.2	2.766	0.099
JJJD_79	x91500_11	1.81	0.11	0.13	0.178	0.0064	0.0065	0.11959	5.61798	0.205151	0.0711	0.0049	0.0057	0.33634	9.25	0.77	1	1044	42	48	1055	35	35	920	150	180	49.9	1.7	19.11	0.81	30.6	2.2	2.57	0.093
JJJD_79	Z_Plesovice_1	0.392	0.013	0.019	0.05386	0.00091	0.00093	0.28019	18.5666	0.32059	0.0534	0.0015	0.0026	0.10473	30.7	1.1	2.4	335.5	9.4	14	338.1	5.6	5.7	350	59	100	744	25	77	2.3	39.1	1.5	9.66	0.18
JJJD_79	Z_Plesovice_2	0.393	0.014	0.019	0.05353	0.00093	0.00096	0.28358	18.6811	0.335025	0.0531	0.0017	0.0027	0.14155	31.4	1.5	2.6	337	9.7	14	336.1	5.7	5.9	314	71	110	780	29	77.8	2.4	39.2	2.2	9.91	0.21
JJJD_79	Z_Plesovice_3	0.39	0.015	0.02	0.0536	0.001	0.0011	0.31866	18.6567	0.38288	0.0537	0.0018	0.0028	0.17718	31.5	2.1	3	334	11	15	336.5	6.3	6.5	367	73	110	775	30	79.8	2.5	40	2.5	9.84	0.2
JJJD_79	Z_Plesovice_4	0.396	0.011	0.018	0.05391	0.00098	0.001	0.17581	18.5494	0.344081	0.054	0.0017	0.0028	0.3876	32.7	2.1	3.1	338	8.1	13	338.4	6	6.2	371	74	120	743	29	77.9	2.1	38.1	2.7	9.62	0.21
JJJD_79	Z_Plesovice_5	0.387	0.013	0.019	0.05363	0.00093	0.00096	0.47638	18.6463	0.333776	0.0519	0.0016	0.0026	0.027216	32.5	1.8	2.9	331.9	9.8	14	336.7	5.7	5.9	277	68	110	762	29	81.7	2.3	38.3	2.3	9.29	0.15
JJJD_79	Z_Plesovice_6	0.41	0.012	0.019	0.05434	0.00095	0.00097	0.35768	18.4027	0.328498	0.0541	0.0015	0.0026	0.15862	29	1.5	2.5	348.4	8.9	14	341.1	5.8	5.9	369	63	110	715	33	73.7	3	40.8	2.6	9.7	0.18
JJJD_79	Z_Plesovice_7	0.386	0.013	0.019	0.05326	0.0009	0.00093	0.3296	18.7758	0.327854	0.0516	0.0017	0.0027	0.27312	32.6	1.9	2.9	335	9.5	13	334.5	5.5	5.7	253	69	110	741	29	76.3	2.3	37.2	2.2	9.8	0.21
JJJD_79	Z_Plesovice_8	0.388	0.013	0.019	0.05306	0.00082	0.00085	0.077121	18.8466	0.301915	0.0524	0.0018	0.0028	0.35032	32.8	1.9	3	332.4	9.4	13	333.2	5	5.2	284	76	120	771	33	78.2	2.5	38.4	2.2	9.86	0.22
JJJD_79	Z_Plesovice_9	0.403	0.011	0.018	0.05364	0.00074	0.00077	-1.4715e-06	18.6428	0.267617	0.055	0.0016	0.0027	0.40432	32	1.6	2.7	344.8	8.2	13	336.8	4.5	4.7	405	67	110	744	25	78	2.1	38.5	2.2	9.64	0.16
JJJD_79	Z_Plesovice_10	0.401	0.012	0.018	0.05304	0.00086	0.00088	0.17905	18.8537	0.312806	0.0542	0.0017	0.0027	0.2504	32.9	1.7	2.8	342.1	8.9	13	333.1	5.2	5.4	387	74	120	721	27	75.2	2.6	35.9	1.8	9.71	0.24
JJJD_79	Z_Plesovice_11	0.375	0.014	0.019	0.05454	0.00075	0.00078	0.21556	18.3352	0.262219	0.0518	0.002	0.0029	0.10844	29.4	1.2	2.4	323	10	14	342.3	4.6	4.8	260	84	120	800	25	79.6	1.9	44.5	2.1	9.84	0.24
JJJD_54	x_91500_1	1.92	0.12	1.9	0.1885	0.0063	0.0078	0.11424	5.30504	0.219519	0.074	0.0049	0.0053	0.3669	10.8	1.1	2.5	1078	42	660	1112	34	42	1020	150	160	36.4	1.8	11.55	0.52	20.3	2	3.17	0.13
JJJD_54	x_91500_2	1.83	0.11	1.8	0.1778	0.0052	0.0068	0.38743	5.6243	0.215103	0.0753	0.0045	0.005	0.17949	10.09	0.91	2.4	1048	42	700	1060	27	35	1040	130	140	45	2.1	13.61	0.56	24	2.1	3.38	0.14
JJJD_54	x_91500_3	1.75	0.1	1.8	0.1748	0.0047	0.0063	0.24324	5.72082	0.206185	0.0718	0.004	0.0046	0.22611	9.29	0.77	2.1	1024	38	640	1042	25	34	950	120	140	44.4	2	13.49	0.51	25.7	2	3.18	0.13
JJJD_54	x_91500_4	1.68	0.097	1.7	0.179	0.0049	0.0065	0.045108	5.58659	0.202865	0.067	0.004	0.0045	0.29539	9.03	0.44	2	992	37	640	1061	27	36	830	130	140	41.5	1.9	13.93	0.5	23.8	1.4	2.97	0.1
JJJD_54	x_91500_5	1.75	0.12	1.7	0.1626	0.0036	0.0053	0.23509	6.15006	0.200463	0.0774	0.0053	0.0057	0.047994	9.21	0.72	2	1025	44	660	971	20	30	1060	140	150	47.6	2.3	15.14	0.67	25.7	2	3.17	0.1
JJJD_54	x_91500_6	1.78	0.1	1.8	0.1718	0.0047	0.0063	0.34389	5.82072	0.213449	0.0748	0.0044	0.0049	0.16867	9	0.74	1.9	1035	36	620	1021	26	35	1030	120	130	49.2	2.3	16.27	0.65	28.8	2.2	3.02	0.1
JJJD_54	x_91500_7	1.94	0.13	2	0.185	0.0053	0.0069	0.078386	5.40541	0.201607	0.0749	0.0047	0.0052	0.32328	9.96	0.83	2.2	1098	44	670	1099	30	40	1040	130	150	47.9	3.2	16.61	0.97	26.8	2.5	2.94	0.11
JJJD_54	x_91500_8	1.79	0.1	1.8	0.1782	0.0053	0.0068	-0.061296	5.61167	0.214138	0.0742	0.0048	0.0053	0.49817	8.68	0.68	1.9	1039	36	610	1056	29	37	1020	130	140	47.5	2.4	15.15	0.66	27.9	2	3.02	0.12
JJJD_54	x_91500_9	1.97	0.25	2	0.1762	0.0052	0.0067	0.76366	5.67537	0.215806	0.0789	0.008	0.0083	-0.46057	9.51	0.71	2	1056	66	530	1046	28	37	1080	190	190	44.7	1.8	14.15	0.59	24.9	2.2	3.058	0.096
JJJD_54	x_91500_10	1.82	0.11	1.8	0.1713	0.0048	0.0064	0.26032	5.83771	0.218105	0.0748	0.0045	0.005	0.15252	9.53	0.64	2	1041	40	650	1018	27	35	1060	130	150	45.8	2.1	14.43	0.59	24.1	1.9	3.08	0.1
JJJD_54	x_91500_11	1.99	0.11	2	0.1766	0.0041	0.006	0.41776	5.66251	0.192384	0.0825	0.0047	0.0053	-0.031234	9.81	0.68	2.1	1120	43	770	1048	23	33	1200	120	140	42	2.1	13.26	0.54	24.2	1.6	3.069	0.081
JJJD_54	x_91500_12	1.9	0.11	1.9	0.1849	0.0039	0.0059	0.1567	5.40833	0.172575	0.0755	0.0043	0.0049	0.20716	10.17	0.64	2.2	1079	38	690	1093	21	32	1030	120	130	37.7	1.5	11.92	0.43	20	1.4	3.16	0.11
JJJD_54	x_91500_13	1.789	0.099	1.8	0.178	0.0047	0.0064	0.097217	5.61798	0.201995	0.072	0.0042	0.0047	0.44561	9.54	0.68	2.1	1045	36	660	1056	26	35	1030	110	130	43.3	2.1	13.38	0.57	24.2	1.5	3.27	0.11
JJJD_54	Z_Plesovice_1	0.388	0.011	0.38	0.05358	0.00064	0.0014	0.25744	18.6637	0.487666	0.0523	0.0014	0.0021	0.15689	32.4	1.8	6.4	333.2	8	290	336.4	3.9	8.9	295	60	90	748	31	78.4	2.9	36.8	2.7	9.61	0.19
JJJD_54	Z_Plesovice_2	0.416	0.014	0.42	0.05397	0.00098	0.0016	0.22628	18.5288	0.549307	0.0556	0.0018	0.0024	0.40798	30	1.9	6.3	352.4	9.9	300	338.8	6	10	417	71	99	741	34	74.7	2.9	39.7	3	9.79	0.2
JJJD_54	Z_Plesovice_3	0.391	0.011	0.39	0.0534	0.0011	0.0017	0.33221	18.7266	0.596165	0.0538	0.0015	0.0022	0.32223	32.1	1.4	6.5	334.7	8.1	290	335.5	6.6	10	359	59	87	752	33	77.9	2.6	38.2	2	9.73	0.23
JJJD_54	Z_Plesovice_4	0.379	0.011	0.38	0.05377	0.00083	0.0015	0.27107	18.5977	0.518813	0.0524	0.0016	0.0022	0.24475	30.6	1.2	6.3	325.7	7.9	280	337.6	5.1	9.4	291	68	95	834	37	85.7	2.9	42.9	2.1	9.59	0.18
JJJD_54	Z_Plesovice_5	0.413	0.01	0.43	0.0536	0.00056	0.0015	0.2143	18.6567	0.52211	0.0537	0.0014	0.0021	0.22115	31.4	1.7	6.5	350.8	7.4	300	337.1	3.3	8.6	356	60	91	739	29	75.4	2.9	37.6	2.1	9.74	0.18
JJJD_54	Z_Plesovice_6	0.398	0.012	0.4	0.05364	0.00086	0.0016	0.29023	18.6428	0.556087	0.0534	0.0018	0.0024	0.28959	30.6	2.1	6.5	339.5	8.7	290	336.8	5.3	9.6	329	72	97	763	34	82.9	3.5	40.1	3	9.33	0.19
JJJD_54	Z_Plesovice_7	0.395	0.012	0.39	0.05375	0.00082	0.0015	0.11519	18.6046	0.5192	0.0517	0.0017	0.0023	0.33474	31.4	1.6	6.5	337.3	9	290	337.5	5	9.4	267	74	99	723	29	73.3	2.4	37.4	2.5	10.05	0.23
JJJD_54	Z_Plesovice_8	0.374	0.011	0.37	0.0536	0.001	0.0017	0.40623	18.6567	0.591724	0.0527	0.0013	0.002	0.24959	31.5	2.4	6.4	322.5	8.1	280	336.3	6.4	10	308	55	88	793	36	80.7	2.7	39	3.1	9.8	0.23
JJJD_54	Z_Plesovice_9	0.395	0.011	0.4	0.0539	0.001	0.0016	0.25703	18.5529	0.550735	0.0536	0.0018	0.0022	0.3102	30.6	1.8	6.4	337.3	7.7	290	338.5	6.1	10	336	72	96	833	38	82	2.9	42.2	2.9	9.85	0.22
JJJD_54	Z_Plesovice_10	0.394	0.014	0.39	0.0535	0.0011	0.0017	0.53687	18.6916	0.593938	0.0538	0.0016	0.0022	0.091496	32	2.1	6.5	337	10	290	335.6	6.9	11	349	65	90	722	22	73.3	2.7	35.8	2.7	9.64	0.22
JJJD_54	Z_Plesovice_11	0.392	0.012	0.39	0.05368	0.00074	0.0015	0.36083	18.6289	0.520555	0.0523	0.0014	0.0021	0.12403	31.2	1.2	6.3	335.5	8.7	290	337.1	4.5	9.2	286	61	91	762	25	78.9	2.5	39.9	2.1	9.54	0.2
JJJD_54	Z_Plesovice_12	0.392	0.016	0.39	0.0537	0.0017	0.0022	0.61552	18.622	0.762911	0.053	0.0017	0.0023	0.21991	30.8	1.9	6.3	335	11	290	337	10	13	340	74	100	736	27	77.2	1.9	39.1	2.5	9.53	0.2
JJJD_54	Z_Plesovice_13	0.41	0.015	0.41	0.0537	0.0012	0.0018	0.48762	18.622	0.6242	0.0553	0.0019	0.0025	0.097723	31.5	1.4	6.4	350	11	290	336.9	7.6	11	405	75	100	782	34	79.8	3.1	38.4	2.4	9.89	0.22

## Sheet: RefMat TrElem This study
SD1. Zircon U-Pb trace element analysis, Reference Materials, This study
Sample	RefMat TrElem	P_ppm_m31	P_ppm_m31_Int2SE	Ti_ppm_m49	Ti_ppm_m49_Int2SE	Cr_ppm_m53	Cr_ppm_m53_Int2SE	Fe_ppm_m57	Fe_ppm_m57_Int2SE	Y_ppm_m89	Y_ppm_m89_Int2SE	Zr_ppm_m90	Zr_ppm_m90_Int2SE	Nb_ppm_m93	Nb_ppm_m93_Int2SE	La_ppm_m139	La_ppm_m139_Int2SE	Ce_ppm_m140	Ce_ppm_m140_Int2SE	Pr_ppm_m141	Pr_ppm_m141_Int2SE	Nd_ppm_m146	Nd_ppm_m146_Int2SE	Sm_ppm_m147	Sm_ppm_m147_Int2SE	Eu_ppm_m153	Eu_ppm_m153_Int2SE	Gd_ppm_m157	Gd_ppm_m157_Int2SE	Tb_ppm_m159	Tb_ppm_m159_Int2SE	Dy_ppm_m163	Dy_ppm_m163_Int2SE	Ho_ppm_m165	Ho_ppm_m165_Int2SE	Er_ppm_m166	Er_ppm_m166_Int2SE	Tm_ppm_m169	Tm_ppm_m169_Int2SE	Yb_ppm_m172	Yb_ppm_m172_Int2SE	Lu_ppm_m175	Lu_ppm_m175_Int2SE	Hf_ppm_m178	Hf_ppm_m178_Int2SE	Ta_ppm_m181	Ta_ppm_m181_Int2SE	Pb_ppm_m204	Pb_ppm_m204_Int2SE
JJJD_68	G_NIST610_1	343	20	434	9	405	14	458	23	450	8.4	438.4	8.6	419	6.1	457	7.5	448	7.9	430	7.2	431	6.5	451.1	8.7	461	7.9	444	8.7	443	7.6	426.9	7.1	450.3	8.8	425.9	8.3	419.9	7.5	444.9	8.3	436.4	8.4	433.3	9.5	452	7.3	426	17
JJJD_68	G_NIST610_2	344	20	434.2	8.2	406	13	458	21	450.9	6.3	440.9	6.4	419.4	5.7	457.3	7.1	448.4	7.6	430.6	6.2	431.5	6.2	452.1	7.8	461.7	6.7	444.6	8.4	443.8	6.7	427.9	7.2	449.9	6.5	427	6.6	420.7	7	445.8	6.7	436.2	7.3	433.1	6.6	453	5.8	426	16
JJJD_68	G_NIST610_3	344	19	434.3	9.8	404	11	459	21	449.5	6.7	440	7.2	419	6.3	457.2	8	448.3	7.4	430	6.2	431.1	7.1	451.6	7.3	460.8	6.5	444.2	7.2	443.1	6.8	427.1	6.4	449.1	6.2	425.7	6.5	419.6	7	444.7	8.2	434.6	6.7	431.7	6	451.8	6.2	427	15
JJJD_68	G_NIST610_4	342	21	435.2	9.8	406	14	456	25	450.3	6.2	440	6.6	419	6.6	456.8	6.6	447.6	6.7	429.9	6.5	430.8	6.7	450.4	8.6	461.1	7.4	444.5	6.9	442.9	6.9	426.9	7.1	448.8	6.2	426.1	6.9	420.2	6.2	445.1	7.9	435.2	7	432.2	6.1	452.1	5.8	423	13
JJJD_68	G_NIST610_5	344	26	435.1	8.7	407	12	460	29	450.8	8.2	440.3	7	419.4	6	459.3	6.3	449.4	6.8	432.2	5.8	433	7.6	452.5	8.5	462.3	6.3	445.4	9.1	444.4	6.6	427.9	7.5	450.4	7.2	427.2	7.9	421.1	7.6	446.5	7.9	435.1	7.8	433.5	7.4	453.2	7	428	15
JJJD_68	G_NIST610_6	342	24	433	10	406	15	457	30	449.2	7.3	438.6	8.4	418.4	6.8	457.4	6.8	446.5	8.4	428.7	7.8	429	7.9	449.5	7.9	459.7	9.8	442.6	9.8	441.7	7.7	427.5	6.8	449.2	9.3	424.7	8.7	418.8	8.1	443.5	8	433.5	9.4	430.5	7.6	450.7	7.4	425	18
JJJD_68	G_NIST610_7	328	16	419.7	8.1	394	13	438	25	435.7	8.2	428.6	7.9	403.9	6.6	442.7	8	435.6	7.5	414.6	6.1	416.3	7.3	435.1	7.2	445.8	6.9	427.3	8.1	428.7	7.5	410.6	6.9	431.6	7.4	410.7	7.8	405.5	7.4	429.1	7.8	420.1	6.8	416.6	6.6	434.7	7.3	414	17
JJJD_68	G_NIST610_8	339	34	432	23	403	26	456	27	447	25	436	26	416	25	454	27	445	26	422	23	430	23	449	25	458	27	442	27	440	27	419	25	446	27	423	25	417	25	441	27	432	26	429	25	444	26	432	29
JJJD_69	G_NIST610_1	360	25	438.9	8.4	413	12	464	28	450.2	7.3	443.5	7.1	415.6	6.4	455.8	6.8	452	8.1	430.4	5.8	432.5	8.8	450.6	8.5	462.1	8	444.4	7.7	443.5	6.2	423.5	7.9	447.8	5.6	428.9	5.9	417.6	6.4	445.5	6.4	436.5	7.5	432.5	7.1	454.9	6.9	433	13
JJJD_69	G_NIST610_2	338	24	434	9.2	404	14	468	30	453.7	6.7	443.8	7.8	423.1	6.9	459.7	6.4	449.9	7.5	435.1	7	435	6.8	455.6	8.1	463.5	7.6	446.8	7.3	448.3	6.9	429.9	6.3	455.9	8	423.9	6.8	423.6	6.8	449.7	9.4	437.2	7.3	436.5	8.5	452.3	6.7	421	16
JJJD_69	G_NIST610_3	335	25	425	11	398	11	459	20	444.6	7.5	434.8	6.9	420.7	8.5	458.6	6.9	440.9	8.3	423.6	7.5	423.7	9.4	448.8	8.3	457.8	6.3	434.9	7.6	438.4	6	427.8	8.1	444.4	8.8	422.7	7.8	420.3	7.5	438.6	8.7	428.6	7.4	428.1	7.7	447.2	7.4	414	15
JJJD_69	G_NIST610_4	323	28	422	14	392	20	414	33	445.2	8.4	425	10	417.4	7.9	448.6	8.8	439	10	421.8	8.5	415	11	437	12	458.1	9.4	447.8	9	433	9.1	423	11	443.4	8.6	424	12	416	10	439	11	433.8	9.5	428	11	448.1	9.7	429	20
JJJD_69	G_NIST610_5	329	28	420	14	371	21	446	26	441	13	440	14	390	13	438	12	435	12	419	12	425	12	434	16	441	13	423	14	438	15	408	14	438	14	411	14	401	14	435	14	420	16	421	14	441	15	413	19
JJJD_69	G_NIST610_6	390	36	520	24	478	24	517	39	535	24	521	24	471	17	533	22	517	19	512	21	504	22	527	24	532	20	518	22	523	23	482	22	514	23	485	23	473	22	519	25	502	23	501	25	526	25	478	29
JJJD_65	G_NIST610_1	320	21	432.6	7.8	406	17	445	24	453.4	8.3	444.7	7.9	421.3	6.8	457.6	8.6	448.7	7.6	429.7	6.8	434.8	8.3	452.8	8.3	463.6	8.4	449.7	9.4	448.8	8	436.5	8.4	451.9	8.2	429.2	7.5	420.2	8.5	448.4	9.9	438.9	7.7	435.4	8.2	455.3	8.2	436	18
JJJD_65	G_NIST610_2	357	16	435.8	7.1	407	11	467	27	449.4	8	437.2	8.2	417.9	6.7	456.6	6.7	447.2	7.7	429.7	6.2	427.1	8.5	449.2	7.6	459	8.4	440.5	7.9	439.7	6.4	421.2	7.4	445.6	7.7	421.2	8	419.8	7.1	441	8.1	432.2	7.2	429.9	7.2	446.3	6.6	415	15
JJJD_65	G_NIST610_3	337	21	433.4	9.8	401	15	475	30	449.9	7.5	439.8	6.9	416.5	7.7	457.2	7	447.4	7.1	426.1	7.7	431.2	8.7	451.4	8.8	460.3	7.9	443.8	8.1	439.2	7.2	421.2	8.1	448.7	7.4	426.7	8.5	420.1	6.7	449.3	6.9	433.5	7	431.5	8.2	457.7	6.9	429	16
JJJD_65	G_NIST610_4	344	19	430	10	403	13	458	21	443.7	9.2	437.1	7.9	418.4	7.6	456.9	7.7	448.6	7	433.4	7.2	430	9.9	449.4	8.5	458.7	8.4	440	9.8	443.4	8.8	426.6	8.7	446.8	9.3	423	10	419.9	9.9	440	8.6	433.6	8.9	426.9	9	451.3	9.2	426	15
JJJD_65	G_NIST610_5	344	21	438.7	8.2	406	14	441	20	447.7	7.8	439.7	7.6	418.1	6.3	456.3	7.2	447.9	7.2	429.1	6.9	430.2	7.8	451	8.3	457.2	7.9	442.3	8.6	443.9	7	425.6	7.6	449.2	8.8	428.4	7.3	419.2	6.8	442.4	7.8	434.8	7.1	433.3	7	450.1	8.4	437	17
JJJD_65	G_NIST610_6	342	18	433.5	9.1	400	14	490	26	453	6.8	438.5	8.5	423	7.8	457.7	7.8	447.9	6.7	434.8	6.7	432.8	8.1	455.9	8.5	470.4	7.8	453.3	9.1	450.2	7.4	435.4	7	458.9	7.7	433.7	9.2	421.8	7.6	452.8	8.8	440.8	8.3	441.7	8.5	456.9	7.2	428	13
JJJD_65	G_NIST610_7	344	20	431	9.3	419	14	455	23	453.3	8.3	441	10	416.4	7.9	458.9	8.9	449.4	7.6	435.5	7.1	437.8	8.1	459	10	464.9	7.3	448.5	9.4	442.3	9.3	429.6	9.2	448	10	427.9	9.6	422	10	450.2	9.7	438.4	9.5	432.9	9.5	450.4	9.9	428	17
JJJD_65	G_NIST610_8	342	21	434	10	399	12	456	20	447.7	7.8	442.8	8.8	420.4	7.5	456	7	446.9	7.6	419.9	7.5	423.9	8.1	443.3	8	451.7	8.4	434.2	9.7	435.3	9.3	419.3	8.3	441.1	8.3	419	7.6	418.8	8.3	437.3	8.4	428.4	9	424.1	8.5	444.8	9.4	414	15
JJJD_64	G_NIST610_1	340	18	434.9	9.7	415	13	483	21	450.3	7.3	443.3	8.1	417.5	8.3	457	7.5	451.6	7.6	432.3	6.4	436.7	8	450.6	6.5	464.9	7.3	449.1	8.5	443.5	7.5	426.3	6.8	448.5	7.4	425.5	7.4	422	7	444.3	7.4	437.4	6.6	431.1	6.4	452.9	8.3	430	15
JJJD_64	G_NIST610_2	347	21	433.5	7.8	406	11	443	25	449.7	7.2	437.6	6.9	419.8	5.8	457	5.9	446.4	5.9	428.4	5.7	427.4	6.2	451.7	7.9	458.1	6.5	440.6	7.1	442.6	6.5	427.7	6.4	449.4	7.1	426.3	6.4	419.1	6.2	445.4	5.4	434.1	5.1	432.9	6.2	452.2	5.9	424	14
JJJD_64	G_NIST610_3	343	18	434	12	404	13	447	27	451.6	9.3	441.3	7.9	419	7.7	458.4	8.6	447.5	8	428.7	6.7	431.2	6.9	452.1	7.9	462	8.4	446.2	7.9	445.6	6.8	429.3	9.4	449	8.9	427.1	8.2	421	7.2	447.6	9	434.9	8.3	432.9	9.1	453.1	8.1	431	14
JJJD_64	G_NIST610_4	342	22	437	14	387	14	421	30	448.3	9.3	437.9	9.6	419	10	455.3	9.7	442	11	431	12	430.9	9.2	449	11	455	11	440	11	436	11	424.5	9.3	447	10	424	11	412.6	9.8	441	11	427	11	430	11	450.7	8.8	406	18
JJJD_64	G_NIST610_5	344	23	433	10	407	14	470	28	451	5.9	440.8	6.6	416.1	6.3	456.3	6.7	448.4	5.8	431.9	5.7	431.8	6.5	450.8	7.4	463.4	6.9	444.2	6.8	443.9	4.6	428.5	6.1	449.3	5.1	426.3	5.5	420.3	5.3	445.8	7.3	435.9	6.5	432.4	5.9	453.1	7.4	427	15
JJJD_64	G_NIST610_6	342	22	435	10	406	15	459	30	448	8.9	439	8.1	422.6	7.1	458	7.5	450.8	8.3	427.9	7.3	429.9	8.1	451.5	9.4	461	7	445.3	8.9	440.4	8.6	423.8	9	448.3	7.7	425.5	7.7	423.1	7.8	444.2	7.5	437.8	7.5	431.3	8.6	450.5	9.2	439	17
JJJD_64	G_NIST610_7	345	22	433.7	8.1	408	14	449	24	449.4	7.8	439.5	7.4	421.3	6.7	457	8.3	449.8	5.6	433	7	430.3	7.7	450.5	6.6	462.6	8.1	444.5	9.5	440.5	7.4	428.1	5.8	449.1	8	426.9	7.3	420.2	7.3	447.1	7.7	435.9	6.7	432.2	7	452	7.5	425	15
JJJD_64	G_NIST610_8	341	19	434.3	9.6	406	13	470	22	450.3	5.9	440.3	5.8	416.7	6.8	456	5.8	444	7.5	427	6.9	431.5	6.4	451.6	8.1	459	6.8	443.4	7.1	444.7	6.3	426.2	5.2	449	6.4	425.3	6.9	418.7	7.1	443.1	7.4	433	6.9	431.8	7.8	452	7	423	14
JJJD_71	G_NIST610_1	359	22	441	10	395	13	445	31	453	7.5	443.3	8.2	419.8	7.3	457.2	6.9	446.5	9.1	433.8	8.7	433.5	9.5	452.2	7.4	462.4	7.5	445.1	8.9	444.4	7.8	427.7	8.5	450.2	7	426	9	421.2	6.7	447.2	7.7	436.7	8.3	433.2	8.2	451.6	8.4	413	18
JJJD_71	G_NIST610_2	334	23	432.3	8.8	407	12	466	23	442.6	7.8	432.6	6.7	418.1	7.3	456.9	6.8	445.6	7.1	426.5	6.4	429.7	6.6	448	11	458.5	9.5	443	10	441	9.3	426.2	8.9	445.5	9	426	7.7	418.6	7	440	9.2	430.5	8	430.5	8.9	452.3	8.5	428	18
JJJD_71	G_NIST610_3	344	27	433.3	9.8	404	15	457	30	450.7	7.1	446.9	7.4	420.2	6.4	456	6.6	454.7	8.3	433.8	5.8	433.2	8.6	452.5	7.7	463.3	7.3	443.6	8.2	441.7	9	427.8	7.4	450.3	7.2	425.8	8.1	420.7	7.3	448.5	9.2	438.6	7.3	432	8.3	452.9	8.6	434	18
JJJD_71	G_NIST610_4	318	25	428	12	398	16	459	28	455	7.4	443	9.5	417.6	7.3	458.3	7.2	448	6.6	427.2	6.9	428.8	8.9	449.1	9.6	457.2	9.7	445	10	443.9	6.9	425.9	8.6	450.3	7.5	426.2	8.3	419.4	7.8	446	8.9	437.4	9.7	432.1	9.7	451.1	8.9	436	22
JJJD_71	G_NIST610_5	345	20	436.9	8.3	408	14	457	23	448	7.3	437.1	7.9	419	7.8	456.9	7.3	451.5	7.5	431	7	432.9	7.6	451.2	9.4	462.9	8.5	442	9.8	442.3	6.7	428.3	8.4	448.7	7.4	427	7.1	419.6	7.6	443.3	8.2	438.5	7.7	434.1	7.8	450.4	8.5	424	16
JJJD_71	G_NIST610_6	370	29	430.8	9.4	417	10	459	28	452.8	6.2	444.6	6.6	418.9	7.2	456.9	7.8	445.4	7.6	429.4	5.9	429.2	7.5	450.7	8.4	459.6	7.4	444.8	6.7	443.7	7.2	426.2	7.2	447	7.3	424.9	7.2	420.2	5.6	443.7	7.6	431	6.3	430.4	6.8	453	7	429	16
JJJD_71	G_NIST610_7	357	25	434.2	9.8	406	14	490	33	449.9	7.9	434.2	8.1	423.3	7.5	458.3	7	449.9	8	434.5	7.8	432.2	9.4	454.5	7.6	464.9	9.6	445	9.8	444.3	7.3	424.8	7.4	455	6.1	426.6	5.8	420.4	5.3	452.7	8	440.2	8.3	432.8	7.9	453.4	8.6	432	15
JJJD_71	G_NIST610_8	324	22	428.1	8.9	406	14	447	20	443.9	7.6	437.9	6.6	416	6.2	455.9	7	443	7.4	423.3	7.6	430.5	7.1	448	6.8	458.6	7.6	443.3	8.4	441.7	6.8	425.6	6.7	441.2	7.2	424.9	7.8	419.3	6.9	437.6	8.4	430.5	7	430.8	8.5	450.6	8	417	15
JJJD_71	G_NIST610_9	335	22	437	12	411	15	456	28	451.5	7.8	444.7	6	420.4	6.3	457.1	6.2	451.2	7.2	430.5	7.2	429.3	7.6	453.1	6.4	461.2	7.2	444.3	7.8	445.1	6.6	427.4	6.7	451.3	5.7	426.8	5.7	420.5	6	452.7	7.5	437.7	7.8	434.6	5.8	453.5	6.3	438	18
JJJD_71	G_NIST610_10	356	25	439	11	387	14	460	22	450.8	8.2	434.9	7.4	417.3	7.3	456.8	8.1	443.6	9.8	430.5	7.7	433.7	9.8	446	10	460.8	9.2	443.6	9.9	440.3	7.8	426.6	8.5	445.1	7.6	424.9	7	419.4	7.1	436.6	8	432.8	8.4	426.9	8.4	449.8	8	415	16
JJJD_73	G_NIST610_1	351	20	432.1	7.6	410	12	446	23	446.8	6.9	438.6	7	421.5	6.1	456.9	7.2	451.4	5.5	430.6	6.1	428.9	6.8	449.2	6.1	461.5	7.1	444.8	8.5	440.3	7.1	428	5.2	446.7	7	426.6	6.3	419.2	6.6	445.3	6.9	435	6.2	432.2	6.7	452.6	6.3	426	13
JJJD_73	G_NIST610_2	338	17	437.4	9	409	11	465	19	453.4	6	439.2	5.8	416.6	6.3	457.4	5.3	446.5	6.7	429.9	6.6	432.3	6	450.9	8.1	459.6	6.4	443.4	6.8	444.2	6.1	424	5.3	449.2	5.9	423.7	6.5	417.8	6.9	444.8	6.6	433.2	6.5	431.8	6.9	451.2	6.7	427	15
JJJD_73	G_NIST610_3	339	20	434	6.8	406	12	475	18	452.9	5.5	444.5	6	422	5.8	460.8	5.8	448	4.9	432.2	5.5	436.3	5.8	457.9	7.6	466.5	6.7	452	9	447.3	5.1	431	5.6	452.6	6.1	430.7	5.9	424.8	4.8	444.4	6.7	437.5	6.4	432.6	6.1	453.2	6	421	16
JJJD_73	G_NIST610_4	341	18	433.8	7.6	392	11	434	24	447.7	6.3	442	6.5	419.3	5.6	454.6	6.9	447.8	7	428.7	5.4	426.9	7	450.1	9.3	459.6	7.5	444.7	8.3	441.4	6.4	428.3	8	448	7.1	427	6.2	417.7	6.3	445.7	7.7	434.6	6.8	431.1	7.7	450.1	7.7	429	14
JJJD_73	G_NIST610_5	339	18	429.4	9.3	406	12	456	23	444.5	6.6	431.1	6.6	411.9	5.5	453.5	7.1	441.6	5.9	428.3	5.7	428.7	6.8	450.3	7.5	456.9	7.6	440.6	7	442.4	7	427.8	6.4	449.2	6.5	425.3	6.1	416.8	7	445.9	8.3	436	6.3	432.6	6.5	454.2	6.6	430	18
JJJD_73	G_NIST610_6	363	25	436.6	8.1	408	15	455	17	447.4	8.5	441.3	7.4	420.2	7	451	7.7	445.8	8.3	427.1	7.6	425.4	9.2	446.2	9.3	456.1	9.7	435.1	7.9	434.3	7.1	420.7	7.6	447	8	416.7	7	417.5	6.9	444.1	8.8	432.5	5.9	431.4	8	449.1	8.1	419	17
JJJD_73	G_NIST610_7	339	18	432.1	7.1	401	13	460	22	445.4	6.6	434.6	7.2	417.1	5.4	455.3	6.3	445.3	6.3	424.8	6.5	427.7	6.4	442.1	6.7	455.3	6.8	440.4	7.7	437.4	6.4	419.1	7	437.7	7.7	418.7	7.3	414	6.6	442.4	7.4	423.8	7.8	430.2	8.1	440.5	7.2	426	15
JJJD_73	G_NIST610_8	345	21	436.9	7.8	413	13	459	22	457.8	6.2	446.6	6.4	423.8	5.3	463.2	6.8	457.2	6.6	436.4	5.9	437.2	6.8	464.5	8.1	467	5.9	454.9	8.1	452.8	6.7	436.3	7.3	455.4	6	436.3	6.8	428.6	7.1	445.8	6.4	444.4	6.9	432.8	6	458.4	5.5	428	16
JJJD_43	G_NIST610_1	358	31	440	15	414	19	434	41	453	15	442	15	422	15	460	16	453	16	454	19	443	15	461	16	473	14	447	17	456	16	440	15	464	16	444	15	436	14	457	17	445	14	439	14	467	16	437	28
JJJD_43	G_NIST610_2	323	28	418	19	392	24	492	48	446	20	436	20	415	20	452	21	429	22	414	15	410	18	430	21	440	19	437	20	423	19	404	19	424	21	397	18	395	18	427	20	416	20	418	20	431	19	410	27
JJJD_43	G_NIST610_3	357	29	438	15	410	18	463	34	451	15	439	14	419	13	457	13	446	17	431	16	437	17	454	17	465	16	445	15	445	16	429	14	451	15	428	15	425	16	447	16	440	15	438	14	457	16	430	19
JJJD_43	G_NIST610_4	332	27	435	14	399	19	455	36	449	15	439	17	419	14	457	16	455	17	430	18	433	19	448	19	460	18	443	20	441	20	426	19	447	19	429	19	416	18	443	20	429	19	421	20	445	21	423	29
JJJD_43	G_NIST610_5	372	27	439	17	409	16	461	38	450	14	442	16	418	12	456	15	458	15	434	15	430	14	455	18	456	14	445	16	447	15	431	16	449	15	424	15	424	17	445	17	433	16	433	17	452	17	426	22
JJJD_43	G_NIST610_6	329	28	431	18	402	22	454	37	450	17	435	20	423	18	458	19	434	21	425	17	424	19	445	20	460	19	445	20	437	18	422	17	449	20	425	19	414	19	445	20	437	19	431	18	452	19	435	29
JJJD_43	G_NIST610_7	325	22	438	16	399	20	446	41	450	17	440	17	419	21	457	19	449	17	431	18	442	20	454	18	463	19	445	17	443	18	429	16	449	18	426	18	423	13	445	20	435	13	431	16	451	16	417	29
JJJD_43	G_NIST610_8	364	32	425	18	413	23	468	37	450	15	440	15	419	16	457	20	440	20	429	19	425	19	448	19	466	22	443	19	443	21	425	20	450	25	427	22	414	20	446	25	436	21	434	21	454	21	428	35
JJJD_44	G_NIST610_1	350	32	440	16	407	20	449	45	452	13	444	13	414	12	457	15	436	15	426	15	435	16	451	15	462	14	445	15	443	13	427	17	449	15	426	15	420	15	438	14	437	14	433	14	453	14	440	26
JJJD_44	G_NIST610_2	341	28	426	18	401	25	484	45	448	14	435	16	419	17	457	17	448	17	427	16	425	15	451	16	460	16	442	17	443	16	427	16	450	16	426	19	420	17	448	20	432	17	431	21	449	19	401	31
JJJD_44	G_NIST610_3	338	33	433	16	404	25	419	43	447	15	434	16	417	14	454	17	453	15	421	16	421	17	445	18	461	14	442	18	442	18	427	19	445	18	423	18	419	19	446	21	434	19	425	21	454	21	425	27
JJJD_44	G_NIST610_4	348	31	436	19	406	20	467	44	454	17	448	17	444	18	460	17	475	19	449	16	450	19	457	18	462	19	448	21	445	19	427	17	452	17	430	20	421	17	471	22	436	18	438	20	451	18	439	32
JJJD_44	G_NIST610_5	339	37	426	19	402	24	448	46	444	18	432	17	404	18	454	19	426	19	426	14	420	19	444	20	450	19	441	21	439	20	423	18	445	18	424	18	416	18	437	20	433	19	426	18	450	18	370	30
JJJD_44	G_NIST610_6	345	26	441	18	407	17	474	36	453	13	447	15	422	14	459	14	450	13	431	17	436	15	456	18	461	15	446	16	445	12	429	14	452	15	427	17	422	14	443	16	437	16	436	16	453	15	476	30
JJJD_59	G_NIST610_1	343	33	444	15	407	18	460	43	451	13	441	13	423	13	461	13	452	18	427	13	431	14	459	17	464	17	444	15	442	15	428	18	449	15	423	18	420	17	447	19	433	17	420	17	443	19	411	35
JJJD_59	G_NIST610_2	337	39	424	15	402	22	455	45	449	14	438	15	416	12	456	14	445	13	434	16	430	20	439	19	457	18	443	16	441	16	426	16	449	14	426	14	420	13	439	14	437	16	440	20	455	18	426	30
JJJD_59	G_NIST610_3	343	30	437	13	404	18	466	46	450	12	441	14	421	14	458	16	449	17	431	16	430	16	457	16	463	15	444	16	448	16	425	18	448	16	429	18	421	18	458	18	432	19	434	19	456	19	429	30
JJJD_59	G_NIST610_4	344	31	428	16	407	23	449	51	450	16	440	18	415	14	459	15	448	15	432	12	433	16	447	20	460	17	445	19	445	15	427	18	451	14	431	18	420	16	454	20	440	19	446	19	465	20	456	32
JJJD_59	G_NIST610_5	339	39	427	21	402	22	454	58	446	18	420	19	400	18	453	21	430	21	408	19	408	19	428	22	443	17	441	19	418	19	420	20	427	20	402	19	402	18	405	20	419	18	406	17	422	20	403	28
JJJD_59	G_NIST610_6	349	46	441	20	407	22	460	40	453	16	453	16	439	18	460	21	464	21	453	21	452	19	469	21	491	23	448	22	461	18	430	19	474	21	448	20	434	17	471	21	452	19	450	17	472	20	441	37
JJJD_70	G_NIST610_1	339	37	415	20	397	22	451	55	431	17	419	19	413	18	435	20	431	21	410	18	401	19	427	21	444	17	429	19	421	18	403	18	427	19	408	18	398	18	413	20	418	18	416	17	430	20	417	28
JJJD_70	G_NIST610_2	348	43	434	21	407	22	462	42	470	17	458	17	422	18	479	22	462	21	457	21	462	20	475	21	494	23	469	25	466	19	453	20	481	22	453	21	438	17	484	22	454	19	450	17	477	21	445	39
JJJD_70	G_NIST610_3	340	45	430	20	399	24	456	40	451	17	439	21	420	18	453	23	449	22	428	20	430	27	446	22	462	22	446	20	441	20	426	20	448	19	423	20	422	18	444	18	436	20	432	19	458	22	425	32
JJJD_70	G_NIST610_4	345	37	456	16	416	18	461	50	449	15	440	18	419	17	459	18	453	20	432	20	436	19	456	22	460	21	441	21	445	20	434	18	450	20	429	21	423	19	446	20	433	18	430	22	445	22	427	31
JJJD_70	G_NIST610_5	339	32	419	17	394	26	450	48	443	20	431	18	421	18	452	22	444	22	421	18	424	19	454	19	451	22	448	21	436	16	418	18	440	18	416	17	417	15	439	19	427	17	424	20	443	20	419	25
JJJD_70	G_NIST610_6	348	34	437	15	406	16	464	44	453	13	445	15	419	11	459	13	448	15	434	11	434	14	449	17	465	14	442	15	446	11	430	13	454	13	432	14	421	12	447	12	440	13	434	12	456	13	434	28
JJJD_57	G_NIST610_1	331	29	425	22	411	27	452	46	432	20	423	21	412	20	455	22	448	24	417	17	422	18	433	21	455	23	423	22	422	22	404	22	427	23	403	21	395	20	413	20	408	21	406	21	448	23	421	27
JJJD_57	G_NIST610_2	346	33	444	18	404	23	465	43	460	18	448	19	431	18	458	17	451	17	441	15	436	17	464	23	466	20	463	22	453	19	436	19	464	21	442	21	431	18	459	20	448	19	448	17	454	18	432	29
JJJD_57	G_NIST610_3	380	35	428	14	404	22	461	46	449	14	437	12	412	12	452	15	436	17	424	13	429	14	453	16	458	16	444	15	448	13	435	15	452	16	435	17	428	14	464	15	449	14	432	13	453	13	423	32
JJJD_57	G_NIST610_4	335	31	439	19	398	24	455	42	461	17	455	16	419	14	463	17	454	17	437	15	442	19	459	16	465	17	446	16	445	15	434	18	451	16	427	19	424	15	448	18	433	18	430	19	451	22	429	32
JJJD_57	G_NIST610_5	347	32	433	17	417	20	461	39	443	13	429	15	417	14	455	15	443	17	431	13	423	14	448	13	466	15	442	16	443	14	430	16	450	15	429	15	418	14	443	17	431	14	430	16	451	15	430	30
JJJD_57	G_NIST610_6	329	30	437	16	394	22	462	42	456	17	449	18	428	17	460	21	464	25	430	18	444	22	448	23	454	18	445	18	436	18	416	18	443	20	412	21	411	21	427	20	430	20	434	19	454	18	423	26
JJJD_56	G_NIST610_1	355	32	407	15	388	20	453	41	426	13	440	15	400	14	457	16	438	16	411	13	431	16	451	13	459	14	444	15	443	13	427	14	432	15	426	15	403	13	445	13	425	14	419	14	433	14	426	33
JJJD_56	G_NIST610_2	341	26	448	15	418	22	431	46	477	17	440	16	441	16	457	16	470	21	450	16	429	18	451	19	461	16	444	17	443	17	427	15	472	18	426	16	443	16	445	18	455	18	463	20	477	17	426	27
JJJD_56	G_NIST610_3	334	29	443	14	418	21	507	37	459	13	443	16	426	13	460	15	450	15	437	13	433	14	451	15	462	16	446	15	446	15	429	16	455	14	428	16	423	14	448	15	438	15	436	16	456	15	436	32
JJJD_56	G_NIST610_4	348	33	445	16	401	24	430	35	457	13	437	15	420	15	454	14	443	16	434	14	429	14	451	16	458	17	441	17	440	16	425	15	449	17	424	18	423	15	442	16	431	18	428	19	456	18	418	29
JJJD_56	G_NIST610_5	331	27	429	14	422	21	464	39	449	14	440	12	420	12	457	15	448	18	427	15	429	18	445	19	457	16	443	18	443	15	426	17	449	18	424	16	423	16	447	16	434	15	431	14	450	15	421	26
JJJD_56	G_NIST610_6	346	30	441	16	392	19	486	42	445	17	441	16	413	13	457	18	451	18	428	16	433	17	455	15	463	18	446	20	444	18	429	18	447	17	429	17	417	15	443	18	436	17	431	17	452	18	431	24
JJJD_56	G_NIST610_7	384	40	437	14	395	25	460	44	456	14	440	13	420	13	457	14	447	13	427	14	429	17	450	15	460	16	442	17	443	14	425	16	444	17	425	16	418	14	445	16	431	16	426	18	449	19	420	34
JJJD_56	G_NIST610_8	330	30	422	15	407	21	436	36	441	14	440	12	419	11	457	15	448	17	431	12	433	17	453	17	462	16	446	16	443	13	429	16	450	14	427	15	420	14	445	19	438	14	436	15	452	13	430	30
JJJD_41	G_NIST610_1	367	37	413	21	372	21	432	36	445	18	440	19	384	18	416	18	406	21	394	17	400	16	452	21	430	20	406	20	397	19	392	17	450	20	392	17	415	18	405	17	431	19	392	17	416	19	403	30
JJJD_41	G_NIST610_2	345	30	440	21	444	27	490	48	458	22	442	19	435	20	487	22	476	23	470	22	486	21	456	23	479	21	470	21	468	20	460	21	456	22	463	21	424	19	481	24	437	19	457	20	473	22	431	32
JJJD_41	G_NIST610_3	354	36	456	22	438	28	475	55	453	21	444	20	451	17	492	20	475	21	457	18	442	19	452	22	478	19	471	20	474	18	447	16	452	20	443	20	421	16	491	21	437	20	471	20	493	24	454	31
JJJD_41	G_NIST610_4	333	34	437	18	400	22	470	38	449	17	437	18	413	19	461	17	450	16	430	17	421	17	453	15	462	15	439	20	439	17	431	16	447	18	433	18	416	18	449	18	431	18	435	19	453	17	434	26
JJJD_41	G_NIST610_5	354	47	438	20	399	22	436	43	451	21	441	18	415	20	456	21	442	21	428	22	431	20	451	20	459	20	460	22	452	20	430	22	448	21	429	19	419	17	458	23	432	19	444	22	454	21	394	28
JJJD_41	G_NIST610_6	282	30	434	19	406	24	475	47	449	19	439	19	428	19	462	20	454	18	431	16	431	18	451	18	479	22	439	16	445	19	425	13	450	16	425	18	421	15	446	18	437	16	434	17	459	18	444	29
JJJD_41	G_NIST610_7	360	39	430	20	412	26	447	47	450	19	439	22	411	20	446	21	445	22	429	21	437	20	449	21	453	20	436	19	431	18	423	19	449	21	411	19	421	23	434	22	434	19	423	22	440	19	439	32
JJJD_41	G_NIST610_8	382	34	425	23	397	23	467	58	450	23	441	25	410	18	446	21	439	19	419	20	425	21	450	21	450	22	439	23	436	20	418	20	449	24	431	19	420	19	426	20	437	23	412	21	446	19	415	27
JJJD_48	G_NIST610_1	349	37	430	14	397	24	485	45	449	17	439	15	418	13	455	15	443	18	428	15	431	12	444	18	459	16	441	16	443	14	427	16	448	16	424	13	421	15	444	15	434	15	431	12	452	15	425	28
JJJD_48	G_NIST610_2	338	31	451	20	409	21	454	44	451	20	442	20	420	19	469	19	452	21	438	19	432	22	464	27	467	24	451	27	442	26	429	25	451	23	432	25	416	23	447	25	437	24	437	24	452	25	427	31
JJJD_48	G_NIST610_3	349	37	429	15	404	23	494	40	456	16	440	18	423	14	457	18	450	17	431	18	434	17	452	16	461	18	454	18	447	16	433	19	458	21	424	18	420	20	456	21	432	19	432	21	451	18	408	34
JJJD_48	G_NIST610_4	339	31	434	15	394	22	378	39	448	14	440	18	418	17	455	16	447	18	429	16	429	17	455	16	461	15	438	15	441	14	425	16	446	15	427	14	421	13	442	16	437	15	433	13	453	14	443	33
JJJD_48	G_NIST610_5	341	34	439	16	418	16	478	49	449	14	439	13	418.1	9.2	452	10	453	14	430	13	430	15	444	16	461	17	445	17	441	14	427	15	446	17	424	15	420	15	440	17	434	15	438	15	454	18	416	36
JJJD_48	G_NIST610_6	345	34	423	18	413	27	529	63	442	17	441	19	415	17	459	19	440	21	431	21	433	21	451	20	460	22	440	21	444	18	421	18	450	21	428	18	416	20	442	22	437	24	416	20	447	21	431	28
JJJD_48	G_NIST610_7	348	37	436	18	411	21	468	58	450	15	442	14	416	13	458	15	440	17	427	18	433	18	450	16	460	16	450	17	440	15	425	19	445	17	422	17	420	18	442	16	436	16	435	16	451	17	425	27
JJJD_48	G_NIST610_8	340	32	437	20	374	26	423	58	454	15	437	18	429	18	466	19	456	19	432	17	429	19	457	19	462	19	437	19	448	17	433	19	455	17	432	20	422	19	458	23	433	21	431	22	454	21	416	41
JJJD_47	G_NIST610_1	343	31	431	20	405	26	458	51	450	17	440	18	419	16	457	18	448	18	430	17	431	17	451	19	461	23	444	21	443	20	427	19	449	18	426	20	420	18	445	19	435	18	432	18	452	20	426	30
JJJD_47	G_NIST610_2	343	23	433	13	404	20	457	40	451	13	440	15	418	14	457	14	449	15	430	15	431	14	451	16	461	13	445	15	443	15	427	14	448	15	426	14	420	13	445	14	434	13	432	14	452	15	426	29
JJJD_47	G_NIST610_3	344	27	434	13	405	24	455	46	450	19	440	17	419	16	458	20	449	15	430	17	431	19	451	22	461	20	443	19	443	19	427	20	449	21	426	21	420	20	445	20	434	22	432	22	451	20	426	28
JJJD_47	G_NIST610_4	342	30	434	15	405	19	461	41	450	11	441	14	419	12	458	12	448	14	430	13	431	15	451	17	462	16	445	14	443	13	428	13	449	15	426	12	420	13	445	13	436	13	432	13	453	13	426	28
JJJD_47	G_NIST610_5	343	38	433	14	404	25	460	43	450	17	440	16	419	13	457	15	447	18	432	15	431	12	449	16	461	16	444	16	443	14	427	16	449	15	428	14	421	15	445	15	435	13	432	11	452	14	426	29
JJJD_47	G_NIST610_6	343	30	431	19	405	20	458	43	450	19	440	20	419	18	457	20	448	19	430	18	431	21	451	25	461	24	444	26	443	25	427	24	449	22	426	24	420	22	445	23	435	22	432	23	452	24	426	29
JJJD_77	G_NIST610_1	338	31	434	16	408	21	458	39	450	14	440	13	419	14	457	13	448	16	428	14	431	15	451	15	461	16	444	18	443	16	427	18	449	18	426	16	420	15	445	19	435	17	432	17	452	18	426	30
JJJD_77	G_NIST610_2	347	37	434	18	403	23	456	40	450	16	440	15	418	15	457	19	449	15	430	15	430	15	451	19	461	17	444	19	444	16	427	16	450	15	426	16	422	16	445	20	435	16	433	17	452	17	425	31
JJJD_77	G_NIST610_3	343	32	435	12	407	23	457	47	451	15	440	18	420	14	458	15	449	16	432	13	433	18	452	16	462	16	445	17	444	16	427	15	450	16	427	15	421	17	446	18	435	17	433	16	452	16	428	24
JJJD_77	G_NIST610_4	343	31	433	14	403	22	459	42	449	14	440	14	415	16	456	13	446	14	428	15	431	15	450	15	460	13	443	14	442	13	427	14	448	16	425	15	417	13	443	17	435	13	431	16	452	14	424	22
JJJD_77	G_NIST610_5	345	33	434	20	406	26	461	54	451	17	441	17	420	17	458	16	449	18	431	19	432	21	452	18	462	17	446	17	444	20	428	19	451	19	427	20	421	20	443	23	436	18	434	21	453	20	425	34
JJJD_77	G_NIST610_6	343	37	434	19	405	23	468	59	450	17	440	16	419	18	457	19	448	22	430	18	431	19	451	19	461	19	444	22	443	20	427	21	449	19	426	20	420	18	442	23	432	20	432	20	452	21	426	27
JJJD_78	G_NIST610_1	343	29	432	14	403	16	468	48	442	13	440	12	415	13	447	14	428	15	418	15	420	16	443	19	446	17	429	18	437	16	410	16	436	15	410	17	411	13	430	17	427	17	423	15	445	18	418	28
JJJD_78	G_NIST610_2	344	34	438	13	409	23	450	43	459	15	443	15	421	14	470	16	465	15	435	15	444	16	458	18	481	17	456	17	450	16	434	17	462	18	434	16	429	16	460	19	441	17	444	17	454	16	428	23
JJJD_78	G_NIST610_3	349	39	432	18	403	22	462	40	452	16	441	15	425	14	459	17	447	16	441	14	426	15	454	17	454	19	452	19	440	17	440	15	454	18	434	20	423	16	456	19	438	18	437	14	456	17	461	35
JJJD_78	G_NIST610_4	337	41	433	16	406	18	452	51	448	14	439	14	418	14	455	16	455	18	429	14	431	15	448	17	460	15	441	14	446	15	431	15	453	14	430	14	424	15	440	18	436	16	430	14	457	19	409	30
JJJD_78	G_NIST610_5	340	31	436	18	424	24	472	48	449	17	441	16	424	17	458	16	449	20	428	17	436	18	455	18	469	19	447	21	443	20	429	22	451	21	428	19	422	20	452	22	435	20	431	19	459	21	435	33
JJJD_78	G_NIST610_6	349	40	431	23	386	25	446	49	451	19	439	21	411	18	455	24	444	19	425	19	428	19	444	22	456	21	438	23	443	22	414	19	440	21	417	20	412	21	432	24	433	21	433	23	439	22	411	35
JJJD_76	G_NIST610_1	373	33	442	11	424	19	454	33	458	14	444	13	421	11	462	15	454	16	443	16	433	14	449	16	463	15	450	16	449	15	432	17	453	14	428	13	427	15	451	14	443	17	432	14	456	14	428	29
JJJD_76	G_NIST610_2	319	34	426	15	396	17	459	34	443	16	433	16	414	18	440	18	440	19	413	16	422	19	447	18	453	18	432	17	432	16	420	16	440	16	417	16	412	14	437	16	424	18	428	17	446	16	425	25
JJJD_76	G_NIST610_3	346	41	444	22	390	22	467	44	448	18	432	15	413	18	461	16	442	19	434	20	441	17	471	23	468	19	453	18	452	17	434	18	456	20	435	18	428	19	450	22	447	21	425	18	447	19	425	28
JJJD_76	G_NIST610_4	328	31	437	17	407	26	461	43	446	18	450	16	429	18	468	18	452	19	434	17	428	19	451	22	465	21	450	23	444	22	425	22	456	25	434	21	423	23	439	25	438	23	445	22	468	25	428	33
JJJD_76	G_NIST610_6	372	39	456	18	426	22	445	41	459	19	454	17	428	15	468	18	452	23	427	15	428	19	458	21	469	21	445	20	448	19	421	23	446	19	422	23	422	22	452	23	437	19	443	23	468	24	434	41
JJJD_76	G_NIST610_7	325	38	438	16	398	21	467	44	447	17	428	16	412	14	444	15	446	17	431	17	429	20	439	19	453	18	439	17	437	16	428	17	449	15	423	16	420	15	443	13	435	16	419	18	444	19	423	28
JJJD_55A	G_NIST610_1	330	28	440	22	402	25	488	47	463	25	445	26	419	23	462	23	460	27	427	25	431	27	451	25	459	26	450	29	445	30	427	28	454	29	430	27	432	28	441	29	438	26	431	26	468	31	429	31
JJJD_55A	G_NIST610_2	361	33	429	20	408	22	435	39	444	18	437	19	419	18	454	19	440	21	432	20	431	21	450	27	462	18	441	21	442	22	426	25	445	24	423	23	413	22	447	22	433	23	433	23	443	21	423	31
JJJD_55A	G_NIST610_3	352	38	422	20	406	36	537	62	456	23	442	19	420	19	451	22	445	22	425	18	434	21	462	20	462	21	433	23	443	16	431	17	450	17	426	17	425	18	450	21	432	18	440	23	463	20	430	29
JJJD_55A	G_NIST610_4	334	36	451	23	405	26	416	47	445	21	438	23	417	25	461	18	451	20	435	19	429	19	437	23	459	25	454	22	442	20	421	21	448	23	427	25	415	21	438	25	438	18	425	22	438	23	423	24
JJJD_79	G_NIST610_1	352	29	437	14	392	20	466	44	445	15	429	17	421	17	459	16	436	16	419	17	414	16	445	15	456	16	439	15	429	14	416	16	446	15	422	14	419	15	434	14	428	14	432	16	453	16	425	28
JJJD_79	G_NIST610_2	349	30	434	13	419	19	446	52	454	18	448	15	420	13	457	15	458	15	433	14	441	15	456	16	462	16	445	18	448	16	428	15	441	16	422	16	416	17	452	18	436	17	432	19	451	16	426	25
JJJD_79	G_NIST610_3	303	35	421	16	390	22	460	42	452	14	430	16	411	14	447	16	445	14	430	13	433	16	448	16	463	13	448	18	448	14	425	16	451	13	423	14	416	16	448	17	436	16	427	17	447	17	425	25
JJJD_79	G_NIST610_4	345	34	443	19	414	22	455	51	452	19	452	17	426	17	464	17	456	20	443	17	452	24	461	21	471	19	454	21	467	19	457	18	468	15	454	19	434	16	468	21	451	17	437	16	459	19	430	31
JJJD_79	G_NIST610_5	341	29	421	13	402	15	463	45	439	13	432	13	415	14	439	15	423	16	416	16	414	16	439	19	440	17	429	18	429	15	408	16	429	16	407	17	407	14	424	17	424	17	426	16	445	19	410	28
JJJD_79	G_NIST610_6	358	33	449	13	413	22	455	38	460	13	449	14	424	13	473	14	468	14	436	13	440	14	459	16	475	16	450	14	446	14	436	16	459	16	433	14	429	14	457	17	437	13	436	14	453	15	436	22
JJJD_54	G_NIST610_1	340	27	426	13	404	23	461	45	436	14	423	14	404	13	440	12	440	12	418	11	423	14	450	14	452	14	440	14	441	13	420	13	434	14	420	13	406	12	434	14	433	14	415	14	438	15	428	28
JJJD_54	G_NIST610_2	349	34	451	15	407	21	457	54	464	14	453	15	436	13	477	13	458	13	444	12	443	15	450	15	473	14	444	12	446	15	431	12	462	15	426	13	439	15	455	14	437	14	447	15	462	16	427	33
JJJD_54	G_NIST610_3	347	35	444	18	422	25	449	58	468	19	454	18	431	18	469	21	462	18	442	18	441	20	451	21	476	22	444	20	444	18	438	18	459	16	426	17	436	20	459	22	438	19	442	20	476	21	419	29
JJJD_54	G_NIST610_4	341	27	420	13	396	17	458	46	445	11	439	12	408	14	454	12	441	14	424	13	422	15	449	15	452	13	444	13	443	12	425	14	448	15	426	13	418	12	441	13	433	13	436	14	452	14	427	24
JJJD_54	G_NIST610_5	342	32	440	13	410	19	460	58	459	14	436	16	427	16	462	16	452	19	436	17	431	17	452	18	464	19	445	19	442	21	419	21	450	21	427	22	423	20	440	23	435	21	424	20	450	23	426	31
JJJD_54	G_NIST610_6	344	30	431	14	402	17	459	44	441	14	440	14	415	14	451	16	445	15	425	14	433	16	450	20	463	18	443	18	443	18	429	18	440	21	425	18	412	20	448	21	436	21	430	23	442	21	429	31
[truncated: 12 more columns]

## Sheet: WR_This study
SD1. Whole-rock geochemistry, This study
Sample	JJJD_67	JJJD_69	JJJD_65	JJJD_71	JJJD_73	JJJD_62	JJJD_43	JJJD_59	JJJD_70	JJJD_57	JJJD_56	JJJD_41	JJJD_47	JJJD_76	JJJD_55A
Unit	Carrizal Bajo	Carrizal Bajo	Carrizal Bajo	Capote Granodiorite	Capote Granodiorite	Los Chinches Granite	Dioritic Intrusions, north La Serena city	San Antonio Diorite	Infiernillo	Infiernillo	La Jaula Diorite	Dioritic Intrusions, north La Serena city	El Trapiche	Camarones	Jilguero Granodiorite
Petrography	Monzogranite	Diorite/Quartz diorite	Quartz diorite	Granodiorite	Granodiorite	Monzogranite	Quartz monzodiorite	Diorite	Granodiorite	Granodiorite	Granodiorite	Quartz diorite	Monzogranite	Granodiorite	Granodiorite
Age	Late Triassic	Late Triassic	Late Triassic	Early Jurassic	Early Jurassic	Late Jurassic	Late Jurassic	Late Jurassic	Valanginian (EKr)	Barremian (EKr)	Barremian (EKr)	Aptian (EKr)	Aptian (EKr)	Cenomanian (LKr)	Cenomanian (LKr)
	(215 Ma)	(210 Ma)	(208 Ma)	(197 Ma)	(191 Ma)	(160 Ma)	(155 Ma)	(146 Ma)	(136 Ma)	(128 Ma)	(127 Ma)	(121 Ma)	(116 Ma)	(96 Ma)	(96 Ma)
Major oxides (wt%)
SiO2	74.09	54.55	60.24	66.51	66.58	76.92	58.77	61.78	64.43	68.58	67.47	56.28	70.06	61.58	65.02
Al2O3	13.49	14.04	17.3	15.42	16.43	12.16	16.45	16.32	16.08	14.62	15.8	17.53	14.32	17.41	16.06
FeO*(t)	1.58	11.58	5.63	4.04	2.42	1.14	6.88	5.37	5.2	3.93	5.48	5.31	3.21	5.21	4.21
MnO	0.04	0.19	0.11	0.09	0.1	0.02	0.09	0.03	0.11	0.1	0.01	0.06	0.04	0.11	0.09
MgO	0.38	3.97	3.51	2.16	2.5	0.47	2.75	3.1	2.17	1.6	0.34	4.57	0.84	2.51	1.72
CaO	1.29	7.19	6.34	5.49	5.68	0.27	6.02	5.87	5.14	3.71	1.58	9.26	2.37	6	4.9
Na2O	3.54	3.32	3.66	4.11	4.43	3.14	3.3	2.99	3.64	3.45	6.91	4.01	3.5	3.67	3.47
K2O	4.52	1.39	1.15	0.58	0.36	4.58	3.04	0.08	1.7	2.53	0.54	0.86	3.78	1.29	2.24
TiO2	0.21	1.67	0.67	0.62	0.62	0.14	1.31	0.51	0.56	0.44	0.57	0.96	0.44	0.52	0.47
P2O5	0.05	0.33	0.16	0.09	0.01	0.03	0.33	0.11	0.11	0.07	0.1	0.23	0.11	0.13	0.13
LOI	0.41	1.48	0.94	0.43	0.73	0.9	0.56	3.51	0.39	0.65	0.81	0.56	0.92	1.38	1.12
Total	99.59	99.72	99.72	99.54	99.86	99.78	99.49	99.68	99.53	99.66	99.61	99.63	99.59	99.81	99.43
Minor and trace elements (ppm)
Sc	4.05	37.48	16.7	16.88	18.6	6.01	22.4	13.48	17.44	13.13	16.69	30.74	8.55	12.7	8.14
V	16.42	388.15	143.45	161.87	71.58	7.86	154.3	96.53	120.48	87.66	129.85	177.81	53.5	116.71	90.78
Cr	5.07	8.06	29.9	8.81	14.65	3.68	28.8	76.92	8.42	4.98	13.23	57.61	3.3	14.33	6.24
Ni	3.38	12.44	15.15	4.26	3.56	0.7	12.2	23.46	5.35	3.48	0.9	9.15	2.2	5.77	2.38
Cu	0.6	236.51	3.47	4.06	6.44	3.88	42.4	2.97	24.26	10.75	1.39	22.29	47.3	8.26	13.46
Zn	31.74	118.7	70.19	32.97	47.42	7.36	32.3	9.21	50.19	40.1	5.77	14.03	11.1	36.62	27.62
Ga	16.32	19.7	19.4	17.42	17.03	16.72	18.3	15.15	17.03	13.83	15.02	18.51	13.9	16.92	16.53
Rb	199.87	45.84	37.04	20.17	14.47	126.96	121.55	1.51	44.94	59.91	15.42	15.92	125.28	43.99	50.83
Sr	52.66	257.3	448.01	308.05	335	35.84	306.63	327.73	281.87	205.08	227.56	344.97	251.46	462.24	391.64
Y	40.01	35.36	20.89	26.33	21.62	50.65	35.79	13.86	23.27	22.47	20.83	25.49	22.24	16.61	14.69
Zr	123.22	186.4	89.6	182.16	161.77	125.12	390.71	104.43	145.78	132.56	157.94	96.79	234.67	104.67	135.31
Nb	8.26	6.16	4.4	5.97	4.15	9.08	14.64	2.93	3.63	3.98	3.97	3.66	6.38	4.3	4.24
Cs	7.91	1.34	1.85	0.56	0.49	0.43	5.23	0.25	2.17	1.04	0.44	0.44	2.96	1.42	1.1
Ba	421.75	220.82	190.87	157.67	138.44	553.72	483.57	113.5	283.77	355.28	89	323.92	685.87	353.78	540.61
Hf	4.01	5.08	2.53	5.31	4.76	4.67	10.02	2.79	4.01	3.92	4.66	2.79	6.86	2.82	3.74
Ta	1.07	0.46	0.44	0.51	0.49	1.01	1	0.25	0.32	0.42	0.36	0.27	0.55	0.36	0.39
Pb	17.71	4.46	6.04	6.15	5.3	10.4	5.91	2.38	3.48	3.12	0.52	1.18	7.37	3.3	3.29
Th	11.81	4	2.35	8.21	2.55	17.7	13.97	3.52	5.19	7.39	6.27	6.4	16.59	3.53	5.64
U	2.75	1.16	0.82	0.79	0.74	1.94	2.33	0.91	1.08	1.47	1.45	1.29	2.61	1.06	1.35
La	22.19	18.47	11.65	7.52	7.97	18.95	31.49	11.01	20.84	20.99	7.5	23.43	24	17.21	11.51
Ce	42.7	44.07	26.65	17.62	12.11	45.17	70.75	22.51	40.36	41.54	16.88	41.83	47.14	36.18	25.41
Pr	5.15	6.24	3.65	2.61	1.81	4.78	9.17	2.82	4.67	4.7	2.5	4.96	5.71	4.61	3.41
Nd	19.36	27.77	15.79	12.17	8.37	17.71	37.49	11.23	17.48	16.98	10.38	19.66	21.3	18.08	13.99
Sm	4.66	7.15	3.93	3.78	2.72	4.89	8.22	2.67	3.85	3.62	2.67	4.45	4.47	3.8	3.17
Eu	0.67	2.03	1.22	1.07	1.06	0.38	1.78	0.83	1.02	0.87	0.45	1.57	0.75	1.11	0.98
Gd	5.17	7.14	3.84	4.18	3.06	5.99	7.53	2.61	3.88	3.63	2.79	4.66	3.95	3.21	2.76
Tb	0.99	1.18	0.64	0.75	0.56	1.28	1.18	0.43	0.67	0.62	0.52	0.76	0.66	0.5	0.42
Dy	6.38	7.1	4.01	4.78	3.74	9.13	6.99	2.55	4.17	4.02	3.6	4.75	3.99	3.12	2.7
Ho	1.37	1.43	0.81	1.01	0.82	1.97	1.4	0.54	0.9	0.86	0.8	0.97	0.85	0.65	0.55
Er	3.95	3.81	2.27	2.89	2.35	5.62	3.68	1.49	2.5	2.47	2.5	2.72	2.3	1.77	1.6
Tm	0.58	0.55	0.34	0.43	0.38	0.86	0.54	0.22	0.38	0.39	0.4	0.38	0.36	0.28	0.24
Yb	3.7	3.3	2.12	2.74	2.49	5.38	3.26	1.42	2.46	2.6	2.67	2.32	2.29	1.81	1.62
Lu	0.57	0.51	0.33	0.44	0.39	0.8	0.51	0.23	0.41	0.44	0.43	0.35	0.37	0.3	0.27
ΣREE	117.44	130.75	77.25	61.99	47.83	122.91	183.99	60.56	103.59	103.73	54.09	112.81	118.14	92.63	68.63
Sr/Y	1.31617	7.27658	21.4461	11.6996	15.4949	0.707601	8.56748	23.6457	12.113	9.12684	10.9246	13.5335	11.3067	27.829	26.6603
LaN/YbN	4.07411	3.80216	3.73308	1.86442	2.17439	2.39279	6.56195	5.26716	5.75493	5.48424	1.90822	6.8606	7.11956	6.45922	4.82656
La/Sm	4.7618	2.58322	2.96438	1.98942	2.93015	3.87526	3.8309	4.1236	5.41299	5.79834	2.80899	5.26517	5.36913	4.52895	3.63091
Ba/La	19.0063	11.9556	16.3837	20.9668	17.3701	29.2201	15.3563	10.3088	13.6166	16.9262	11.8667	13.825	28.5779	20.5567	46.9687
Nb/Zr	0.0670346	0.0330472	0.0491071	0.0327734	0.0256537	0.0725703	0.0374702	0.0280571	0.0249005	0.0300241	0.0251361	0.0378138	0.0271871	0.0410815	0.0313355
Normalizing values are from Sun and McDonough (1989). Eu* = SQRT (SmN*GdN)
