# Supplementary material for: Episodic construction of the early Andean Cordillera unravelled by zircon petrochronology
Source: Nat Commun. 2021 Aug 13;12:4930. doi: 10.1038/s41467-021-25232-z (PMC8363646; doi:10.1038/s41467-021-25232-z)
Supplement: Supplementary file 3 — Datasat 2 [file 41467_2021_25232_MOESM3_ESM.xlsx]

## Sheet: zrc samples_Jara et al. 2021
SD2. Zircon U-Pb geochronology and trace element data, Jara et al. 2021
Zircon U-Pb geochronology results																	Zircon trace element analysis
				Isotope ratios - Ages						Apparent ages (Ma)
Sample/grain	U*	Th*	U/Th	207Pb*	±	207Pb*	±	206Pb*	±	206Pb*	±	207Pb*	±	Pref. Age	±		Sample/grain		P31		Ti49		Y89		Zr90		Nb93		La139		Ce140		Pr141		Nd146		Sm147		Eu153		Gd157		Tb159		Dy163		Ho165		Er166
	(ppm)	(ppm)	(#)	206Pb*	(abs)	235U*	(abs)	238U	(abs)	238U*	(Ma)	235U	(Ma)	(Ma)	(Ma)				Mean (ppm)	Int 2SD (ppm)	Mean (ppm)	Int 2SD (ppm)	Mean (ppm)	Int 2SD (ppm)	Mean (ppm)	Int 2SD (ppm)	Mean (ppm)	Int 2SD (ppm)	Mean (ppm)	Int 2SD (ppm)	Mean (ppm)	Int 2SD (ppm)	Mean (ppm)	Int 2SD (ppm)	Mean (ppm)	Int 2SD (ppm)	Mean (ppm)	Int 2SD (ppm)	Mean (ppm)	Int 2SD (ppm)	Mean (ppm)	Int 2SD (ppm)	Mean (ppm)	Int 2SD (ppm)	Mean (ppm)	Int 2SD (ppm)	Mean (ppm)	Int 2SD (ppm)	Mean (ppm)
JJJD_39_1	120	73	1.63	0.0589	0.0078	0.267	0.034	0.0335	0.0011	212.6	7	238	27	212.6	7		JJJD39	JJJD39tr_1	168	12	6.4	0.8	570	15	520000	13000	0.9	0.1	0	0.01	7.2	0.4	0.02	0.01	0.6	0.1	1.4	0.2	0.5	0.07	9	1	3	0.2	42	1.7	18	0.6	93
JJJD_39_2	195	124	1.6	0.0484	0.0045	0.215	0.019	0.033	0.0011	209.1	6.7	197	16	209.1	6.7		JJJD39	JJJD39tr_2	220	14	5.6	0.7	950	17	520000	9100	1.5	0.16	BDL	1	11.4	0.4	0.02	0.01	0.6	0.1	1.9	0.3	0.7	0.08	12	1	5	0.2	65	1.5	29	0.8	152
JJJD_39_3	247	123	1.96	0.0464	0.0039	0.22	0.017	0.0335	0.001	212.5	6.3	202	14	212.5	6.3		JJJD39	JJJD39tr_3	253	18	4.6	0.5	768	14	520000	8900	1.3	0.12	0.77	0.15	12.9	0.6	0.22	0.04	1.3	0.2	1.6	0.2	0.5	0.07	10	1	4	0.2	56	1.5	24	0.6	126
JJJD_39_4	100	61	1.63	0.0492	0.0062	0.233	0.03	0.0335	0.0012	212.2	7.6	210	24	212.2	7.6		JJJD39	JJJD39tr_4	154	12	4.2	0.7	418	12	510000	10000	0.8	0.07	BDL	1	7	0.3	0.01	0.01	0.3	0.1	1	0.2	0.3	0.05	5	0	2	0.1	31	1	13	0.6	66
JJJD_39_5	70	49	1.45	0.0483	0.0086	0.232	0.034	0.0332	0.0016	210.6	10	209	28	210.6	10		JJJD39	JJJD39tr_5	205	18	6.1	0.6	514	12	520000	11000	0.6	0.08	0.08	0.06	5.6	0.2	0.05	0.02	0.5	0.1	1.2	0.2	0.6	0.07	7	1	3	0.1	40	1.3	16	0.5	81
JJJD_39_6	151	98	1.58	0.0514	0.0048	0.241	0.022	0.0337	0.001	213.4	6.5	219	18	213.4	6.5		JJJD39	JJJD39tr_6	221	13	5.2	0.8	845	20	520000	11000	1.5	0.12	BDL	1	10.3	0.4	0.03	0.01	0.6	0.1	1.6	0.2	0.7	0.09	10	1	4	0.2	60	1.9	26	0.7	138
JJJD_39_7	125	76	1.71	0.0533	0.0072	0.237	0.029	0.0327	0.0013	207.6	8	218	25	207.6	8		JJJD39	JJJD39tr_7	173	10	4.8	0.7	676	17	520000	11000	0.9	0.09	BDL	1	7.1	0.3	0.02	0.01	0.6	0.2	1.8	0.2	0.6	0.08	10	1	4	0.2	48	1.9	21	0.8	110
JJJD_39_8	628	369	1.69	0.0507	0.0026	0.2366	0.013	0.0332	0.001	210.3	6.2	215.2	11	210.3	6.2		JJJD39	JJJD39tr_8	302	26	6	1.5	1536	57	530000	13000	2.9	0.44	0.01	0.02	21.5	1.6	0.04	0.03	1	0.5	2.3	0.6	1	0.24	18	1	8	0.5	108	6	49	3	249
JJJD_39_9	81	66	1.27	0.0476	0.0097	0.205	0.041	0.0331	0.0017	209.9	11	203	35	209.9	11		JJJD39	JJJD39tr_9	170	11	7.9	0.9	676	17	530000	11000	0.8	0.08	BDL	1	6.8	0.3	0.07	0.02	1.1	0.2	2.4	0.3	0.9	0.09	12	1	4	0.2	54	2.2	22	0.8	110
JJJD_39_10	420	127	3.41	0.0565	0.0028	0.508	0.027	0.0644	0.0019	402.5	11	417	18	402.5	11		JJJD39	JJJD39tr_10	238	13	4.6	0.5	732	14	520000	9600	1.5	0.12	0.04	0.02	4.6	0.2	0.04	0.02	0.8	0.2	2.6	0.3	0.3	0.04	15	1	5	0.2	60	1.7	24	0.6	111
JJJD_39_11	172	112	1.56	0.0542	0.0076	0.244	0.034	0.033	0.0013	209.1	8.2	220	28	209.1	8.2		JJJD39	JJJD39tr_11	216	18	6.8	1.2	842	20	520000	11000	1.3	0.13	0.07	0.05	10.5	0.4	0.03	0.02	0.7	0.2	2.1	0.3	0.8	0.1	12	1	5	0.2	64	2.5	27	0.9	134
JJJD_39_12	183	126	1.47	0.0497	0.0053	0.225	0.024	0.0332	0.0012	210.7	7.2	205	20	210.7	7.2		JJJD39	JJJD39tr_12	188	11	4.9	0.7	754	28	510000	14000	1.2	0.14	BDL	1	9.1	0.5	0.02	0.01	0.6	0.2	1.6	0.2	0.6	0.08	11	1	4	0.2	56	2.8	24	1.1	122
JJJD_39_13	118	113	1.03	0.0495	0.0055	0.231	0.026	0.0332	0.0011	210.7	7	208	21	210.7	7		JJJD39	JJJD39tr_13	155	13	5.8	0.6	892	20	520000	6700	0.5	0.08	0.12	0.03	7.9	0.3	0.1	0.02	1.5	0.2	3.1	0.4	1.2	0.11	18	1	6	0.2	76	2.1	29	0.9	137
JJJD_39_14	42	43	0.99	0.093	0.022	0.401	0.099	0.0335	0.0018	212	11	349	77	212	11		JJJD39	JJJD39tr_14	246	34	7.2	1	644	18	510000	12000	1	0.14	0.86	0.28	9.1	0.5	0.29	0.09	2	0.4	2.4	0.5	0.9	0.1	11	1	4	0.3	55	2.5	21	0.8	103
JJJD_39_15	91	71	1.29	0.0493	0.0054	0.222	0.024	0.0331	0.0011	209.8	6.6	202	19	209.8	6.6		JJJD39	JJJD39tr_15	172	10	6.2	0.7	766	20	530000	8400	0.6	0.08	BDL	1	7.8	0.2	0.04	0.01	1	0.1	2.4	0.3	0.9	0.1	13	1	5	0.2	60	1.9	25	0.7	121
JJJD_39_16	288	170	1.73	0.0509	0.0034	0.225	0.016	0.0332	0.0011	210.5	6.9	205	13	210.5	6.9		JJJD39	JJJD39tr_16	272	16	4.8	0.7	1135	25	520000	10000	2.2	0.16	BDL	1	15	0.5	0.02	0.01	0.6	0.1	2	0.3	0.7	0.08	14	1	6	0.2	79	2.3	36	0.9	180
JJJD_39_17	94	63	1.48	0.0437	0.0056	0.204	0.024	0.0332	0.0012	210.5	7.8	186	20	210.5	7.8		JJJD39	JJJD39tr_17	191	14	7.2	0.8	651	18	520000	11000	0.9	0.11	BDL	1	7.6	0.3	0.03	0.01	0.6	0.1	1.5	0.2	0.6	0.08	9	1	4	0.1	49	1.5	21	0.6	106
JJJD_39_18	283	185	1.5	0.05	0.0038	0.23	0.017	0.0338	0.001	214.3	6.3	209	14	214.3	6.3		JJJD39	JJJD39tr_18	209	13	3	0.6	1034	26	510000	13000	2.5	0.19	0.01	0.01	16.9	0.6	0.03	0.01	0.6	0.1	2	0.3	0.6	0.07	13	1	5	0.2	73	2.7	33	1.1	168
JJJD_39_19	477	261	1.85	0.0515	0.0034	0.236	0.015	0.0334	0.001	211.7	6.2	214	13	211.7	6.2		JJJD39	JJJD39tr_19	272	19	4.9	0.9	1485	44	530000	15000	4.5	0.36	BDL	1	24.6	0.9	0.03	0.01	0.9	0.2	2.1	0.3	0.8	0.11	18	1	7	0.3	99	3.6	46	1.4	249
JJJD_39_20	296	146	2.03	0.0475	0.0047	0.21	0.018	0.0335	0.0014	212.3	8.7	200	15	212.3	8.7		JJJD39	JJJD39tr_20	254	23	3.7	0.6	813	44	520000	10000	2.1	0.29	0.29	0.18	12.5	0.8	0.12	0.05	0.8	0.2	1.6	0.2	0.6	0.08	10	1	4	0.3	60	3.2	26	1.5	135
JJJD_39_21	197	144	1.39	0.0525	0.0058	0.24	0.028	0.0335	0.0011	212.2	6.6	220	22	212.2	6.6		JJJD39	JJJD39tr_21	307	25	7.9	1.2	1298	29	530000	12000	1.8	0.29	0.16	0.1	15.6	0.8	0.14	0.09	1.2	0.3	2.4	0.4	0.9	0.19	17	1	7	0.4	94	3.1	41	1.7	206
JJJD_39_22	87	59	1.45	0.0502	0.0056	0.228	0.026	0.0333	0.0012	211.2	7.6	205	21	211.2	7.6		JJJD39	JJJD39tr_22	161	12	6.1	0.8	620	27	540000	11000	0.8	0.13	0.04	0.04	8.1	0.4	0.03	0.02	0.5	0.1	1.3	0.2	0.6	0.06	9	1	3	0.2	45	2.1	19	1	101
JJJD_39_23	392	249	1.59	0.0494	0.0033	0.224	0.015	0.0334	0.001	212	6.5	204	13	212	6.5		JJJD39	JJJD39tr_23	239	22	3.4	0.9	969	29	530000	15000	1.8	0.24	BDL	1	13.5	0.8	BDL	0	0.4	0.2	1.9	0.3	0.6	0.14	11	1	5	0.4	69	3	30	1.6	152
JJJD_39_24	143	111	1.3	0.0494	0.0057	0.227	0.024	0.0333	0.0013	210.8	8.1	206	20	210.8	8.1		JJJD39	JJJD39tr_24	181	11	4.6	0.6	923	25	510000	11000	0.8	0.09	BDL	1	9.8	0.4	0.06	0.01	1.2	0.2	3	0.3	1	0.08	16	1	6	0.2	72	2.2	30	0.8	144
JJJD_39_25	213	143	1.5	0.0491	0.0031	0.224	0.016	0.0334	0.0011	211.8	6.6	205	13	211.8	6.6		JJJD39	JJJD39tr_25	253	13	5.7	0.7	1151	26	510000	10000	1.9	0.15	0	0	13.8	0.4	0.03	0.01	0.8	0.2	1.9	0.2	0.8	0.09	14	1	6	0.2	81	2.5	36	1	185
JJJD_39_26	197	142	1.43	0.0521	0.0035	0.238	0.017	0.0331	0.001	209.9	5.9	216	14	209.9	5.9		JJJD39	JJJD39tr_26	990	360	7.2	1.3	966	36	510000	17000	1.7	0.32	0.61	0.26	15.1	1.7	0.43	0.18	4	1.5	2.7	0.7	0.9	0.15	15	1	5	0.4	72	3.2	32	1.5	155
JJJD_39_27	101	64	1.62	0.0574	0.0064	0.266	0.029	0.0336	0.0012	212.7	7.2	237	24	212.7	7.2		JJJD39	JJJD39tr_27	175	11	9	1	596	20	520000	11000	1	0.11	0.09	0.04	9.2	0.5	0.03	0.01	0.6	0.1	1.4	0.2	0.4	0.06	9	1	3	0.2	45	1.8	20	0.9	98
JJJD_39_28	158	102	1.59	0.0471	0.0046	0.218	0.022	0.0332	0.0011	210.6	6.8	198	18	210.6	6.8		JJJD39	JJJD39tr_28	150	17	3.7	0.8	648	41	500000	28000	1.1	0.15	BDL	1	9.5	0.9	0.03	0.02	0.5	0.2	1	0.2	0.5	0.08	9	1	4	0.3	48	2.8	21	1.3	106
JJJD_39_29	501	126	4.02	0.0487	0.003	0.223	0.014	0.0332	0.0009	210.4	5.8	206.6	12	210.4	5.8		JJJD39	JJJD39tr_29	265	13	3.6	0.6	1066	28	520000	9700	2	0.15	0	0	4.6	0.3	0.03	0.01	0.6	0.1	2.1	0.2	0.4	0.06	13	1	5	0.2	72	2	34	0.9	179
JJJD_39_30	154	153	1.01	0.0477	0.0053	0.213	0.023	0.0334	0.0011	212	6.7	198	20	212	6.7		JJJD39	JJJD39tr_30	192	20	6.1	1.3	1175	38	530000	24000	0.9	0.18	0.02	0.02	13	0.8	0.12	0.05	2.5	0.2	4.7	0.7	1.8	0.18	21	1	8	0.4	95	3.8	39	2	183
JJJD_39_31	170	119	1.46	0.0444	0.0047	0.213	0.024	0.0335	0.0012	212.6	7.6	194	20	212.6	7.6		JJJD39	JJJD39tr_31	165	15	4.8	1	838	26	520000	15000	1.2	0.15	0	0.01	12.5	0.6	0.02	0.01	0.7	0.2	1.5	0.3	0.7	0.08	12	1	5	0.2	62	2.3	27	1	139
JJJD_39_32	236	137	1.78	0.0526	0.0071	0.248	0.032	0.0336	0.0015	212.9	9.5	223	26	212.9	9.5		JJJD39	JJJD39tr_32	210	12	6.7	1.1	989	33	540000	9300	2.6	0.18	0.33	0.1	18.7	0.9	0.07	0.02	1	0.2	1.5	0.2	0.6	0.07	12	1	5	0.2	68	2.4	31	1.1	167
JJJD_39_33	222	124	1.84	0.0469	0.0049	0.222	0.026	0.0332	0.0017	210.6	11	202	22	210.6	11		JJJD39	JJJD39tr_33	216	13	5.4	0.8	1027	40	530000	12000	1.7	0.14	0.01	0.01	14.2	0.6	0.03	0.01	0.7	0.1	1.7	0.2	0.7	0.08	13	1	5	0.3	73	3.1	32	1.4	165
JJJD_39_34	76	55	1.45	0.051	0.0058	0.241	0.027	0.0333	0.0012	212	7.5	222	22	212	7.5		JJJD39	JJJD39tr_34	155	12	5.6	0.7	595	12	530000	12000	0.8	0.1	BDL	1	8.4	0.4	0.03	0.01	0.6	0.1	1.5	0.2	0.6	0.07	10	1	3	0.2	43	1.5	19	0.6	94
JJJD_39_35	109	75	1.5	0.0462	0.0061	0.216	0.027	0.0333	0.0011	211.3	6.8	195	23	211.3	6.8		JJJD39	JJJD39tr_35	189	12	7	0.9	723	10	540000	7700	1.1	0.12	BDL	1	9.1	0.3	0.03	0.01	0.6	0.1	1.7	0.3	0.7	0.08	10	1	4	0.2	52	1.5	22	0.5	118
JJJD_13_1	82	36	2.13	0.041	0.009	0.179	0.04	0.032	0.0014	203.3	9	164	21	203.3	9		JJJD13	JJJD13tr_1	130	10	8.8	1.2	559	16	490000	13000	0.4	0.07	BDL	1	3.4	0.2	0.02	0.01	0.5	0.1	0.9	0.2	0.6	0.08	8	1	3	0.2	43	1.7	18	0.7	87
JJJD_13_2	122	58	2.03	0.0474	0.01	0.194	0.043	0.0308	0.0012	195.6	7.2	183	21	195.6	7.2		JJJD13	JJJD13tr_2	151	11	8.5	1.1	808	44	490000	17000	0.6	0.09	BDL	1	5.2	0.3	0.03	0.01	0.4	0.1	1.5	0.3	0.7	0.09	11	1	4	0.3	60	3.3	25	1.4	125
JJJD_13_3	175	111	1.5	0.0512	0.011	0.205	0.044	0.0313	0.0012	198.9	7.3	186	21	198.9	7.3		JJJD13	JJJD13tr_3	208	11	10.7	1.1	1147	52	480000	15000	0.7	0.1	BDL	1	6.1	0.4	0.03	0.01	0.9	0.2	2.2	0.3	1.1	0.11	19	1	7	0.4	90	4	36	1.6	172
JJJD_13_4	105	74	1.36	0.0459	0.0097	0.199	0.045	0.0318	0.0015	201.9	9.2	180	24	201.9	9.2		JJJD13	JJJD13tr_4	141	11	7.3	1	802	30	450000	18000	0.5	0.08	BDL	1	6	0.3	0.06	0.02	1.2	0.2	2.8	0.4	1	0.13	15	1	5	0.3	65	3.4	26	1.3	121
JJJD_13_5	93	43	2.08	0.0513	0.011	0.216	0.047	0.0321	0.0013	203.6	8.4	199	25	203.6	8.4		JJJD13	JJJD13tr_5	124	9	8	1.1	586	14	490000	14000	0.5	0.09	BDL	1	3.6	0.2	0.02	0.01	0.4	0.1	1.4	0.2	0.6	0.07	8	1	3	0.2	44	2.1	18	0.8	90
JJJD_13_6	198	157	1.2	0.0605	0.012	0.263	0.056	0.0319	0.0012	202.6	7.6	240	25	202.6	7.6		JJJD13	JJJD13tr_6	185	18	9.3	1.7	1221	67	400000	26000	0.7	0.14	0	0.01	8.1	0.6	0.06	0.02	1.2	0.2	2.8	0.5	1.6	0.17	22	2	8	0.6	106	6.9	42	3.1	184
JJJD_13_7	163	89	1.75	0.0542	0.01	0.238	0.047	0.032	0.0014	203.1	8.6	215	18	203.1	8.6		JJJD13	JJJD13tr_7	185	15	4.7	1.2	1066	26	500000	9900	0.8	0.11	BDL	1	6.9	0.4	0.02	0.01	0.5	0.1	1.9	0.4	0.9	0.14	16	1	6	0.4	83	3.8	33	1.2	162
JJJD_13_8	71	24	2.88	0.047	0.013	0.202	0.058	0.0322	0.0018	204.2	11	187	40	204.2	11		JJJD13	JJJD13tr_8	188	12	5.4	1.2	735	34	500000	15000	0.4	0.1	BDL	1	3	0.3	0.02	0.01	0.4	0.1	1.5	0.3	0.5	0.1	9	1	4	0.4	56	3.6	23	1.4	112
JJJD_13_9	85	42	1.98	0.0489	0.011	0.224	0.052	0.0321	0.0016	203.4	10	203	29	203.4	10		JJJD13	JJJD13tr_9	106	9	5.1	0.9	604	21	470000	17000	0.4	0.08	BDL	1	4.6	0.3	0.03	0.01	0.5	0.1	1.4	0.2	0.5	0.08	10	1	4	0.2	47	2.1	19	0.9	88
JJJD_13_10	44	26	1.65	0.0416	0.011	0.171	0.047	0.0314	0.0019	199	12	152	32	199	12		JJJD13	JJJD13tr_10	118	10	6.8	1.1	636	29	480000	18000	0.4	0.07	BDL	1	5.8	0.3	0	0	0.5	0.1	1.3	0.2	0.6	0.1	12	1	4	0.3	55	2.9	21	1.1	91
JJJD_13_11	75	66	1.12	0.0439	0.011	0.206	0.052	0.0322	0.0013	204.1	8.2	195	31	204.1	8.2		JJJD13	JJJD13tr_11	163	14	9.3	1.1	1022	24	490000	11000	0.5	0.08	0.01	0.01	9.4	0.5	0.1	0.02	1.7	0.2	4.1	0.5	1.2	0.12	24	1	8	0.3	93	3	33	0.9	147
JJJD_13_12	130	92	1.39	0.039	0.0095	0.179	0.044	0.0327	0.0016	207.2	10	164	26	207.2	10		JJJD13	JJJD13tr_12	179	19	5.8	1.4	1034	37	500000	14000	0.5	0.13	0.03	0.03	6.7	0.6	0.03	0.02	1.2	0.4	3.6	0.7	1.1	0.15	21	2	7	0.5	90	5.4	33	2.1	152
JJJD_13_13	158	100	1.59	0.0456	0.0088	0.206	0.043	0.0315	0.0011	199.9	6.9	193	19	199.9	6.9		JJJD13	JJJD13tr_13	212	14	8.7	1.1	1047	36	510000	13000	0.9	0.11	0.03	0.02	7	0.3	0.05	0.02	0.8	0.2	1.9	0.3	1	0.09	15	1	6	0.3	82	3.2	33	1.2	158
JJJD_13_14	91	51	1.79	0.0537	0.011	0.242	0.052	0.0316	0.0014	200.6	8.8	220	25	200.6	8.8		JJJD13	JJJD13tr_14	168	17	9	1.4	699	30	540000	16000	0.5	0.12	BDL	1	4.9	0.3	0.04	0.02	0.4	0.1	1.4	0.3	0.7	0.1	11	1	4	0.2	51	2.5	22	1	109
JJJD_13_15	126	120	1.03	0.046	0.0095	0.207	0.046	0.0317	0.0013	200.9	8.3	188	23	200.9	8.3		JJJD13	JJJD13tr_15	248	16	15.5	1.2	1839	54	510000	17000	0.8	0.1	0.02	0.01	10.6	0.4	0.24	0.03	4.2	0.4	8.3	0.6	2.2	0.19	47	2	16	0.7	183	7	63	2.6	269
JJJD_13_16	70	31	2.21	0.066	0.016	0.287	0.065	0.0323	0.0014	204.7	9	267	31	204.7	9		JJJD13	JJJD13tr_16	289	21	5.6	1	524	15	640000	13000	0.4	0.08	0.02	0.01	3.3	0.2	BDL	1	0.4	0.1	1.3	0.2	0.5	0.07	7	1	3	0.2	40	2	17	0.6	88
JJJD_13_17	231	207	1.06	0.0447	0.0086	0.204	0.04	0.0317	0.0011	201.2	7.1	187	15	201.2	7.1		JJJD13	JJJD13tr_17	530	25	10.1	1.2	1605	44	600000	17000	1.2	0.13	BDL	1	9.8	0.5	0.04	0.02	1.5	0.2	3.5	0.4	2.1	0.17	28	1	10	0.4	134	4.6	55	2.2	277
JJJD_13_18	172	117	1.41	0.0546	0.012	0.284	0.063	0.036	0.0019	228	12	251	30	228	12		JJJD13	JJJD13tr_18	458	31	6	1	1091	44	620000	20000	1.4	0.16	BDL	1	7.2	0.3	0.03	0.01	1.1	0.2	2.1	0.3	0.9	0.09	16	1	7	0.3	88	3.5	38	1.6	198
JJJD_13_19	86	44	1.85	0.05	0.012	0.231	0.057	0.0324	0.0014	205.4	8.6	212	34	205.4	8.6		JJJD13	JJJD13tr_19	27	2	0.5	0.1	41	2	43000	1100	0	0.01	BDL	1	0.2	0	0	0	0	0	0.1	0	0	0.01	1	0	0	0	3	0.2	1	0.1	8
JJJD_13_20	80	48	1.6	0.0559	0.012	0.245	0.057	0.0316	0.0013	200.5	8.1	216	31	200.5	8.1		JJJD13	JJJD13tr_20	371	27	10.7	1.3	679	20	660000	17000	1	0.13	BDL	1	9	0.4	0.01	0.01	0.7	0.2	1.7	0.3	0.5	0.07	13	1	5	0.2	57	2.2	25	1	126
JJJD_13_21	597	310	1.75	0.0492	0.0083	0.226	0.041	0.0322	0.001	204.2	6.5	208	8.3	204.2	6.5		JJJD13	JJJD13tr_21	1290	120	4.8	0.9	2610	130	740000	22000	4.9	0.33	BDL	1	22.7	1.1	0.05	0.02	1.4	0.3	4.1	0.4	1.6	0.14	37	2	17	0.9	220	12	108	5.9	564
JJJD_13_22	187	141	1.22	0.0486	0.0092	0.216	0.043	0.0317	0.0013	201.2	8	197	17	201.2	8		JJJD13	JJJD13tr_22	717	42	7.4	1.1	1306	52	760000	20000	1.1	0.13	BDL	1	8.6	0.4	0.07	0.02	1.9	0.3	3.4	0.4	1.9	0.17	24	2	9	0.4	108	4.6	52	2.3	266
JJJD_13_23	164	117	1.29	0.0547	0.01	0.241	0.048	0.0321	0.0013	203.6	8.2	217	17	203.6	8.2		JJJD13	JJJD13tr_23	499	35	5.1	0.9	1096	69	760000	20000	0.6	0.1	BDL	1	7.2	0.5	0.14	0.03	3.6	0.4	4.7	0.6	2.1	0.19	24	2	8	0.7	96	7.1	44	3.3	216
JJJD_13_24	165	95	1.59	0.0517	0.0098	0.241	0.049	0.0335	0.0012	212.3	7.8	218	20	212.3	7.8		JJJD13	JJJD13tr_24	765	46	5	1.4	1378	36	870000	14000	1.2	0.17	0.01	0.01	13.9	0.6	0.05	0.02	1.6	0.4	3.8	0.5	1.3	0.16	21	2	9	0.5	114	4.7	54	2	292
JJJD_13_25	246	204	1.12	0.0507	0.009	0.238	0.045	0.0334	0.0012	211.7	7.3	216	14	211.7	7.3		JJJD13	JJJD13tr_25	695	40	9.4	1.3	1520	36	780000	18000	1.9	0.18	BDL	1	13.5	0.7	0.05	0.02	1.5	0.3	3.3	0.5	1.7	0.13	27	2	10	0.4	129	4.2	62	2.6	317
JJJD_13_26	207	75	2.56	0.0523	0.0096	0.236	0.047	0.0323	0.0012	204.9	7.3	218	16	204.9	7.3		JJJD13	JJJD13tr_26	393	33	4.5	1	1042	29	740000	14000	2.2	0.24	BDL	1	9.2	0.4	0.01	0.01	0.4	0.2	1.4	0.3	0.5	0.1	14	1	6	0.3	79	3.3	40	1.5	215
JJJD_13_27	131	58	2.08	0.0435	0.0092	0.19	0.041	0.0309	0.0013	196	8	174	20	196	8		JJJD13	JJJD13tr_27	299	25	6	0.8	832	49	660000	14000	1	0.13	BDL	1	7.1	0.4	0.02	0.01	0.6	0.1	1.5	0.2	0.6	0.09	13	1	5	0.3	64	3.9	32	1.8	164
JJJD_13_28	300	167	1.66	0.0465	0.008	0.2	0.038	0.0315	0.0012	200.5	7.1	186	11	200.5	7.1		JJJD13	JJJD13tr_28	544	36	7.1	0.9	1770	110	630000	15000	2.7	0.35	BDL	1	12.5	0.7	0.04	0.01	1.7	0.3	3.8	0.4	1.6	0.13	30	2	12	0.7	148	9.7	67	4.5	322
JJJD_13_29	371	138	2.45	0.0498	0.0091	0.224	0.044	0.0326	0.0012	206.8	7.5	207	16	206.8	7.5		JJJD13	JJJD13tr_29	598	36	14.6	2.4	2153	54	680000	11000	2.9	0.26	0.02	0.01	11.2	0.5	0.04	0.02	1	0.3	3.7	0.5	1	0.13	28	2	13	0.5	172	5.3	81	2.8	403
JJJD_13_30	58	25	2.17	0.047	0.011	0.196	0.046	0.0316	0.0015	200.8	9.2	180	26	200.8	9.2		JJJD13	JJJD13tr_30	214	16	4.4	0.8	386	11	560000	17000	0.2	0.04	BDL	1	2.5	0.2	0	0	0.4	0.1	0.9	0.2	0.5	0.07	5	0	2	0.1	30	1.2	14	0.5	70
JJJD_06_1	46	31	1.49	0.048	0.014	0.206	0.059	0.0311	0.0019	197	12	197	53	197	12		JJJD06	JJJD06tr_1	240	14	8.8	0.9	1133	16	560000	7100	2	0.14	BDL	1	7.5	0.3	0.03	0.01	0.8	0.2	2.7	0.3	0.6	0.08	21	1	8	0.3	106	2.4	44	1	206
JJJD_06_2	89	52	1.71	0.0482	0.0051	0.208	0.023	0.0307	0.0007	194.9	4.2	189	19	194.9	4.2		JJJD06	JJJD06tr_2	262	19	7.1	0.8	1193	59	540000	9800	2.3	0.15	BDL	1	8.3	0.3	0.03	0.01	0.7	0.1	2.1	0.3	0.6	0.07	19	1	8	0.5	103	5.9	44	2.5	222
JJJD_06_3	47	29	1.58	0.0486	0.0068	0.217	0.031	0.0304	0.0012	192.9	7.4	196	26	192.9	7.4		JJJD06	JJJD06tr_3	274	16	9.8	0.9	1136	20	570000	9500	1.9	0.13	BDL	1	7.6	0.3	0.03	0.01	0.6	0.1	2.2	0.3	0.7	0.08	20	1	8	0.3	106	2.9	44	1.1	210
JJJD_06_4	65	39	1.59	0.0501	0.0055	0.218	0.025	0.0303	0.0009	192.4	5.9	198	21	192.4	5.9		JJJD06	JJJD06tr_4	293	13	7.9	0.9	1343	30	590000	8300	2.5	0.16	BDL	1	8.8	0.3	0.03	0.01	0.7	0.1	2.4	0.3	0.6	0.07	21	1	9	0.3	120	3.3	51	1.4	257
JJJD_06_5	95	52	1.78	0.0497	0.0055	0.217	0.023	0.0306	0.0006	194.3	4	202	19	194.3	4		JJJD06	JJJD06tr_5	216	16	4.8	0.8	953	35	550000	8400	2.1	0.12	BDL	1	7.7	0.3	0.02	0.01	0.4	0.1	1.6	0.2	0.4	0.06	13	1	5	0.3	76	3.4	34	1.6	173
JJJD_06_6	151	121	1.33	0.0511	0.003	0.211	0.013	0.0303	0.0005	192.7	3.2	193	11	192.7	3.2		JJJD06	JJJD06tr_6	436	18	11.9	0.9	2055	29	560000	8000	3.6	0.19	BDL	1	15.1	0.4	0.07	0.02	1.5	0.2	4.9	0.4	1.1	0.08	34	1	14	0.4	186	4.2	80	1.7	388
JJJD_06_7	52	31	1.69	0.0581	0.0062	0.246	0.026	0.0308	0.0009	195.5	5.6	220	21	195.5	5.6		JJJD06	JJJD06tr_7	253	14	8	0.8	832	17	550000	8500	1.8	0.14	BDL	1	6.7	0.2	0.03	0.01	0.3	0.1	1.4	0.2	0.4	0.06	14	1	6	0.2	75	2.3	31	0.9	154
JJJD_06_8	56	34	1.67	0.0547	0.0068	0.234	0.029	0.0302	0.0008	191.5	5	212	24	191.5	5		JJJD06	JJJD06tr_8	304	16	9.4	0.9	1015	19	560000	8500	1.9	0.14	0	0	7.3	0.2	0.03	0.01	0.8	0.2	2.1	0.3	0.6	0.08	17	1	7	0.3	93	1.8	39	0.9	181
JJJD_06_9	58	38	1.55	0.0504	0.0051	0.207	0.019	0.0303	0.0008	192.3	5.2	192	17	192.3	5.2		JJJD06	JJJD06tr_9	277	15	9.1	0.7	1318	93	560000	8500	2.2	0.17	0	0	7.8	0.5	0.06	0.02	0.8	0.2	2.8	0.3	0.8	0.1	24	2	9	0.8	126	9.4	52	3.8	244
JJJD_06_10	84	45	1.77	0.049	0.0037	0.208	0.015	0.0303	0.0008	192.1	4.8	190	13	192.1	4.8		JJJD06	JJJD06tr_10	334	18	9.4	0.8	1501	32	560000	9700	2.8	0.16	BDL	1	10.6	0.3	0.03	0.01	0.7	0.2	2.7	0.3	0.7	0.07	23	1	9	0.3	126	3.6	56	1.5	281
JJJD_06_11	46	22	2.1	0.0649	0.0066	0.274	0.027	0.031	0.0009	196.5	5.7	246	22	196.5	5.7		JJJD06	JJJD06tr_11	174	18	5.2	1.1	580	20	550000	23000	1.6	0.21	BDL	1	6	0.4	0.01	0.01	0.3	0.2	0.8	0.2	0.3	0.07	8	1	4	0.2	47	2.2	20	1	106
JJJD_06_12	76	41	1.77	0.0464	0.0052	0.195	0.019	0.0305	0.0006	193.6	3.7	182	17	193.6	3.7		JJJD06	JJJD06tr_12	339	24	9.4	1.2	1025	19	620000	10000	2.3	0.22	BDL	1	8.4	0.3	0.01	0.01	0.6	0.2	1.7	0.3	0.5	0.09	18	1	7	0.3	98	2.8	40	1.2	192
JJJD_06_13	89	70	1.32	0.0508	0.0042	0.218	0.019	0.031	0.0008	196.7	4.8	200	16	196.7	4.8		JJJD06	JJJD06tr_13	379	20	10	0.8	1862	64	560000	9600	2.1	0.15	BDL	1	9.5	0.3	0.09	0.02	1.6	0.2	4.5	0.4	1.3	0.13	36	2	13	0.5	177	6.9	71	2.7	330
JJJD_06_14	65	41	1.71	0.0547	0.0056	0.234	0.024	0.0307	0.0009	194.9	5.3	219	19	194.9	5.3		JJJD06	JJJD06tr_14	350	21	13	1	1362	32	570000	11000	2.3	0.17	0.01	0.01	7.8	0.3	0.04	0.01	1.1	0.2	2.9	0.3	0.8	0.09	22	1	9	0.3	122	3.9	51	1.5	247
JJJD_06_15	57	49	1.3	0.0479	0.0068	0.201	0.028	0.0305	0.0009	193.4	5.8	181	23	193.4	5.8		JJJD06	JJJD06tr_15	279	15	11.6	1	1186	60	570000	11000	2	0.15	0.06	0.02	7.2	0.3	0.07	0.02	1.1	0.2	3.3	0.4	0.9	0.1	24	2	9	0.5	114	6.9	45	2.5	212
JJJD_06_16	74	44	1.66	0.0614	0.0061	0.264	0.027	0.031	0.0009	197	5.5	234	22	197	5.5		JJJD06	JJJD06tr_16	293	34	8.8	1.6	1068	30	570000	17000	2.4	0.27	BDL	1	7.6	0.4	0.02	0.02	0.8	0.3	2.4	0.5	0.5	0.09	18	1	7	0.3	94	3.7	40	1.7	198
JJJD_06_17	57	38	1.46	0.0536	0.005	0.225	0.022	0.0309	0.001	195.9	6.1	208	19	195.9	6.1		JJJD06	JJJD06tr_17	427	32	10.8	1.7	1130	31	560000	11000	2	0.19	1.02	0.24	10.5	0.7	0.32	0.08	2.2	0.4	2.6	0.4	0.6	0.12	20	1	7	0.3	103	3.8	43	1.6	199
JJJD_06_18	45	26	1.67	0.0528	0.0067	0.217	0.027	0.0303	0.0009	192.5	5.6	196	23	192.5	5.6		JJJD06	JJJD06tr_18	325	18	9.7	0.9	1077	19	580000	9700	2.1	0.13	BDL	1	6.9	0.3	0.03	0.01	0.6	0.1	2.2	0.3	0.6	0.07	19	1	8	0.3	100	2.3	41	0.8	193
JJJD_06_19	45	22	1.94	0.0508	0.0064	0.21	0.026	0.0307	0.001	195	6.4	196	22	195	6.4		JJJD06	JJJD06tr_19	302	19	8.2	1	951	36	600000	9600	2.1	0.14	BDL	1	6.7	0.2	0.02	0.01	0.6	0.1	1.7	0.3	0.5	0.07	16	1	6	0.3	88	3.5	36	1.3	177
JJJD_06_20	61	31	1.8	0.0521	0.0054	0.217	0.022	0.0307	0.0009	195.1	5.7	197	18	195.1	5.7		JJJD06	JJJD06tr_20	317	18	9.6	0.8	1220	27	540000	9900	2.3	0.17	BDL	1	7.6	0.3	0.02	0.01	0.9	0.2	2.6	0.3	0.6	0.07	20	1	8	0.3	110	3.1	45	1.2	220
JJJD_06_21	98	44	2.15	0.0509	0.0061	0.211	0.028	0.0307	0.001	194.6	6	193	24	194.6	6		JJJD06	JJJD06tr_21	220	21	4.6	0.8	727	28	560000	13000	2	0.17	0.04	0.02	6.8	0.3	0.03	0.01	0.4	0.1	1.3	0.3	0.2	0.05	10	1	4	0.3	59	3.3	26	1.4	135
JJJD_06_22	50	25	2	0.0499	0.0068	0.208	0.026	0.0308	0.0011	195.7	7.2	189	22	195.7	7.2		JJJD06	JJJD06tr_22	250	17	6.5	0.8	805	15	570000	8100	1.8	0.14	0.01	0.01	7.5	0.3	0.03	0.01	0.5	0.1	1.5	0.2	0.4	0.06	11	1	5	0.2	68	1.7	29	0.7	148
JJJD_06_23	68	45	1.46	0.0526	0.0047	0.222	0.02	0.0305	0.0007	193.7	4.5	201	17	193.7	4.5		JJJD06	JJJD06tr_23	348	23	8.8	0.9	1618	25	600000	7500	2.1	0.17	BDL	1	9.9	0.3	0.06	0.02	1.2	0.2	4.1	0.4	1.1	0.11	31	1	12	0.3	155	3.4	63	1.4	299
JJJD_06_24	47	26	1.76	0.0507	0.0049	0.215	0.02	0.0306	0.001	194.1	6.4	195	17	194.1	6.4		JJJD06	JJJD06tr_24	305	18	11.9	0.9	1058	24	560000	9800	2	0.13	BDL	1	7.9	0.3	0.02	0.01	0.8	0.2	2.5	0.3	0.6	0.06	19	1	7	0.3	97	2.8	39	1.1	188
JJJD_06_25	50	27	1.89	0.0515	0.0056	0.211	0.024	0.0305	0.001	193.3	6.4	198	19	193.3	6.4		JJJD06	JJJD06tr_25	321	18	10.9	0.9	1205	25	540000	11000	2.2	0.14	0	0.01	7.8	0.3	0.03	0.01	0.8	0.1	2.5	0.3	0.7	0.07	20	1	8	0.3	111	2.7	45	1.1	222
JJJD_06_26	59	37	1.64	0.0538	0.0058	0.227	0.025	0.0301	0.001	191.2	6	205	20	191.2	6		JJJD06	JJJD06tr_26	306	22	7.8	0.9	1228	48	570000	12000	2.2	0.14	0.01	0.01	9.8	0.4	0.03	0.01	0.8	0.2	2.5	0.3	0.7	0.09	20	1	8	0.4	112	4.4	46	2	227
JJJD_06_27	54	31	1.78	0.0475	0.0056	0.196	0.021	0.0307	0.0008	195.1	5	184	19	195.1	5		JJJD06	JJJD06tr_27	309	17	7.2	0.9	1202	38	570000	6900	2.1	0.15	BDL	1	7.8	0.3	0.02	0.01	0.5	0.1	2.5	0.3	0.6	0.07	19	1	8	0.3	106	3.6	44	1.8	218
JJJD_06_28	60	39	1.58	0.0497	0.0056	0.208	0.022	0.0305	0.0008	193.5	5.1	190	18	193.5	5.1		JJJD06	JJJD06tr_28	418	38	10.7	3.3	1555	48	590000	15000	3.1	0.5	BDL	1	11.1	0.5	0.03	0.02	1.3	0.5	3.6	0.8	0.9	0.25	25	2	10	0.5	141	5.6	59	2.7	294
JJJD_06_29	83	53	1.56	0.0547	0.0056	0.229	0.023	0.0314	0.0009	199	5.4	210	19	199	5.4		JJJD06	JJJD06tr_29	290	15	11.5	1	1292	47	540000	10000	2.1	0.13	0.01	0.01	9.4	0.4	0.05	0.02	0.9	0.2	2.8	0.3	0.8	0.09	21	1	9	0.4	123	4.8	50	2.1	234
JJJD_06_30	84	44	1.9	0.0488	0.0048	0.207	0.02	0.0311	0.0006	197.2	3.7	189	17	197.2	3.7		JJJD06	JJJD06tr_30	227	15	6	0.7	820	15	540000	8500	1.7	0.12	BDL	1	7.7	0.2	0.02	0.01	0.5	0.1	1.6	0.2	0.5	0.06	12	1	5	0.2	70	2.1	29	0.8	147
JJJD_06_31	72	43	1.72	0.0473	0.0044	0.202	0.019	0.0305	0.0007	193.4	4.5	185	16	193.4	4.5		JJJD06	JJJD06tr_31	292	16	8.1	0.9	1276	40	570000	9700	2.3	0.13	BDL	1	8.7	0.3	0.03	0.01	0.9	0.2	2.6	0.3	0.8	0.09	22	1	9	0.4	120	4.8	50	1.9	245
JJJD_06_32	94	62	1.55	0.0492	0.0044	0.211	0.017	0.0304	0.0006	193.2	3.8	197	15	193.2	3.8		JJJD06	JJJD06tr_32	276	23	8.9	1.7	1518	72	530000	17000	2.3	0.26	BDL	1	9.7	0.5	0.06	0.02	1.2	0.3	4.2	0.6	0.9	0.19	28	3	11	0.8	140	9.2	57	3.6	269
JJJD_06_33	60	37	1.72	0.0471	0.0051	0.194	0.022	0.0304	0.0009	192.9	5.7	183	20	192.9	5.7		JJJD06	JJJD06tr_33	282	18	8.9	0.8	995	20	530000	9200	1.9	0.13	BDL	1	7.5	0.3	0.03	0.01	0.6	0.1	2.2	0.3	0.5	0.07	17	1	7	0.3	91	2.8	38	1	181
JJJD_06_34	87	49	1.72	0.0701	0.0059	0.305	0.026	0.032	0.001	203	6.1	276	21	203	6.1		JJJD06	JJJD06tr_34	209	26	15500	2600	969	39	510000	13000	23.4	3.5	0.04	0.02	6.8	0.5	0.03	0.02	0.4	0.2	1.9	0.3	0.5	0.08	13	1	6	0.4	82	3.3	35	1.6	175
JJJD_06_35	140	150	0.94	0.0518	0.0039	0.219	0.016	0.0307	0.0006	195.2	3.9	201	13	195.2	3.9		JJJD06	JJJD06tr_35	346	19	9.1	0.9	2504	57	520000	8200	2.1	0.14	0.03	0.01	11.2	0.3	0.2	0.03	3.5	0.3	7.6	0.4	1.8	0.12	52	2	19	0.5	257	5.9	100	2.4	446
JJJD_06_36	85	59	1.5	0.052	0.0048	0.215	0.019	0.0302	0.0009	191.6	5.3	196	16	191.6	5.3		JJJD06	JJJD06tr_36	233	16	6.2	0.9	959	18	540000	7700	1.9	0.15	0.1	0.02	7.2	0.3	0.03	0.01	0.5	0.1	1.6	0.3	0.5	0.07	15	1	6	0.2	83	2.5	35	0.9	174
JJJD_06_37	64	46	1.46	0.0523	0.0064	0.225	0.028	0.0309	0.0011	196.2	6.9	210	24	196.2	6.9		JJJD06	JJJD06tr_37	240	26	8.3	1.5	913	56	480000	13000	1.4	0.19	0	0.01	5.6	0.3	0.03	0.01	0.5	0.2	2.2	0.5	0.6	0.1	16	2	6	0.5	86	6.3	34	2.2	160
JJJD_06_38	95	99	1.02	0.0529	0.0059	0.23	0.024	0.0311	0.0009	197.6	5.4	208	20	197.6	5.4		JJJD06	JJJD06tr_38	286	18	8.2	0.8	1517	45	470000	7000	1.5	0.1	0.07	0.02	7.3	0.3	0.08	0.02	1.4	0.2	4.4	0.4	1.1	0.1	32	2	12	0.4	150	5.4	58	2	266
JJJD_06_39	65	29	1.65	0.0497	0.0066	0.204	0.026	0.0305	0.0007	193.6	4.7	192	22	193.6	4.7		JJJD06	JJJD06tr_39	230	18	7.5	1.1	817	23	470000	13000	1.8	0.16	0.04	0.02	6.2	0.3	0.02	0.01	0.6	0.2	1.7	0.2	0.4	0.07	13	1	5	0.3	73	3.1	30	1.1	148
JJJD_06_40	57	23	1.74	0.0538	0.0056	0.221	0.023	0.031	0.0008	196.6	4.9	203	20	196.6	4.9		JJJD06	JJJD06tr_40	250	14	8.4	0.9	861	20	460000	11000	1.5	0.12	0.02	0.01	6.2	0.2	0.03	0.01	0.6	0.1	1.7	0.3	0.5	0.07	14	1	6	0.2	76	2	31	0.9	151
JJJD_06_41	54	26	1.45	0.0561	0.006	0.244	0.026	0.031	0.0009	196.6	5.5	219	21	196.6	5.5		JJJD06	JJJD06tr_41	296	23	9.7	1.1	1031	54	480000	11000	1.6	0.14	0	0	5.9	0.3	0.05	0.02	0.7	0.2	2.3	0.3	0.7	0.1	18	2	7	0.4	94	5.5	38	2.2	179
JJJD_06_42	60	30	1.41	0.0452	0.0046	0.192	0.019	0.0307	0.0007	195.1	4.5	183	15	195.1	4.5		JJJD06	JJJD06tr_42	291	18	6.8	0.7	1270	43	460000	7000	1.6	0.11	0.01	0.01	6.9	0.2	0.06	0.02	1.3	0.2	3.5	0.4	0.8	0.08	23	1	9	0.4	119	5.2	47	1.8	224
JJJD_05_1	74	57	1.31	0.051	0.0066	0.213	0.026	0.03	0.0011	190.5	6.6	199	23	190.5	6.6		JJJD05	JJJD05tr_1	221	13	7.1	1	1239	39	440000	7900	1.2	0.11	BDL	1	5.2	0.2	0.03	0.01	0.6	0.2	3	0.4	0.5	0.07	23	2	9	0.4	117	5.5	47	1.5	208
JJJD_05_2	115	80	1.46	0.0563	0.0057	0.237	0.022	0.0301	0.0011	190.8	6.6	214	18	190.8	6.6		JJJD05	JJJD05tr_2	279	16	5	0.9	1245	70	450000	6500	1.4	0.1	BDL	1	5.7	0.2	0.05	0.02	1.1	0.2	3.4	0.5	0.5	0.07	24	2	9	0.7	115	8	47	2.8	211
JJJD_05_3	106	96	1.12	0.0536	0.0056	0.229	0.02	0.0303	0.0009	192.5	5.6	210	16	192.5	5.6		JJJD05	JJJD05tr_3	261	12	10.1	1	1733	31	460000	6600	1.4	0.1	BDL	1	5.5	0.2	0.13	0.02	2.9	0.3	6.6	0.4	1	0.08	39	1	14	0.3	171	3.9	69	1.4	297
JJJD_05_4	120	89	1.4	0.0493	0.0052	0.205	0.02	0.03	0.0009	190.7	5.8	187	17	190.7	5.8		JJJD05	JJJD05tr_4	224	22	6.2	1.1	1247	99	470000	8900	1.1	0.16	BDL	1	5.4	0.3	0.07	0.03	1.1	0.3	3.4	0.8	0.6	0.15	26	3	10	1	122	11	49	4.1	212
JJJD_05_5	122	102	1.25	0.0552	0.006	0.233	0.024	0.0305	0.001	193.9	5.9	212	19	193.9	5.9		JJJD05	JJJD05tr_5	273	16	12.2	1.6	1610	120	470000	8100	1.4	0.14	0.03	0.02	5.6	0.3	0.12	0.03	2.5	0.4	5.3	0.6	0.9	0.14	34	3	12	1	159	12	63	5	279
JJJD_05_6	89	66	1.38	0.0483	0.0064	0.208	0.025	0.0302	0.0011	192	6.9	189	21	192	6.9		JJJD05	JJJD05tr_6	364	18	8.7	1.1	1172	31	490000	7300	1.5	0.14	BDL	1	4.6	0.2	0.06	0.02	1.3	0.2	3.4	0.3	0.7	0.08	22	1	8	0.4	110	3.8	46	1.5	211
JJJD_05_7	145	146	1.01	0.0501	0.0045	0.207	0.017	0.0302	0.0009	191.7	5.9	189	14	191.7	5.9		JJJD05	JJJD05tr_7	324	16	12.6	0.9	2267	75	500000	7400	1.7	0.13	0	0	6.6	0.3	0.19	0.03	3.5	0.3	7.6	0.5	1.5	0.1	47	2	18	0.7	227	8.9	91	3.4	398
JJJD_05_8	126	118	1.1	0.0541	0.0057	0.221	0.021	0.0305	0.0009	193.5	5.6	202	17	193.5	5.6		JJJD05	JJJD05tr_8	289	16	12	1.4	2043	53	500000	7800	1.5	0.12	BDL	1	6	0.2	0.17	0.03	3.7	0.3	8.5	0.6	1.3	0.12	46	2	17	0.6	207	7.3	82	2.8	361
JJJD_05_9	133	97	1.38	0.0527	0.005	0.213	0.018	0.0305	0.0009	193.9	5.9	194	15	193.9	5.9		JJJD05	JJJD05tr_9	273	13	5	0.9	1447	69	510000	6700	1.5	0.11	BDL	1	6.1	0.2	0.07	0.02	1.5	0.3	4.9	0.6	0.8	0.1	30	2	12	0.6	146	7.7	59	3	265
JJJD_05_10	93	53	1.82	0.0502	0.0058	0.21	0.022	0.0307	0.001	195	6.3	190	19	195	6.3		JJJD05	JJJD05tr_10	345	20	5.4	1.1	1154	70	550000	7400	1.6	0.15	0	0.01	5.3	0.2	0.04	0.02	0.9	0.2	3.2	0.5	0.6	0.09	21	2	8	0.8	107	7.7	45	2.7	210
JJJD_05_11	101	69	1.55	0.0541	0.0055	0.216	0.02	0.03	0.001	190.3	6.1	197	16	190.3	6.1		JJJD05	JJJD05tr_11	234	13	7	0.8	1100	33	530000	6800	1.8	0.12	BDL	1	6.7	0.3	0.02	0.01	0.7	0.1	2.4	0.3	0.4	0.06	19	1	7	0.3	103	3.6	44	1.5	205
JJJD_05_12	179	168	1.08	0.0565	0.0049	0.224	0.017	0.0299	0.0009	189.9	5.4	204	14	189.9	5.4		JJJD05	JJJD05tr_12	371	19	10.5	1.1	2929	54	530000	8200	2	0.13	BDL	1	8.4	0.3	0.25	0.03	4.3	0.4	9.8	0.6	1.7	0.12	59	2	24	0.9	298	8.1	124	3.7	557
JJJD_05_13	139	134	1.07	0.0488	0.0046	0.193	0.016	0.0299	0.001	189.8	6.2	178	13	189.8	6.2		JJJD05	JJJD05tr_13	335	18	11.2	1	2650	45	540000	6000	1.9	0.14	0.03	0.01	7.7	0.2	0.23	0.03	3.9	0.4	8.7	0.6	1.4	0.1	57	2	22	0.6	277	6.1	111	2.3	501
JJJD_05_14	74	50	1.51	0.0534	0.0067	0.217	0.026	0.03	0.001	190.7	6.2	201	21	190.7	6.2		JJJD05	JJJD05tr_14	322	15	8.9	1.1	1326	40	560000	7500	1.7	0.12	BDL	1	5.9	0.2	0.07	0.02	1.3	0.2	3.9	0.4	0.6	0.08	26	1	10	0.4	132	4.3	55	1.8	257
JJJD_05_15	105	69	1.55	0.0553	0.0053	0.228	0.02	0.0305	0.001	193.9	6	206	16	193.9	6		JJJD05	JJJD05tr_15	450	23	14.5	1.3	2023	41	570000	8100	2.4	0.21	BDL	1	7	0.3	0.14	0.03	2.6	0.3	6.6	0.5	1.1	0.13	38	2	15	0.5	196	5.9	84	2.1	394
JJJD_05_16	79	65	1.22	0.0511	0.0054	0.209	0.021	0.0299	0.0009	190.1	5.4	190	18	190.1	5.4		JJJD05	JJJD05tr_16	228	13	7.4	1	1438	21	450000	5700	1.3	0.1	BDL	1	5.4	0.2	0.04	0.01	1.2	0.2	4	0.3	0.8	0.09	29	1	11	0.3	136	2.7	55	1	241
JJJD_05_17	94	51	1.86	0.0468	0.0059	0.202	0.023	0.0307	0.0009	194.7	5.6	184	19	194.7	5.6		JJJD05	JJJD05tr_17	181	13	3.3	0.7	726	17	450000	6200	1.4	0.11	BDL	1	5.3	0.2	0.01	0.01	0.3	0.1	1.2	0.2	0.2	0.04	10	1	4	0.2	61	2.1	26	0.7	128
JJJD_05_18	110	87	1.28	0.0499	0.0055	0.207	0.022	0.0302	0.0009	191.6	5.8	188	18	191.6	5.8		JJJD05	JJJD05tr_18	231	11	5.5	1	1575	24	460000	6300	1.2	0.1	BDL	1	7.1	0.3	0.03	0.01	1.1	0.1	4	0.3	0.6	0.07	32	1	12	0.3	154	2.9	60	1.1	267
JJJD_05_19	88	67	1.33	0.0557	0.0061	0.233	0.022	0.03	0.001	190.4	6.3	213	17	190.4	6.3		JJJD05	JJJD05tr_19	244	17	7.3	1	1487	25	460000	8000	1.3	0.12	BDL	1	5.4	0.2	0.07	0.02	1.5	0.3	4.6	0.4	0.8	0.09	32	1	12	0.4	146	3	57	1.3	255
JJJD_05_20	115	88	1.31	0.047	0.0043	0.199	0.017	0.03	0.0009	190.4	5.8	184	14	190.4	5.8		JJJD05	JJJD05tr_20	283	15	9.5	1.2	1883	78	480000	7400	1.4	0.1	BDL	1	6.2	0.2	0.15	0.03	2.5	0.3	6.7	0.6	1.1	0.11	40	2	14	0.6	183	6.4	72	3.1	318
JJJD_05_21	121	87	1.41	0.0498	0.0048	0.216	0.02	0.0305	0.0009	193.5	5.6	198	16	193.5	5.6		JJJD05	JJJD05tr_21	326	13	8.7	1	1756	57	470000	7000	1.5	0.11	BDL	1	5.8	0.2	0.16	0.03	2.7	0.3	5.4	0.4	1	0.08	35	2	13	0.5	168	5.5	67	2.3	310
JJJD_05_22	82	59	1.42	0.0467	0.0057	0.197	0.021	0.0301	0.001	191.1	6.3	180	18	191.1	6.3		JJJD05	JJJD05tr_22	259	13	8.1	1	1242	46	470000	5200	1.3	0.11	BDL	1	4.8	0.2	0.05	0.01	1.4	0.2	3.9	0.4	0.7	0.07	26	2	9	0.4	122	5.1	49	2	216
JJJD_05_23	75	58	1.29	0.0485	0.0061	0.204	0.024	0.0306	0.0011	194.4	6.8	193	19	194.4	6.8		JJJD05	JJJD05tr_23	235	14	8.2	0.9	1378	36	470000	6500	1.3	0.11	BDL	1	5.1	0.2	0.05	0.01	1.5	0.2	4.1	0.4	0.8	0.07	30	1	11	0.3	139	4.2	54	1.5	241
JJJD_05_24	111	88	1.25	0.0555	0.0057	0.234	0.021	0.0311	0.001	197.5	6.5	211	17	197.5	6.5		JJJD05	JJJD05tr_24	258	16	8.8	0.9	1787	51	460000	6600	1.4	0.11	0	0	5.6	0.2	0.16	0.02	3.1	0.3	6.7	0.4	1.1	0.1	42	1	15	0.4	182	5.2	72	2.4	318
JJJD_05_25	108	63	1.71	0.0496	0.0049	0.205	0.019	0.0303	0.001	192.2	6	190	16	192.2	6		JJJD05	JJJD05tr_25	313	14	5.4	0.9	1221	21	480000	6500	1.3	0.1	BDL	1	5.4	0.2	0.06	0.02	1.2	0.2	3.6	0.3	0.6	0.06	24	1	9	0.3	116	2.3	48	0.9	218
JJJD_05_26	93	70	1.31	0.0512	0.0056	0.216	0.022	0.0305	0.001	193.6	6.2	203	18	193.6	6.2		JJJD05	JJJD05tr_26	238	17	7	0.8	1611	23	480000	6600	1.3	0.1	BDL	1	6.8	0.2	0.05	0.01	1.3	0.2	4.6	0.4	0.8	0.08	34	1	13	0.4	165	3.2	63	1.4	283
JJJD_05_27	86	66	1.31	0.0546	0.0056	0.228	0.02	0.0305	0.0009	193.4	5.9	211	16	193.4	5.9		JJJD05	JJJD05tr_27	237	15	7.4	1	1619	22	470000	6500	1.3	0.1	BDL	1	5.8	0.3	0.13	0.02	2.4	0.3	6.5	0.5	1	0.07	40	1	14	0.3	172	3.9	66	1.3	289
JJJD_05_28	81	62	1.43	0.0517	0.0068	0.215	0.027	0.0301	0.001	191.1	6	202	22	191.1	6		JJJD05	JJJD05tr_28	245	21	9.2	1.7	1810	62	480000	7200	1.4	0.15	0.01	0.01	5.7	0.3	0.13	0.04	2.3	0.4	5.5	0.5	0.9	0.09	40	2	15	0.6	191	5.7	73	2.4	327
JJJD_05_29	99	50	1.95	0.0496	0.0052	0.214	0.021	0.0311	0.0011	197.2	6.9	195	18	197.2	6.9		JJJD05	JJJD05tr_29	246	18	4.4	0.8	882	32	500000	7700	1.6	0.1	BDL	1	5.9	0.2	0.01	0.01	0.4	0.1	1.6	0.2	0.3	0.05	13	1	6	0.3	78	3.1	33	1.4	161
JJJD_05_30	101	70	1.45	0.0563	0.0048	0.239	0.019	0.0308	0.0009	195.8	5.9	215	15	195.8	5.9		JJJD05	JJJD05tr_30	332	23	5.9	1.1	1837	53	580000	9600	1.5	0.11	BDL	1	8.2	0.4	0.08	0.02	1.4	0.2	5.7	0.5	0.8	0.1	39	2	15	0.7	189	7	74	2.6	335
JJJD_05_31	107	73	1.48	0.0496	0.0054	0.204	0.02	0.0303	0.0009	192.4	5.8	193	17	192.4	5.8		JJJD05	JJJD05tr_31	219	15	6.4	1.1	1469	30	420000	8200	1.1	0.15	BDL	1	5.1	0.2	0.08	0.02	2.2	0.2	5.5	0.4	0.9	0.09	32	1	12	0.4	140	4.9	54	1.7	240
JJJD_05_32	110	79	1.44	0.0489	0.0043	0.215	0.018	0.0313	0.001	198.7	6.5	198	15	198.7	6.5		JJJD05	JJJD05tr_32	242	15	7	1	1750	110	430000	7600	1.3	0.12	BDL	1	5.5	0.2	0.13	0.03	2.7	0.3	5	0.5	0.9	0.1	33	2	13	0.8	159	9.8	64	4.2	289
JJJD_05_33	86	61	1.44	0.049	0.0049	0.206	0.019	0.0304	0.001	192.7	6.5	190	16	192.7	6.5		JJJD05	JJJD05tr_33	212	13	6.3	0.8	1354	26	430000	7000	1.2	0.1	BDL	1	5.8	0.3	0.06	0.02	1.2	0.2	3.7	0.4	0.6	0.09	26	1	10	0.3	124	3.5	50	1.3	222
JJJD_05_34	104	67	1.52	0.0479	0.0075	0.204	0.03	0.0305	0.0012	193.4	7.4	186	25	193.4	7.4		JJJD05	JJJD05tr_34	237	12	7.9	0.9	1492	34	430000	5800	1.3	0.09	BDL	1	5.2	0.2	0.11	0.02	2.5	0.3	5.4	0.4	0.9	0.08	32	1	12	0.3	140	3.8	56	1.5	248
JJJD_05_35	101	85	1.2	0.0518	0.0074	0.226	0.031	0.0309	0.0012	196.3	7.4	204	26	196.3	7.4		JJJD05	JJJD05tr_35	245	17	8.2	1.3	1316	28	460000	10000	1.1	0.15	0.13	0.03	6.1	0.2	0.1	0.03	1.6	0.2	4.1	0.5	0.7	0.09	25	1	10	0.4	123	2.6	49	1.2	221
JJJD_05_36	45	23	2.17	0.0535	0.0073	0.227	0.028	0.0305	0.0012	193.7	7.7	211	22	193.7	7.7		JJJD05	JJJD05tr_36	207	19	7.4	1	930	140	460000	6400	1.2	0.1	BDL	1	4.1	0.4	0.04	0.02	0.8	0.2	1.7	0.4	0.4	0.09	16	3	7	1.2	83	14	35	5.4	157
JJJD_05_37	45	25	1.82	0.0522	0.0069	0.21	0.026	0.03	0.0012	190.3	7.7	192	22	190.3	7.7		JJJD05	JJJD05tr_37	227	14	8.1	0.8	875	22	460000	6500	1.2	0.09	BDL	1	4.2	0.2	0.02	0.01	0.4	0.1	1.5	0.2	0.3	0.06	15	1	6	0.2	80	2.3	33	1	152
JJJD_05_38	76	55	1.41	0.0521	0.0053	0.221	0.019	0.0304	0.0009	193.2	5.7	201	15	193.2	5.7		JJJD05	JJJD05tr_38	237	13	6.7	0.9	1526	44	470000	7300	1.2	0.09	BDL	1	6.1	0.4	0.08	0.02	2	0.3	4.9	0.4	0.8	0.09	32	1	12	0.4	144	4.5	58	2.1	257
JJJD_05_39	85	58	1.48	0.0521	0.0042	0.221	0.015	0.0306	0.001	194.2	6.5	202	12	194.2	6.5		JJJD05	JJJD05tr_39	297	13	7.9	1.1	1669	44	480000	5300	1.4	0.1	BDL	1	5.8	0.2	0.12	0.02	2.1	0.2	5	0.5	0.9	0.09	31	2	12	0.5	150	5.2	62	2	285
JJJD_05_40	144	132	1.14	0.0488	0.0039	0.201	0.014	0.0298	0.0009	189	5.5	185	12	189	5.5		JJJD05	JJJD05tr_40	335	18	10.6	1	2810	66	500000	8400	1.8	0.12	0.01	0.01	7.6	0.2	0.24	0.03	4.4	0.3	8.6	0.5	1.5	0.12	58	2	22	0.8	270	8.3	113	3.3	504
JJJD_05_41	60	37	1.62	0.0518	0.0074	0.213	0.028	0.0303	0.0011	192.3	6.7	196	24	192.3	6.7		JJJD05	JJJD05tr_41	262	13	6.4	0.8	956	14	490000	6000	1.4	0.12	BDL	1	5	0.2	0.03	0.01	0.8	0.1	2.1	0.3	0.3	0.05	17	1	7	0.2	88	2	37	0.7	170
JJJD_05_42	87	69	1.24	0.0535	0.0057	0.221	0.022	0.0305	0.0011	193.7	6.6	203	18	193.7	6.6		JJJD05	JJJD05tr_42	233	12	7.6	0.8	1500	22	490000	6100	1.3	0.09	BDL	1	5.9	0.2	0.07	0.02	1.4	0.2	5.1	0.4	0.9	0.09	34	1	12	0.3	150	3	60	1.1	265
JJJD_05_43	113	95	1.17	0.054	0.0059	0.224	0.021	0.0303	0.001	192.1	6	207	18	192.1	6		JJJD05	JJJD05tr_43	274	21	8.5	1.1	1864	73	490000	6900	1.3	0.13	BDL	1	6.1	0.2	0.14	0.03	2.6	0.3	5.5	0.6	1.2	0.1	40	2	15	0.7	184	7.9	74	2.9	325
JJJD_05_44	168	83	2.07	0.0577	0.0044	0.233	0.015	0.0291	0.0009	184.9	5.5	212	13	184.9	5.5		JJJD05	JJJD05tr_44	165	22	2.5	0.7	960	160	510000	7500	1.2	0.1	BDL	1	5.5	0.8	0.02	0.01	0.4	0.1	2	0.5	0.3	0.08	18	4	7	1.4	92	17	37	6.5	173
JJJD_05_45	138	112	1.19	0.0502	0.0059	0.208	0.023	0.0304	0.001	193	6.5	191	20	193	6.5		JJJD05	JJJD05tr_45	268	16	7.1	1	1665	40	510000	6800	1.3	0.11	BDL	1	7	0.5	0.09	0.02	1.8	0.2	5.9	0.5	0.8	0.08	38	1	14	0.4	167	4.7	66	1.6	296
JJJD_12_1	112	58	2.05	0.059	0.016	0.244	0.067	0.0286	0.0011	181.5	7.2	216	54	181.5	7.2		JJJD12	JJJD12tr_1	147	14	7.9	1.2	543	22	540000	24000	0.8	0.12	0.03	0.02	3.8	0.3	0	0	0.3	0.1	0.8	0.2	0.4	0.09	7	1	3	0.2	52	2.9	20	1.1	111
JJJD_12_2	149	77	2.05	0.0585	0.014	0.24	0.059	0.0295	0.0009	187.7	6	230	43	187.7	6		JJJD12	JJJD12tr_2	189	14	6.5	1.3	838	26	580000	18000	1.1	0.13	BDL	0	4.5	0.2	0.01	0.01	0.3	0.1	1.6	0.3	0.6	0.1	10	1	5	0.3	79	3.3	30	1.2	171
JJJD_12_3	92	53	1.84	0.063	0.017	0.253	0.073	0.0305	0.0015	193.7	9.6	219	57	193.7	9.6		JJJD12	JJJD12tr_3	142	15	11.1	1.7	708	53	530000	25000	1.1	0.21	BDL	0	4.6	0.4	0.02	0.01	0.4	0.2	1.1	0.3	0.6	0.13	10	1	5	0.4	74	5.9	28	2.1	152
JJJD_12_4	133	69	2.02	0.046	0.015	0.187	0.064	0.0286	0.0014	181.6	8.8	168	54	181.6	8.8		JJJD12	JJJD12tr_4	147	12	5.1	1.2	487	15	590000	15000	0.7	0.1	BDL	0	3.5	0.2	BDL	1	0.2	0.1	0.9	0.2	0.4	0.07	6	1	3	0.2	48	2.3	18	0.7	102
JJJD_12_5	151	75	2.17	0.0515	0.012	0.212	0.052	0.0303	0.0009	192.4	6.4	191	43	192.4	6.4		JJJD12	JJJD12tr_5	177	15	7	1.5	827	57	620000	14000	1.2	0.15	BDL	0	4.8	0.3	0.02	0.01	0.4	0.1	1.4	0.3	0.6	0.1	10	1	5	0.4	83	5.3	31	2.3	184
JJJD_12_6	180	100	1.88	0.077	0.02	0.31	0.081	0.0305	0.002	193	13	278	66	193	13		JJJD12	JJJD12tr_6	214	22	11.2	2.7	998	35	650000	18000	1.2	0.18	0.08	0.06	6.3	0.4	0.06	0.04	0.5	0.3	1.7	0.5	0.7	0.14	11	1	6	0.3	102	4.3	38	1.7	228
JJJD_12_7	240	237	1.08	0.0524	0.012	0.207	0.049	0.0292	0.0009	185.7	6.3	191	40	185.7	6.3		JJJD12	JJJD12tr_7	310	21	6.7	1.3	2090	130	600000	15000	1.2	0.17	BDL	0	8.4	0.5	0.21	0.05	2.6	0.3	7.4	0.7	3.7	0.39	41	3	18	1.2	277	17	86	5.1	426
JJJD_12_8	145	90	1.68	0.0461	0.012	0.171	0.046	0.0294	0.001	187	6.8	168	39	187	6.8		JJJD12	JJJD12tr_8	185	17	6.6	1.2	548	36	560000	18000	0.8	0.11	0.08	0.03	4.1	0.3	0.03	0.02	0.4	0.1	1	0.2	0.3	0.08	6	1	3	0.3	57	3.7	20	1.3	116
JJJD_12_9	138	73	1.96	0.0496	0.013	0.201	0.056	0.0298	0.0011	189.5	7.1	186	49	189.5	7.1		JJJD12	JJJD12tr_9	149	13	6.3	1.2	406	12	550000	18000	0.7	0.1	BDL	0	3.4	0.2	BDL	1	0.2	0.1	0.7	0.2	0.4	0.06	5	0	3	0.2	42	1.7	16	0.5	86
JJJD_12_10	103	50	2.11	0.0568	0.014	0.226	0.057	0.0303	0.0013	192.5	8.6	208	48	192.5	8.6		JJJD12	JJJD12tr_10	203	15	6.1	1.3	646	23	560000	20000	0.8	0.12	BDL	0	3.4	0.2	0.02	0.01	0.5	0.1	1.2	0.3	0.5	0.09	8	1	4	0.2	63	2.5	24	1	134
JJJD_12_11	159	88	1.76	0.0516	0.013	0.21	0.056	0.0298	0.0007	189.9	4.9	191	45	189.9	4.9		JJJD12	JJJD12tr_11	200	39	2.5	2.6	875	41	610000	15000	1.2	0.19	0.04	0.04	4.9	0.5	BDL	1	0.4	0.3	1.2	0.5	0.5	0.16	10	1	4	0.5	69	4.3	30	1.4	163
JJJD_12_12	267	177	1.45	0.0438	0.0099	0.172	0.041	0.0292	0.0009	185.8	6	158	35	185.8	6		JJJD12	JJJD12tr_12	243	30	4.1	1.2	1000	58	480000	28000	0.8	0.15	0.01	0.01	5.2	0.4	0.04	0.02	0.9	0.2	2.3	0.4	0.8	0.12	15	1	7	0.4	94	5.7	37	2.1	183
JJJD_12_13	95	50	1.82	0.055	0.016	0.202	0.059	0.0293	0.0015	186.3	9.5	178	50	186.3	9.5		JJJD12	JJJD12tr_13	158	13	5.2	0.8	605	21	530000	19000	0.7	0.11	BDL	0	3	0.2	0	0	0.3	0.1	0.9	0.2	0.4	0.08	8	1	3	0.2	46	2	20	0.8	109
JJJD_12_14	210	120	1.71	0.0554	0.013	0.219	0.051	0.0296	0.001	188.1	6.8	204	40	188.1	6.8		JJJD12	JJJD12tr_14	204	15	5.2	1	832	29	530000	15000	1	0.1	BDL	0	4.6	0.2	0.02	0.01	0.4	0.1	1.4	0.3	0.5	0.08	10	1	4	0.2	63	2.4	27	1.1	147
JJJD_12_15	392	189	2.04	0.0517	0.011	0.213	0.046	0.0304	0.0007	192.7	4.9	194	39	192.7	4.9		JJJD12	JJJD12tr_15	172	17	5.9	1.4	573	27	540000	12000	0.9	0.13	0.02	0.01	4.9	0.3	BDL	1	0.3	0.1	0.9	0.2	0.2	0.06	6	1	3	0.2	42	2.7	19	1	95
JJJD_12_16	311	225	1.28	0.0542	0.012	0.224	0.05	0.0301	0.001	191.1	6.8	204	41	191.1	6.8		JJJD12	JJJD12tr_16	179	18	4.5	1.2	558	13	540000	12000	1	0.11	0.1	0.03	4.7	0.3	0.01	0.01	0.1	0.1	0.7	0.2	0.3	0.06	6	0	2	0.1	35	1.4	16	0.5	85
JJJD_12_17	133	57	2.18	0.0517	0.012	0.214	0.052	0.0301	0.0012	191.2	8.1	193	43	191.2	8.1		JJJD12	JJJD12tr_17	162	14	3.2	0.9	527	27	520000	14000	0.7	0.1	BDL	0	3.2	0.2	BDL	1	0.1	0.1	0.6	0.2	0.3	0.05	6	1	2	0.2	32	2	15	0.9	79
JJJD_12_18	232	117	1.82	0.0535	0.013	0.211	0.05	0.0295	0.0011	187.1	7.1	190	42	187.1	7.1		JJJD12	JJJD12tr_18	199	15	4.2	0.8	785	24	490000	14000	1	0.13	BDL	0	4.8	0.2	0.01	0.01	0.3	0.1	1.1	0.2	0.4	0.07	8	1	3	0.2	48	1.8	23	0.9	119
JJJD_12_19	162	73	2.01	0.0429	0.012	0.19	0.053	0.03	0.0011	190.3	7.3	179	47	190.3	7.3		JJJD12	JJJD12tr_19	165	15	3.7	0.8	564	24	490000	16000	0.7	0.1	BDL	0	2.9	0.2	BDL	1	0.2	0.1	0.8	0.2	0.3	0.05	7	1	3	0.2	35	1.9	17	0.8	84
JJJD_12_20	119	52	2.12	0.052	0.014	0.2	0.056	0.0297	0.0014	188.7	9.4	192	44	188.7	9.4		JJJD12	JJJD12tr_20	159	16	4	0.8	568	21	450000	16000	0.7	0.09	BDL	0	3	0.2	BDL	1	0.3	0.1	0.8	0.2	0.3	0.06	7	1	3	0.2	36	1.8	17	0.8	88
JJJD_12_21	118	53	2.04	0.0622	0.015	0.258	0.063	0.0302	0.001	191.7	6.8	227	51	191.7	6.8		JJJD12	JJJD12tr_21	161	14	3.7	0.9	505	16	520000	15000	0.7	0.09	BDL	0	2.7	0.2	0	0	0.1	0.1	0.7	0.2	0.3	0.06	5	1	2	0.1	31	1.2	15	0.6	78
JJJD_12_22	131	62	1.93	0.047	0.012	0.195	0.05	0.0302	0.0014	191.9	8.9	185	43	191.9	8.9		JJJD12	JJJD12tr_22	165	15	4.8	1	657	22	530000	12000	0.7	0.11	BDL	0	3.1	0.2	0.01	0.01	0.3	0.1	1	0.2	0.3	0.05	7	0	3	0.2	40	1.4	19	0.8	107
JJJD_12_23	192	99	1.76	0.0494	0.012	0.205	0.052	0.03	0.0011	190.2	7.2	188	44	190.2	7.2		JJJD12	JJJD12tr_23	204	19	4.5	1.1	784	29	500000	20000	1	0.13	BDL	0	4	0.3	0	0	0.4	0.1	1	0.2	0.4	0.08	10	1	4	0.2	49	2.4	23	1	123
JJJD_12_24	159	76	1.86	0.0481	0.013	0.204	0.053	0.0298	0.0012	189.2	7.9	182	45	189.2	7.9		JJJD12	JJJD12tr_24	205	18	4.6	0.9	673	15	540000	12000	0.8	0.11	0.01	0.01	3.5	0.2	0.01	0.01	0.4	0.1	0.9	0.2	0.4	0.06	7	1	3	0.2	42	1.2	20	0.5	109
JJJD_12_25	173	80	1.93	0.0471	0.012	0.196	0.05	0.0304	0.001	192.7	6.7	190	42	192.7	6.7		JJJD12	JJJD12tr_25	195	19	5.1	1	851	19	550000	12000	1.1	0.11	BDL	0	4	0.2	0.01	0.01	0.4	0.1	1.2	0.3	0.4	0.07	9	1	4	0.2	52	1.5	25	0.6	136
JJJD_12_26	140	63	2.05	0.0421	0.011	0.181	0.051	0.0304	0.001	193.1	6.6	163	44	193.1	6.6		JJJD12	JJJD12tr_26	166	18	4.8	1.2	576	17	510000	15000	0.6	0.09	BDL	0	3.1	0.2	0.01	0.01	0.2	0.1	0.8	0.2	0.3	0.07	6	1	3	0.2	37	1.8	17	0.7	97
JJJD_12_27	161	77	1.86	0.052	0.015	0.213	0.062	0.0303	0.0014	192.1	8.9	211	53	192.1	8.9		JJJD12	JJJD12tr_27	219	22	5.6	1.1	957	21	540000	12000	1.4	0.14	BDL	0	4.9	0.3	0	0	0.4	0.1	1.4	0.3	0.5	0.08	11	1	4	0.2	63	2.1	28	0.9	160
JJJD_12_28	156	76	1.85	0.0489	0.012	0.196	0.049	0.0299	0.0013	190.2	8.5	179	42	190.2	8.5		JJJD12	JJJD12tr_28	197	17	5.8	0.9	790	17	530000	14000	0.9	0.1	BDL	0	3.5	0.2	0.02	0.01	0.4	0.1	1.3	0.2	0.5	0.08	9	1	4	0.2	52	1.5	24	0.8	130
JJJD_12_29	332	193	1.62	0.0585	0.014	0.229	0.058	0.0299	0.0013	190.1	8.5	213	52	190.1	8.5		JJJD12	JJJD12tr_29	236	29	6.6	2	1039	64	540000	23000	1.7	0.31	0.15	0.07	7	0.5	0.08	0.04	1	0.3	1.7	0.4	0.6	0.13	11	1	5	0.5	68	5.5	31	2.4	173
JJJD_12_30	193	104	1.71	0.066	0.018	0.278	0.073	0.03	0.0013	190.7	8.7	260	64	190.7	8.7		JJJD12	JJJD12tr_30	272	24	5.8	1.9	1085	45	550000	17000	0.9	0.16	0	0.01	4.8	0.3	0	0	0.6	0.2	1.7	0.4	0.6	0.1	13	1	5	0.3	77	4.2	34	1.7	179
JJJD_12_31	335	184	1.75	0.0588	0.015	0.261	0.07	0.0303	0.0015	192.1	9.4	232	56	192.1	9.4		JJJD12	JJJD12tr_31	188	19	6.3	1.4	1066	29	560000	12000	1.3	0.18	BDL	0	5.8	0.3	0.01	0.01	0.3	0.1	1.5	0.3	0.6	0.1	12	1	5	0.2	76	2.6	35	1.4	178
JJJD_12_32	252	121	1.98	0.048	0.011	0.194	0.046	0.0305	0.001	193.7	6.6	180	41	193.7	6.6		JJJD12	JJJD12tr_32	198	18	5.3	1	874	34	510000	17000	1.1	0.13	BDL	0	4.6	0.2	0.02	0.01	0.4	0.1	1.6	0.3	0.6	0.08	11	1	5	0.3	67	3.2	31	1.5	152
JJJD_12_33	126	65	1.85	0.0481	0.013	0.192	0.052	0.0301	0.0014	190.8	9	185	45	190.8	9		JJJD12	JJJD12tr_33	143	12	5.9	1.1	569	26	530000	13000	0.8	0.1	0	0	3.2	0.2	0	0	0.2	0.1	0.8	0.2	0.4	0.07	7	1	3	0.2	43	2.3	20	1.1	97
JJJD_12_34	150	103	1.46	0.077	0.022	0.314	0.086	0.0316	0.002	200	13	280	72	200	13		JJJD12	JJJD12tr_34	912	82	16.4	5	1107	68	450000	16000	0.9	0.24	4.02	0.56	14.4	1.3	1.39	0.18	8.4	1.5	3.8	0.8	1.3	0.22	17	2	7	0.6	97	8.3	42	3.5	181
JJJD_12_35	95	43	2.2	0.051	0.017	0.217	0.072	0.0295	0.001	187.4	6.8	191	60	187.4	6.8		JJJD12	JJJD12tr_35	120	13	7.2	1.2	456	22	490000	16000	0.5	0.08	BDL	0	2.6	0.2	0	0	0.2	0.1	0.9	0.2	0.5	0.09	5	1	3	0.2	36	2.4	17	1	81
JJJD_12_36	230	116	1.96	0.0461	0.012	0.179	0.048	0.0302	0.0011	191.5	7.6	168	40	191.5	7.6		JJJD12	JJJD12tr_36	158	17	4.3	1.2	547	19	530000	15000	0.7	0.11	0.02	0.02	4.4	0.3	0	0	0.2	0.1	1	0.3	0.3	0.06	7	1	3	0.2	45	2.3	22	1.1	102
JJJD_12_37	221	109	1.98	0.0524	0.013	0.216	0.053	0.0304	0.0011	192.9	7.1	194	45	192.9	7.1		JJJD12	JJJD12tr_37	161	13	5	1.1	810	44	520000	16000	1	0.1	0	0.01	5.1	0.3	0	0	0.3	0.1	1.4	0.3	0.4	0.07	10	1	4	0.3	66	3.8	33	1.9	150
JJJD_12_38	100	62	1.62	0.044	0.016	0.196	0.069	0.03	0.0018	190	12	167	58	190	12		JJJD12	JJJD12tr_38	286	33	8	2	457	16	550000	17000	0.6	0.15	0.47	0.13	4.1	0.4	0.13	0.04	0.7	0.3	1.2	0.4	0.4	0.1	6	1	3	0.2	37	2.1	18	0.9	83
JJJD_12_39	171	101	1.71	0.0495	0.013	0.197	0.051	0.03	0.0012	190.5	7.7	177	44	190.5	7.7		JJJD12	JJJD12tr_39	218	16	5.1	1.1	811	43	540000	14000	0.8	0.12	BDL	0	4.2	0.3	0.01	0.01	0.4	0.1	1.5	0.3	0.7	0.11	12	1	5	0.4	71	4.3	33	1.7	148
JJJD_12_40	168	85	1.98	0.0465	0.012	0.181	0.05	0.0296	0.0011	188.1	7.2	172	43	188.1	7.2		JJJD12	JJJD12tr_40	201	16	8.6	1.3	1010	24	550000	14000	1	0.11	BDL	0	4.3	0.2	BDL	1	0.3	0.1	1.7	0.3	0.7	0.1	13	1	5	0.3	76	2.8	40	1.2	192
JJJD_12_41	278	120	2.24	0.0615	0.013	0.246	0.059	0.0295	0.001	187.2	6.7	224	46	187.2	6.7		JJJD12	JJJD12tr_41	186	26	7.2	1.9	721	39	560000	33000	1	0.13	0.27	0.1	6.1	0.6	0.2	0.07	1.2	0.3	1.5	0.6	0.7	0.1	9	2	4	0.4	58	4.7	27	1.9	140
JJJD_12_42	189	99	1.94	0.0577	0.014	0.241	0.059	0.0298	0.0012	189.4	8.2	219	50	189.4	8.2		JJJD12	JJJD12tr_42	145	14	4.6	1.3	408	19	520000	20000	0.6	0.1	0.03	0.02	3.2	0.3	0.02	0.01	0.2	0.1	0.9	0.2	0.3	0.08	5	1	2	0.2	31	2	16	1	76
JJJD_12_43	132	68	1.93	0.051	0.015	0.223	0.064	0.0293	0.0011	186.3	7.3	197	53	186.3	7.3		JJJD12	JJJD12tr_43	152	14	6.6	1.1	548	15	530000	15000	0.6	0.09	BDL	0	3.1	0.2	0	0	0.2	0.1	1	0.2	0.4	0.07	7	1	3	0.2	43	1.5	20	0.7	101
JJJD_12_44	166	93	1.84	0.0507	0.012	0.211	0.051	0.03	0.0011	190.6	7.1	191	42	190.6	7.1		JJJD12	JJJD12tr_44	163	15	6	1.1	690	58	530000	15000	0.9	0.13	0.04	0.02	3.7	0.3	0.03	0.01	0.4	0.1	1.1	0.2	0.5	0.07	8	1	4	0.3	49	4.2	24	2.1	122
JJJD_12_45	151	94	1.65	0.043	0.015	0.159	0.052	0.0296	0.0019	188	12	144	46	188	12		JJJD12	JJJD12tr_45	166	13	4.3	1	673	30	520000	19000	0.9	0.11	BDL	0	3.8	0.2	BDL	1	0.3	0.1	1.1	0.2	0.4	0.07	8	1	3	0.2	48	2.3	23	1	117
JJJD_20_1	124	64	1.77	0.0536	0.0043	0.174	0.014	0.0233	0.0006	148.7	3.6	163	12	148.7	3.6		JJJD20	JJJD20tr_1	519	26	13.4	1.1	2244	45	600000	8500	2.5	0.16	0.01	0.01	19.7	0.7	0.07	0.02	2	0.2	5.9	0.5	0.9	0.1	41	2	16	0.6	213	6.2	84	2.2	399
JJJD_20_2	123	79	1.37	0.048	0.0055	0.155	0.017	0.0233	0.0007	148.3	4.5	147	15	148.3	4.5		JJJD20	JJJD20tr_2	425	42	9.7	1.1	2850	340	610000	7700	2	0.19	0.01	0.01	15.7	1.7	0.23	0.04	4.2	0.6	9.9	1.4	1.4	0.22	63	8	23	3	301	39	116	15	519
JJJD_20_3	191	133	1.2	0.0486	0.0032	0.1582	0.01	0.0234	0.0005	149.3	3	148.6	9.1	149.3	3		JJJD20	JJJD20tr_3	584	27	8.4	0.9	3955	54	600000	8000	2.2	0.13	0.01	0.01	34.1	0.8	0.22	0.03	5	0.4	13.2	0.7	1.5	0.11	80	2	32	0.6	405	7.8	160	3.1	721
JJJD_20_4	109	66	1.41	0.0496	0.0039	0.163	0.013	0.0237	0.0005	151.1	3.4	152	11	151.1	3.4		JJJD20	JJJD20tr_4	675	33	9.7	1	3510	170	610000	8100	2.2	0.14	0.01	0.01	16.8	1	0.26	0.04	4.3	0.6	11.1	1	2	0.2	83	6	30	1.9	374	22	141	7.8	624
JJJD_20_5	178	102	1.51	0.0478	0.004	0.161	0.014	0.0244	0.0005	155.3	3.3	153	12	155.3	3.3		JJJD20	JJJD20tr_5	585	23	12	1	4377	57	620000	8100	2.5	0.15	0.02	0.01	20.8	0.4	0.35	0.05	6.4	0.4	15.8	0.7	2.4	0.13	101	3	38	0.6	475	6.7	179	2.7	795
JJJD_20_6	152	93	2.05	0.0475	0.0037	0.159	0.013	0.0244	0.0006	155.2	3.9	149	12	155.2	3.9		JJJD20	JJJD20tr_6	541	22	12.9	0.9	2542	58	600000	7900	3.6	0.2	0.01	0.01	25.4	0.7	0.09	0.02	2.1	0.3	5.9	0.5	0.9	0.09	43	2	18	0.5	236	6.5	98	2.5	467
JJJD_20_7	148	149	1.47	0.049	0.0036	0.158	0.012	0.0238	0.0005	151.6	3.3	148.4	10	151.6	3.3		JJJD20	JJJD20tr_7	548	21	11.4	1	3629	53	600000	8400	2.5	0.16	0.03	0.02	24.7	0.8	0.26	0.04	4.8	0.4	11.1	0.7	1.8	0.13	73	2	28	0.6	365	6	143	2.6	656
JJJD_20_8	199	310	1.12	0.0469	0.0033	0.1488	0.01	0.0236	0.0005	150.2	3.1	141.5	9.5	150.2	3.1		JJJD20	JJJD20tr_8	669	27	13	1	5270	140	590000	8200	3.1	0.18	0.03	0.01	31.3	1.5	0.37	0.04	7.1	0.5	17.6	0.9	3.1	0.23	127	4	46	1.6	577	16	217	6	951
JJJD_20_9	151	191	1.52	0.051	0.0037	0.165	0.012	0.0236	0.0005	150.1	3.4	155.3	10	150.1	3.4		JJJD20	JJJD20tr_9	585	23	13.6	1.1	2936	89	600000	8300	3.5	0.23	BDL	1	31.4	1.2	0.16	0.03	3	0.3	8.9	0.5	1.3	0.11	61	2	23	0.9	297	9.9	117	4	526
JJJD_20_10	180	261	1.28	0.0497	0.0032	0.1576	0.011	0.0238	0.0006	152.2	3.6	149.4	9.3	152.2	3.6		JJJD20	JJJD20tr_10	590	21	16.7	1.4	2851	83	600000	9400	3.3	0.17	0.03	0.02	29.1	0.9	0.21	0.04	2.7	0.3	8.6	0.6	1.3	0.13	59	2	23	0.9	285	11	115	4.1	509
JJJD_20_11	146	76	1.55	0.0538	0.0041	0.179	0.015	0.024	0.0006	152.7	3.5	168	12	152.7	3.5		JJJD20	JJJD20tr_11	495	22	13.1	1	2362	25	600000	7600	2.6	0.16	0.03	0.01	24.8	0.5	0.13	0.02	2.6	0.3	5.9	0.4	1	0.08	45	1	17	0.4	226	4.1	92	1.5	423
JJJD_20_12	211	150	1.22	0.0525	0.0035	0.172	0.012	0.0236	0.0005	150.3	3.1	160.4	10	150.3	3.1		JJJD20	JJJD20tr_12	649	39	13.2	1.2	5450	400	590000	8500	3	0.27	0.04	0.02	34.2	3.2	0.36	0.05	8.6	0.8	20.4	2.1	3.5	0.41	133	14	49	4.9	588	53	228	18	995
JJJD_20_13	130	57	1.89	0.0532	0.0044	0.175	0.015	0.0244	0.0006	155.4	3.5	163	13	155.4	3.5		JJJD20	JJJD20tr_13	501	18	11.8	1.1	2782	42	590000	7100	3.3	0.21	0.01	0.01	26.6	0.7	0.11	0.02	2.4	0.3	6.5	0.5	1.1	0.1	50	2	20	0.5	262	5.8	107	2.1	504
JJJD_20_14	298	164	1.44	0.0545	0.0035	0.179	0.012	0.0242	0.0005	154.2	3.3	166.7	10	154.2	3.3		JJJD20	JJJD20tr_14	666	33	12.1	1.1	5600	130	590000	10000	3.3	0.28	0.12	0.03	36.5	1	0.41	0.05	9	0.6	19.8	1.1	3.3	0.24	138	4	50	1	615	14	230	5.9	991
JJJD_20_15	125	59	1.72	0.0508	0.003	0.17	0.012	0.024	0.0006	153.1	3.7	160.1	10	153.1	3.7		JJJD20	JJJD20tr_15	504	22	13.2	1.1	2290	33	590000	7500	3	0.18	BDL	1	26.7	0.7	0.09	0.02	2.1	0.3	6.2	0.5	0.9	0.08	41	1	17	0.5	217	5.4	88	1.9	412
JJJD_20_16	191	141	1.16	0.0491	0.0029	0.1587	0.0097	0.0237	0.0005	151.1	2.9	150.5	9	151.1	2.9		JJJD20	JJJD20tr_16	675	24	17	1.2	3406	53	590000	9000	3.7	0.21	BDL	1	36.9	0.7	0.19	0.03	4	0.4	10	0.7	1.6	0.11	69	2	26	0.6	340	5.6	135	2.5	621
JJJD_20_17	194	128	1.28	0.0483	0.0029	0.1572	0.0098	0.0233	0.0005	148.6	2.9	147.8	8.6	148.6	2.9		JJJD20	JJJD20tr_17	675	22	14.5	1.1	5156	78	590000	8900	3.8	0.21	0.02	0.01	38.6	0.9	0.33	0.03	6.1	0.5	16.9	0.8	2.8	0.15	117	3	43	0.9	551	11	214	4.3	960
JJJD_20_18	156	92	1.43	0.052	0.0032	0.1669	0.011	0.0236	0.0005	150	3.4	156.2	9.4	150	3.4		JJJD20	JJJD20tr_18	558	22	14.8	1.1	3125	55	570000	9300	3.2	0.19	0.01	0.01	27.2	0.5	0.16	0.03	3.1	0.4	9.2	0.6	1.4	0.11	62	2	24	0.6	312	7	120	2.3	572
JJJD_20_19	92	36	2.11	0.0529	0.0053	0.173	0.017	0.024	0.0006	153.1	3.8	161	14	153.1	3.8		JJJD20	JJJD20tr_19	541	23	11.6	0.9	2186	59	550000	8900	2.5	0.16	0.01	0.01	17.2	0.5	0.07	0.02	1.4	0.2	5	0.5	0.8	0.08	37	2	15	0.5	199	5.9	81	2.4	382
JJJD_20_20	99	34	2.5	0.0473	0.0058	0.153	0.019	0.0234	0.0007	149.3	4.3	144	17	149.3	4.3		JJJD20	JJJD20tr_20	541	36	11.8	1.3	1978	42	570000	12000	2.5	0.19	0.01	0.01	17.5	0.6	0.03	0.01	1.3	0.3	4.2	0.6	0.5	0.08	32	2	13	0.4	178	4.6	76	1.9	361
JJJD_20_21	161	117	1.43	0.0474	0.004	0.154	0.013	0.0232	0.0008	147.6	5.2	147	11	147.6	5.2		JJJD20	JJJD20tr_21	669	27	15	1.2	4073	67	570000	6800	3.4	0.19	0	0	33.3	0.8	0.23	0.03	4.1	0.4	11.8	0.7	2	0.12	85	3	31	0.8	407	8.4	163	3.3	739
JJJD_20_22	107	88	1.4	0.0503	0.0049	0.164	0.015	0.0232	0.0008	147.7	4.7	153	14	147.7	4.7		JJJD20	JJJD20tr_22	489	20	10.6	0.9	3093	52	570000	7000	1.6	0.12	0.01	0.01	14.9	0.4	0.2	0.03	4.5	0.4	9.5	0.6	1.7	0.12	68	2	25	0.5	317	6.9	124	2.6	556
JJJD_20_23	82	64	1.6	0.0457	0.004	0.146	0.014	0.0233	0.0007	148.2	4.2	141	12	148.2	4.2		JJJD20	JJJD20tr_23	603	29	11	1	2822	41	580000	7400	1.8	0.14	0.01	0.01	13.5	0.4	0.18	0.03	3.5	0.3	9.1	0.6	1.3	0.1	58	2	22	0.5	280	6	111	2.4	498
JJJD_20_24	161	184	1.2	0.05	0.0032	0.1653	0.01	0.0235	0.0006	149.6	4	156.2	9.2	149.6	4		JJJD20	JJJD20tr_24	608	23	17.2	1.3	4312	73	560000	8200	2.9	0.17	0.04	0.02	29.5	0.7	0.3	0.04	5.8	0.4	15.2	0.7	2.6	0.15	102	3	37	0.8	451	10	172	3.4	761
JJJD_20_25	89	78	1.61	0.0537	0.0058	0.173	0.018	0.0235	0.0006	149.7	3.9	161	16	149.7	3.9		JJJD20	JJJD20tr_25	471	23	11.5	1.2	2700	83	590000	8700	1.9	0.14	BDL	1	15.5	0.5	0.18	0.04	3.3	0.5	8.6	0.7	1.3	0.12	57	3	21	0.9	271	12	106	3.9	480
JJJD_20_26	241	189	1.21	0.0465	0.0027	0.1511	0.0091	0.0237	0.0004	151.6	2.8	143.4	7.9	151.6	2.8		JJJD20	JJJD20tr_26	629	21	14.5	1	2921	47	550000	6900	3.6	0.2	0.01	0.01	39.8	1.1	0.15	0.03	2.7	0.2	8.6	0.5	1.2	0.1	55	2	21	0.5	279	6	112	2.7	523
JJJD_20_27	177	112	1.45	0.051	0.0035	0.1641	0.011	0.0234	0.0005	148.8	3.2	154.9	9.7	148.8	3.2		JJJD20	JJJD20tr_27	608	23	14.7	1	2692	38	550000	7500	2.8	0.17	BDL	1	27.2	0.7	0.1	0.02	2.4	0.3	7.7	0.5	1.1	0.1	51	1	20	0.4	262	4.6	104	1.9	478
JJJD_20_28	109	59	1.69	0.0698	0.0077	0.227	0.026	0.0239	0.0008	152.3	5.2	206	21	152.3	5.2		JJJD20	JJJD20tr_28	611	25	10.1	0.8	2520	35	550000	6500	2.4	0.16	BDL	1	18.5	1	0.12	0.03	2.5	0.3	7.3	0.5	1.1	0.11	49	2	18	0.5	241	6.3	93	2.2	443
JJJD_20_29	126	56	2.06	0.0507	0.0041	0.162	0.013	0.0232	0.0006	148	3.5	152	11	148	3.5		JJJD20	JJJD20tr_29	514	22	11.7	0.9	2534	34	540000	8000	3.1	0.17	BDL	1	25.7	0.8	0.09	0.02	1.9	0.3	6.1	0.4	0.9	0.09	43	1	16	0.4	229	4.4	93	1.6	447
JJJD_20_30	187	124	1.36	0.0496	0.0029	0.1606	0.0098	0.0236	0.0005	150.4	3.3	150.8	8.6	150.4	3.3		JJJD20	JJJD20tr_30	622	28	12.3	1.1	4150	120	550000	8500	3	0.2	0.01	0.01	28.8	0.8	0.29	0.04	5	0.4	12.1	0.8	1.8	0.14	83	3	32	1.1	415	13	166	5.7	743
JJJD_20_31	104	65	1.49	0.0504	0.0045	0.16	0.013	0.0235	0.0006	150	3.5	150	12	150	3.5		JJJD20	JJJD20tr_31	406	16	10.1	0.9	2894	62	530000	7000	1.7	0.13	BDL	1	15.6	0.5	0.18	0.03	4.2	0.3	10.1	0.7	1.5	0.12	63	2	22	0.7	283	8.8	112	3.2	511
JJJD_20_32	94	47	1.88	0.0548	0.0059	0.173	0.021	0.0235	0.0008	149.9	4.9	160	18	149.9	4.9		JJJD20	JJJD20tr_32	516	19	11.8	0.9	2307	44	510000	6300	2.4	0.17	BDL	1	20.1	0.8	0.1	0.02	2.2	0.3	5.9	0.5	1	0.09	41	2	17	0.6	207	5.9	88	2.4	411
JJJD_20_33	267	288	0.85	0.0504	0.0029	0.1629	0.0096	0.0234	0.0005	149.2	2.9	152.8	8.4	149.2	2.9		JJJD20	JJJD20tr_33	739	21	17	1.2	4324	72	510000	8000	4.7	0.21	0.03	0.01	38.6	1.3	0.26	0.03	5.6	0.4	13.2	0.7	2	0.12	88	2	34	0.7	423	7.9	172	3.3	770
JJJD_20_34	78	44	1.65	0.051	0.0044	0.159	0.013	0.0233	0.0006	148.6	3.6	152	11	148.6	3.6		JJJD20	JJJD20tr_34	447	22	8.9	0.8	2200	48	480000	6700	1.5	0.11	BDL	1	12.1	0.4	0.1	0.02	2.7	0.3	6.8	0.4	0.9	0.09	44	1	16	0.4	203	4.9	82	2.2	374
JJJD_20_35	115	80	1.36	0.0507	0.0043	0.167	0.013	0.0237	0.0005	150.9	3	156	12	150.9	3		JJJD20	JJJD20tr_35	433	16	9	0.8	3374	46	500000	6400	1.8	0.13	BDL	1	16.5	0.4	0.22	0.03	5	0.4	11	0.7	1.7	0.12	77	2	28	0.5	349	5.3	135	2	597
JJJD_20_36	108	76	1.44	0.058	0.0062	0.188	0.02	0.0232	0.0008	148.1	4.8	173	17	148.1	4.8		JJJD20	JJJD20tr_36	393	19	8.9	1	2970	110	490000	7700	1.6	0.13	0.01	0.01	17.4	0.7	0.25	0.04	4.6	0.4	10.3	0.7	1.5	0.15	64	3	23	1.1	291	15	117	5.3	529
JJJD_20_37	118	89	1.35	0.049	0.0032	0.16	0.012	0.0234	0.0005	149.2	3.3	150.4	10	149.2	3.3		JJJD20	JJJD20tr_37	379	17	8.2	0.8	3084	39	470000	6500	1.4	0.1	BDL	1	16.8	0.4	0.16	0.03	4.3	0.3	9.7	0.6	1.4	0.11	65	2	24	0.5	302	5.6	121	2.1	545
JJJD_02_1	568	374	1.51	0.0443	0.0028	0.1347	0.0093	0.0215	0.0004	137.1	2.3	127.8	8.3	137.1	2.3		JJJD02	JJJD02tr_1	426	15	8.3	1.1	3335	59	500000	8700	3.2	0.17	0.02	0.01	31.2	0.6	0.38	0.05	6.9	0.4	15.2	0.8	0.8	0.09	89	3	31	0.8	363	8.5	129	3	533
JJJD_02_2	804	482	1.72	0.048	0.0028	0.1461	0.0093	0.0217	0.0004	138.6	2.7	138.1	8.2	138.6	2.7		JJJD02	JJJD02tr_2	592	33	10.1	1.7	3440	110	490000	14000	5.6	0.22	0.2	0.07	66.1	2.3	0.43	0.08	6.5	0.6	13.6	0.8	1.1	0.38	76	3	28	1	353	13	133	3.4	575
JJJD_02_3	656	449	1.43	0.0477	0.0024	0.1422	0.0077	0.0212	0.0004	135.4	2.4	134.8	6.8	135.4	2.4		JJJD02	JJJD02tr_3	586	26	10	1	4140	100	510000	8500	3.6	0.18	0.38	0.06	39.7	1.2	0.65	0.06	10.2	0.6	21.4	1.2	1.7	0.18	117	4	41	1.2	471	11	167	3.7	693
JJJD_02_4	748	521	1.43	0.0485	0.0022	0.1419	0.0073	0.0211	0.0003	134.8	1.9	134.5	6.5	134.8	1.9		JJJD02	JJJD02tr_4	580	21	9.4	1.1	4448	73	520000	6000	4	0.2	0.04	0.02	41	0.7	0.6	0.04	10.4	0.6	20.2	0.8	0.9	0.09	121	3	43	0.8	516	8.7	186	3.2	764
JJJD_02_5	244	191	1.25	0.045	0.0047	0.136	0.014	0.0219	0.0005	139.5	3.1	129	12	139.5	3.1		JJJD02	JJJD02tr_5	213	18	8.1	1.3	596	46	520000	7500	3.6	0.17	BDL	1	18.2	0.7	0.02	0.01	0.4	0.1	1.4	0.3	0.2	0.04	9	1	4	0.4	49	4.6	22	1.9	111
JJJD_02_6	73	48	1.56	0.062	0.01	0.181	0.029	0.0206	0.0008	132.3	4.6	165	25	132.3	4.6		JJJD02	JJJD02tr_6	236	21	12.9	1.7	619	11	500000	8800	2.4	0.21	0.09	0.04	8.9	0.4	0.09	0.03	1.5	0.3	1.9	0.3	0.4	0.08	13	1	5	0.2	58	2.2	22	0.7	110
JJJD_02_7	556	222	2.51	0.0497	0.0027	0.1414	0.0075	0.021	0.0004	133.9	2.4	134.8	6.5	133.9	2.4		JJJD02	JJJD02tr_7	421	20	9.8	1.1	1908	52	530000	7000	5	0.24	BDL	1	33	1.3	0.12	0.02	2.4	0.2	5.8	0.5	0.3	0.05	36	2	14	0.5	183	6.4	73	2.3	337
JJJD_02_8	403	181	2.22	0.0466	0.004	0.132	0.011	0.0209	0.0005	133.2	3.1	125.5	10	133.2	3.1		JJJD02	JJJD02tr_8	334	16	10.1	1	1632	51	520000	7000	3.9	0.17	BDL	1	32.1	0.7	0.1	0.02	2.3	0.2	5.9	0.4	0.2	0.04	33	1	13	0.5	161	5	62	1.8	281
JJJD_02_9	1403	1479	0.96	0.0502	0.0019	0.1484	0.0065	0.0214	0.0003	136.3	2.1	140.3	5.8	136.3	2.1		JJJD02	JJJD02tr_9	749	24	16.1	1.4	4041	80	530000	8700	7	0.24	0.02	0.01	89.1	2.3	0.48	0.05	8.8	0.5	19.3	0.9	0.9	0.09	113	3	40	1	463	11	166	3.7	684
JJJD_02_10	38	69	0.55	0.041	0.0099	0.142	0.034	0.0212	0.001	135	6.2	128	30	135	6.2		JJJD02	JJJD02tr_10	146	11	5.2	0.9	324	6	520000	8200	2.3	0.16	BDL	1	12.8	0.3	BDL	1	0.1	0	0.4	0.1	0.1	0.03	3	0	1	0.1	22	0.8	11	0.3	63
JJJD_02_11	791	668	1.19	0.0478	0.0025	0.1457	0.0077	0.0215	0.0004	137.2	2.7	137.8	6.8	137.2	2.7		JJJD02	JJJD02tr_11	565	19	11.1	1	2878	74	520000	9800	4.8	0.24	1.55	0.13	63.6	1.8	1.24	0.1	12.2	0.7	15.5	0.7	4.9	0.34	78	3	27	0.9	305	8.8	109	3.3	459
JJJD_02_12	489	226	2.16	0.0526	0.0042	0.155	0.013	0.0211	0.0004	134.6	2.7	145	11	134.6	2.7		JJJD02	JJJD02tr_12	407	28	6.6	1.2	2137	29	570000	8800	4.7	0.25	0	0.01	35.5	0.9	0.1	0.03	2.8	0.4	6.8	0.6	0.3	0.07	42	2	16	0.5	204	5	79	1.8	367
JJJD_02_13	544	342	1.59	0.0442	0.004	0.133	0.012	0.021	0.0005	133.8	3.2	126	11	133.8	3.2		JJJD02	JJJD02tr_13	485	23	9.7	1	3724	91	520000	8300	3.2	0.16	0.02	0.01	30.2	0.7	0.47	0.03	8.6	0.4	17.7	0.8	0.9	0.08	102	3	36	1.1	416	12	146	4.4	632
JJJD_02_14	328	230	1.43	0.0533	0.0039	0.156	0.013	0.0212	0.0005	135.2	3	147	11	135.2	3		JJJD02	JJJD02tr_14	746	27	23.6	1.5	4104	83	540000	7500	2.9	0.18	0.18	0.03	15.5	0.5	0.74	0.07	10.4	0.6	17.5	0.8	1.7	0.13	111	3	38	0.9	434	9.3	162	3.6	694
JJJD_02_15	115	91	1.29	0.0476	0.0095	0.138	0.028	0.0224	0.0008	142.5	5.3	133	26	142.5	5.3		JJJD02	JJJD02tr_15	180	14	6.6	1	360	7	530000	7100	2.4	0.16	BDL	1	14	0.4	0	0	0.1	0.1	0.5	0.1	0.1	0.03	4	0	2	0.1	28	0.9	12	0.3	69
JJJD_02_16	434	279	1.58	0.0512	0.0035	0.145	0.0099	0.0211	0.0005	134.5	3.2	136.9	8.8	134.5	3.2		JJJD02	JJJD02tr_16	589	21	15.3	1.3	3510	98	520000	11000	3	0.19	0.11	0.04	23.2	0.9	0.48	0.05	7.6	0.4	15.1	0.7	1.1	0.1	87	4	31	1.3	365	15	134	4.9	573
JJJD_02_17	830	686	1.21	0.0475	0.0023	0.138	0.0071	0.0212	0.0004	135.4	2.7	131	6.4	135.4	2.7		JJJD02	JJJD02tr_17	626	22	10.6	1.2	4975	88	510000	7800	4.4	0.21	0.04	0.01	58	1.4	0.69	0.06	11.8	0.5	27.2	1.2	1.3	0.11	144	4	50	1.1	555	11	194	3.9	800
JJJD_02_18	387	295	1.31	0.0509	0.0032	0.1509	0.011	0.0218	0.0005	138.9	3.2	142	9.4	138.9	3.2		JJJD02	JJJD02tr_18	342	20	7.5	1	2115	87	510000	8700	2.6	0.17	0.04	0.02	28.3	0.9	0.29	0.04	5.4	0.5	12.1	0.7	0.6	0.07	59	4	21	1.1	234	9.8	81	3.5	345
JJJD_02_19	500	262	1.92	0.0489	0.0027	0.1398	0.0083	0.0206	0.0004	131.6	2.2	132.4	7.4	131.6	2.2		JJJD02	JJJD02tr_19	393	16	10.6	1.1	1910	27	510000	6700	3.7	0.18	0	0	38.4	0.8	0.17	0.03	3.2	0.3	6.6	0.5	0.4	0.05	41	1	16	0.4	186	3.6	72	1.3	312
JJJD_02_20	744	453	1.65	0.0495	0.0025	0.1463	0.0085	0.0212	0.0004	135.2	2.8	138.3	7.5	135.2	2.8		JJJD02	JJJD02tr_20	538	23	14.1	1.4	2707	55	510000	10000	5.6	0.37	0.08	0.04	53.1	1.4	0.27	0.04	4.6	0.4	10.2	0.7	0.4	0.07	60	3	22	0.8	271	7.8	100	3.4	443
JJJD_02_21	665	400	1.73	0.0535	0.0028	0.16	0.0092	0.0219	0.0004	139.6	2.7	150.4	8.1	139.6	2.7		JJJD02	JJJD02tr_21	358	25	11.9	1	2310	220	480000	11000	3.6	0.22	0.27	0.05	38.5	2.7	0.35	0.06	5.1	0.7	11.4	1.4	0.9	0.16	60	7	21	2.3	239	25	84	8.4	357
JJJD_02_22	628	359	1.77	0.0494	0.0025	0.1443	0.0083	0.0212	0.0005	135.3	2.9	136.5	7.4	135.3	2.9		JJJD02	JJJD02tr_22	467	20	11.4	1	2274	43	500000	11000	4.1	0.21	0.01	0.01	44.8	1.1	0.24	0.03	3.9	0.3	8.9	0.5	0.4	0.05	47	2	18	0.5	216	5.5	82	2.2	366
JJJD_02_23	285	117	2.49	0.0506	0.0057	0.152	0.017	0.0209	0.0009	133.4	5.5	143	15	133.4	5.5		JJJD02	JJJD02tr_23	309	21	7.7	1.2	1239	32	500000	11000	3.4	0.21	0.09	0.04	22.4	0.8	0.07	0.02	1.4	0.3	3.6	0.4	0.2	0.05	22	1	9	0.4	109	3.8	45	1.5	204
JJJD_02_24	684	524	1.3	0.0486	0.0024	0.144	0.008	0.0212	0.0005	135.1	3.1	137.3	6.9	135.1	3.1		JJJD02	JJJD02tr_24	403	20	8.1	1	3120	130	500000	9000	3	0.17	0.03	0.01	32.3	1	0.34	0.04	6.1	0.5	13.6	0.8	0.6	0.06	74	3	28	1.3	320	15	116	5.2	492
JJJD_02_25	558	231	2.43	0.0502	0.0043	0.144	0.012	0.0212	0.0006	135	3.5	136.2	11	135	3.5		JJJD02	JJJD02tr_25	397	19	8.6	1.1	1767	26	520000	7600	3.6	0.2	BDL	1	30.8	0.6	0.09	0.02	2	0.2	5.2	0.4	0.3	0.04	35	1	14	0.4	171	3.2	67	1.4	301
JJJD_02_26	688	467	1.49	0.0505	0.0027	0.1491	0.0088	0.0212	0.0005	135.5	3.1	140.7	7.8	135.5	3.1		JJJD02	JJJD02tr_26	469	21	8.4	1	3930	110	500000	10000	3.2	0.17	0.03	0.01	34.3	0.9	0.51	0.04	7.8	0.5	16.7	0.8	0.9	0.08	98	4	35	1.2	426	13	151	5.2	638
JJJD_02_27	393	180	2.19	0.0491	0.0043	0.138	0.012	0.0203	0.0006	129.5	3.9	130	11	129.5	3.9		JJJD02	JJJD02tr_27	482	26	13.7	1.5	2940	110	520000	9700	3	0.16	0.04	0.01	20.3	0.5	0.37	0.04	6	0.4	12.9	0.9	1.1	0.11	75	4	26	1.3	303	12	112	4.6	470
JJJD_02_28	675	303	2.27	0.0499	0.0028	0.1441	0.009	0.0212	0.0005	135	3	136.3	8	135	3		JJJD02	JJJD02tr_28	457	22	10	1.1	2500	51	510000	10000	5	0.25	0.01	0.01	38.6	1.2	0.18	0.03	3.3	0.3	8.5	0.5	0.4	0.05	49	2	19	0.6	234	5.9	91	2.3	407
JJJD_02_29	170	58	3.02	0.0458	0.0044	0.136	0.013	0.0209	0.0005	133.1	3.4	129	12	133.1	3.4		JJJD02	JJJD02tr_29	223	15	7.7	0.9	760	17	490000	8200	2.3	0.15	BDL	1	14.3	0.4	0.03	0.01	0.6	0.1	1.9	0.2	0.1	0.02	12	1	5	0.2	65	1.9	27	0.6	123
JJJD_02_30	103	112	0.95	0.0489	0.0069	0.142	0.019	0.0212	0.0008	135.3	5.3	134	17	135.3	5.3		JJJD02	JJJD02tr_30	237	16	8	1.1	953	63	540000	8400	2.5	0.14	BDL	1	17.1	0.5	0.06	0.02	0.9	0.2	2.2	0.3	0.2	0.04	16	1	7	0.6	85	6.5	37	2.9	167
JJJD_02_31	639	282	2.35	0.0446	0.0028	0.1364	0.0087	0.021	0.0004	134.1	2.4	129.5	7.7	134.1	2.4		JJJD02	JJJD02tr_31	404	21	9.9	1.1	2057	52	460000	7700	4.2	0.2	BDL	1	31.9	1.1	0.14	0.03	2.4	0.3	6.1	0.4	0.3	0.04	37	2	14	0.5	179	6.2	72	2.1	329
JJJD_02_32	353	312	1.17	0.0464	0.0037	0.135	0.012	0.0214	0.0006	136.5	4.1	128.5	10	136.5	4.1		JJJD02	JJJD02tr_32	205	13	12.4	1.1	986	83	470000	7700	2.1	0.12	BDL	1	17.8	0.8	0.08	0.02	1.6	0.3	3.4	0.5	0.3	0.05	20	2	7	0.8	90	9	34	3.1	154
JJJD_02_33	732	557	1.35	0.0486	0.0023	0.1474	0.008	0.0212	0.0004	135.1	2.4	139.3	7.1	135.1	2.4		JJJD02	JJJD02tr_33	509	21	12.4	1.4	2366	41	470000	8100	4	0.19	0.01	0.01	48	1	0.24	0.03	4.8	0.4	9.3	0.6	0.4	0.05	55	2	20	0.5	237	5.5	87	2	369
JJJD_02_34	798	574	1.42	0.052	0.0032	0.1563	0.01	0.0212	0.0004	135.1	2.4	147	8.9	135.1	2.4		JJJD02	JJJD02tr_34	466	24	6.8	1.1	3767	65	460000	8300	3.1	0.23	0.19	0.05	32.2	0.8	0.51	0.07	8.4	0.5	14.2	0.9	0.7	0.11	86	2	31	0.7	380	7.9	140	3.1	586
JJJD_02_35	593	270	2.33	0.049	0.0028	0.1446	0.0087	0.0211	0.0004	134.6	2.7	136.9	7.7	134.6	2.7		JJJD02	JJJD02tr_35	414	29	8.3	1.2	1610	110	470000	8600	3	0.21	0.01	0.01	29.7	1.4	0.12	0.03	1.9	0.3	5.8	0.7	0.3	0.06	31	2	12	0.9	148	11	57	4.1	257
JJJD_02_36	550	312	1.81	0.0486	0.0026	0.1427	0.0083	0.021	0.0004	133.9	2.4	135	7.4	133.9	2.4		JJJD02	JJJD02tr_36	443	18	11.6	1.2	2220	39	470000	7900	3.8	0.23	0	0	43.3	0.9	0.19	0.03	4.3	0.3	8.3	0.5	0.4	0.06	48	1	18	0.4	213	4.2	81	1.7	350
JJJD_02_37	734	475	1.6	0.0491	0.0028	0.1443	0.0087	0.0211	0.0003	134.4	2.1	136.6	7.7	134.4	2.1		JJJD02	JJJD02tr_37	455	18	9.8	1.1	3384	50	470000	6500	2.7	0.17	0.04	0.01	30.4	0.6	0.43	0.04	7.5	0.4	13.9	0.7	0.7	0.07	81	2	30	0.6	350	5.3	132	2.1	552
JJJD_02_38	147	90	1.64	0.0522	0.0065	0.15	0.016	0.0211	0.0008	134.7	4.9	144	15	134.7	4.9		JJJD02	JJJD02tr_38	152	12	7.1	1	430	23	470000	6400	2	0.15	BDL	1	14.4	0.6	0.02	0.01	0.3	0.1	1	0.2	0.1	0.02	7	1	3	0.2	35	2.3	14	0.9	71
JJJD_02_39	73	95	0.78	0.0472	0.0099	0.132	0.03	0.0211	0.0009	134.4	5.6	129	28	134.4	5.6		JJJD02	JJJD02tr_39	242	17	12	1.2	989	77	460000	5900	1.8	0.13	0.02	0.01	11.7	0.4	0.11	0.03	2.1	0.3	3.8	0.6	0.4	0.06	21	3	7	0.8	87	8.4	36	3.1	161
JJJD_02_40	47	65	0.73	0.047	0.011	0.132	0.029	0.0211	0.001	134.5	6	121	26	134.5	6		JJJD02	JJJD02tr_40	136	12	5.2	0.8	298	6	470000	7100	1.8	0.13	BDL	1	12	0.3	0	0	0.1	0	0.4	0.1	0.1	0.02	3	0	1	0.1	20	0.8	10	0.3	53
JJJD_02_41	42	95	0.47	0.075	0.018	0.196	0.045	0.0213	0.0015	136	9.7	177	37	136	9.7		JJJD02	JJJD02tr_41	140	12	6.8	0.8	321	15	450000	7100	1.6	0.11	BDL	1	11.3	0.3	0.01	0.01	0.2	0.1	0.6	0.1	0.1	0.03	4	0	2	0.2	24	1.7	11	0.6	59
JJJD_02_42	1008	776	1.37	0.0493	0.0023	0.1416	0.0074	0.0212	0.0004	135	2.6	134.3	6.6	135	2.6		JJJD02	JJJD02tr_42	566	22	9.9	1.1	4890	100	470000	9400	3.7	0.27	0.09	0.03	48.5	1	0.72	0.07	11.3	0.7	24.2	1	1.2	0.11	141	4	51	1.3	556	13	200	5.3	813
JJJD_02_43	214	121	1.91	0.0514	0.0054	0.149	0.017	0.0211	0.0006	134.2	3.7	139	15	134.2	3.7		JJJD02	JJJD02tr_43	170	13	7.5	0.8	668	48	450000	7800	2.2	0.12	0.04	0.02	17.4	0.5	0.04	0.01	0.5	0.1	1.4	0.3	0.1	0.03	10	1	4	0.4	55	4.6	23	1.8	114
JJJD_02_44	618	479	1.37	0.0512	0.0034	0.149	0.011	0.0212	0.0005	135.2	2.9	140.4	9.8	135.2	2.9		JJJD02	JJJD02tr_44	401	21	6.8	0.9	3240	120	450000	9000	3	0.2	0.08	0.03	31.3	1.2	0.42	0.04	5.9	0.5	15.2	1.1	0.9	0.09	85	5	30	1.4	349	18	127	5.6	539
JJJD_02_45	859	550	1.63	0.0479	0.0021	0.1387	0.007	0.0212	0.0003	135.4	2.1	131.6	6.2	135.4	2.1		JJJD02	JJJD02tr_45	459	17	7.5	0.9	3610	39	460000	5800	2.9	0.16	0.09	0.02	34.5	0.8	0.43	0.04	7.4	0.4	15	0.6	0.6	0.07	83	2	31	0.6	374	6.8	146	2.4	629
JJJD_19_1	102	92	1.08	0.0478	0.0049	0.147	0.019	0.0206	0.0005	131.3	3.1	135	15	131.3	3.1		JJJD19	JJJD19tr_1	323	15	19.4	1.1	1591	36	530000	8400	2.8	0.15	0.03	0.02	13.2	0.4	0.28	0.05	5.3	0.6	9.5	0.7	1.3	0.12	47	2	15	0.4	167	4	61	1.5	266
JJJD_19_2	98	47	1.98	0.0578	0.0048	0.174	0.018	0.0208	0.0006	132.5	3.5	162	15	132.5	3.5		JJJD19	JJJD19tr_2	274	15	8.5	0.7	882	22	520000	7300	2.9	0.18	0.01	0.01	12.6	0.4	0.05	0.01	0.8	0.1	2.6	0.3	0.4	0.06	17	1	7	0.2	83	2.6	33	1	155
JJJD_19_3	197	85	2.22	0.0486	0.0037	0.1414	0.012	0.0206	0.0004	131.4	2.6	133.8	11	131.4	2.6		JJJD19	JJJD19tr_3	268	14	6.1	0.8	866	14	530000	5700	3.1	0.19	BDL	1	13.7	0.4	0.03	0.01	0.5	0.1	2	0.3	0.3	0.05	16	1	6	0.2	79	1.8	32	0.7	158
JJJD_19_4	144	85	1.65	0.0518	0.0053	0.147	0.017	0.0203	0.0004	129.3	2.5	138	15	129.3	2.5		JJJD19	JJJD19tr_4	350	14	12.1	0.9	1341	17	530000	6500	3	0.15	0	0	18	0.3	0.09	0.02	2.4	0.2	5.1	0.4	0.5	0.05	31	1	11	0.3	130	2.6	50	0.9	228
JJJD_19_5	52	29	1.76	0.0437	0.0057	0.122	0.017	0.0204	0.0007	129.8	4.5	117	16	129.8	4.5		JJJD19	JJJD19tr_5	269	13	15.4	0.9	794	14	540000	6600	2.8	0.15	BDL	1	9.6	0.3	0.05	0.01	1.1	0.2	2.3	0.3	0.5	0.07	17	1	6	0.2	78	1.5	30	0.6	141
JJJD_19_6	91	68	1.32	0.0487	0.005	0.137	0.016	0.0205	0.0005	130.9	3.3	130	14	130.9	3.3		JJJD19	JJJD19tr_6	341	15	16.2	1	1756	21	550000	6500	2.7	0.16	0.03	0.01	14.8	0.3	0.44	0.04	7.5	0.4	11.5	0.6	1.4	0.11	56	2	18	0.4	194	4.2	69	1.1	294
JJJD_19_7	69	54	1.27	0.0528	0.0082	0.145	0.022	0.0205	0.0007	130.8	4.1	136	19	130.8	4.1		JJJD19	JJJD19tr_7	280	16	13.4	0.8	1251	18	540000	5800	2.5	0.12	BDL	1	11.2	0.3	0.15	0.02	2.8	0.3	6.5	0.5	1.2	0.11	37	1	12	0.3	135	2.8	48	0.8	212
JJJD_19_8	300	214	1.49	0.0504	0.0025	0.1488	0.012	0.0209	0.0004	133.4	2.2	140.4	10	133.4	2.2		JJJD19	JJJD19tr_8	470	26	5.8	0.7	2812	53	540000	8200	4.1	0.2	0.07	0.02	30.9	0.8	0.4	0.05	8.1	0.6	14.6	0.7	3.7	0.23	80	3	26	0.8	310	7.1	116	2.5	523
JJJD_19_9	115	62	1.88	0.0507	0.0046	0.148	0.015	0.021	0.0005	134.2	3.2	139	13	134.2	3.2		JJJD19	JJJD19tr_9	218	15	11.8	0.8	741	15	540000	5500	2.8	0.15	BDL	1	11.3	0.5	0.02	0.01	0.9	0.2	2.3	0.3	0.3	0.05	15	1	5	0.2	70	2	28	0.8	133
JJJD_19_10	228	152	1.45	0.074	0.0062	0.207	0.022	0.0193	0.0006	122.9	3.6	189	18	122.9	3.6		JJJD19	JJJD19tr_10	371000	80000	BDL	3.2	8600	2200	5.6	2.2	0.2	0.1	6800	1700	20300	5200	2920	760	13200	3400	2810	710	78	16	2670	680	348	87	2070	530	400	100	1060
JJJD_19_11	126	98	1.29	0.0497	0.0046	0.148	0.014	0.0205	0.0005	130.8	3.2	139	13	130.8	3.2		JJJD19	JJJD19tr_11	298	13	13.3	0.8	1848	37	540000	7700	2.5	0.15	0.02	0.01	15.2	0.4	0.24	0.04	4.8	0.4	9.6	0.4	1.4	0.1	51	2	17	0.5	197	4.1	72	1.6	320
JJJD_19_12	188	58	4.27	0.0537	0.0042	0.151	0.014	0.0203	0.0004	129.3	2.4	145	13	129.3	2.4		JJJD19	JJJD19tr_12	209	17	16.2	1.1	892	86	540000	6800	2.5	0.16	BDL	1	10.4	0.4	0.1	0.02	1.6	0.3	4	0.6	0.5	0.09	22	3	8	0.9	91	10	35	3.7	158
JJJD_19_13	127	94	1.39	0.0521	0.0051	0.153	0.017	0.0208	0.0004	132.7	2.5	146	15	132.7	2.5		JJJD19	JJJD19tr_13	312	25	13.7	1.5	1246	26	560000	7800	2.5	0.24	0.01	0.01	14.4	0.6	0.09	0.03	2.3	0.3	4.4	0.6	0.7	0.11	28	1	10	0.4	122	3.1	47	1.2	219
JJJD_19_14	99	75	1.35	0.0451	0.0047	0.131	0.016	0.0205	0.0005	131	3.1	124	14	131	3.1		JJJD19	JJJD19tr_14	254	13	14.8	1.1	1245	19	560000	8100	2.3	0.13	0.01	0.01	11.3	0.3	0.22	0.03	3.5	0.3	6.8	0.5	1.2	0.1	35	1	11	0.3	132	2.9	49	1.1	215
JJJD_19_15	133	86	1.57	0.064	0.0062	0.191	0.021	0.0209	0.0005	133.2	2.9	177	18	133.2	2.9		JJJD19	JJJD19tr_15	268	14	10.1	0.8	1363	35	520000	8400	2.7	0.16	0.07	0.03	10.8	0.4	0.14	0.02	2.3	0.2	4.9	0.4	1	0.08	29	1	10	0.3	132	4.2	53	1.4	252
JJJD_19_16	82	49	1.67	0.0473	0.0061	0.132	0.018	0.0203	0.0005	129.7	3.3	124	16	129.7	3.3		JJJD19	JJJD19tr_16	297	17	16.7	1	891	15	530000	7700	2.5	0.15	BDL	1	10.7	0.3	0.05	0.02	1	0.2	3.2	0.3	0.5	0.06	20	1	7	0.2	88	2.2	35	0.8	152
JJJD_19_17	53	34	1.6	0.0499	0.0068	0.138	0.021	0.0204	0.0007	130.2	4.5	132	19	130.2	4.5		JJJD19	JJJD19tr_17	250	13	16.3	1.3	713	12	530000	7200	2.4	0.16	0.02	0.01	10.1	0.3	0.07	0.02	0.8	0.1	2.5	0.3	0.5	0.07	16	1	6	0.2	72	2.3	28	0.7	124
JJJD_19_18	93	72	1.31	0.0583	0.0075	0.166	0.026	0.0209	0.0007	133	4.4	148	19	133	4.4		JJJD19	JJJD19tr_18	386	17	17.1	1	1293	24	530000	7000	2.4	0.15	0.03	0.01	13.4	0.4	0.2	0.03	3.1	0.3	6.3	0.5	0.9	0.1	34	2	11	0.4	133	4	51	1.4	219
JJJD_19_19	111	68	1.64	0.0494	0.0038	0.14	0.013	0.0209	0.0005	133	2.9	133.5	12	133	2.9		JJJD19	JJJD19tr_19	254	15	14.3	0.9	763	23	540000	6900	2.5	0.13	0.01	0.01	10.2	0.3	0.03	0.01	0.7	0.2	2.7	0.3	0.4	0.05	17	1	6	0.2	74	2.7	30	1	136
JJJD_19_20	110	93	1.18	0.0486	0.0046	0.138	0.015	0.0209	0.0005	133.4	3.3	130	13	133.4	3.3		JJJD19	JJJD19tr_20	279	15	17.2	1.1	1485	41	540000	7800	2.4	0.16	0.01	0.01	12.1	0.4	0.18	0.03	3.7	0.4	7.9	0.5	1.1	0.11	43	2	14	0.6	156	5.3	59	1.9	247
JJJD_19_21	52	36	1.46	0.0493	0.007	0.141	0.022	0.0205	0.0007	130.7	4.5	131	20	130.7	4.5		JJJD19	JJJD19tr_21	277	16	14.5	1.1	744	12	550000	7200	2.3	0.14	BDL	1	8.6	0.2	0.03	0.01	0.8	0.1	2.6	0.3	0.6	0.07	18	1	6	0.2	74	1.8	29	0.6	131
JJJD_19_22	108	82	1.32	0.0489	0.0049	0.137	0.015	0.0206	0.0004	131.2	2.8	130	14	131.2	2.8		JJJD19	JJJD19tr_22	305	20	15.8	1	1732	25	530000	6800	2.2	0.14	0.04	0.01	12.5	0.4	0.27	0.04	5.6	0.3	9.8	0.6	1.7	0.13	47	2	15	0.4	179	3.7	69	1.3	306
JJJD_19_23	53	36	1.48	0.0426	0.0059	0.127	0.018	0.0206	0.0007	131.2	4.1	124	16	131.2	4.1		JJJD19	JJJD19tr_23	364	17	18.6	1.2	1042	30	550000	7200	2.2	0.12	BDL	1	9.5	0.3	0.08	0.02	2.2	0.3	4.3	0.3	0.7	0.08	26	1	9	0.3	104	3.4	41	1.2	179
JJJD_19_24	113	91	1.22	0.0546	0.0052	0.15	0.016	0.0204	0.0005	129.9	3.3	141	14	129.9	3.3		JJJD19	JJJD19tr_24	345	26	17.1	1.2	1246	53	550000	8200	2.2	0.16	0.02	0.01	13	0.4	0.22	0.04	3.5	0.4	7.3	0.6	0.9	0.1	35	2	12	0.6	131	5.5	49	2.2	210
JJJD_19_25	151	88	1.76	0.0645	0.0048	0.188	0.017	0.0211	0.0005	134.6	2.9	177	14	134.6	2.9		JJJD19	JJJD19tr_25	263	21	19.7	3.3	802	16	550000	7200	2.6	0.21	0.24	0.1	14.7	0.6	0.11	0.04	1	0.2	1.8	0.3	0.3	0.07	14	1	6	0.2	72	2.2	31	0.9	147
JJJD_19_26	97	92	1.1	0.0516	0.0055	0.142	0.016	0.0206	0.0006	131.6	3.8	134	15	131.6	3.8		JJJD19	JJJD19tr_26	313	17	18.1	1.1	1420	38	570000	7200	2.2	0.15	0.02	0.01	13.6	0.5	0.2	0.03	3.7	0.3	7.4	0.6	1	0.11	40	2	14	0.5	152	5.2	57	1.7	245
JJJD_19_27	456	251	1.92	0.0539	0.0034	0.154	0.013	0.0209	0.0003	133.1	2.1	145.2	12	133.1	2.1		JJJD19	JJJD19tr_27	322	24	7.7	1.1	1709	69	570000	5700	3.2	0.17	0.04	0.02	22.9	0.7	0.22	0.03	3.5	0.3	8.5	0.7	0.6	0.08	46	3	16	0.8	180	8	68	3	299
JJJD_19_28	265	299	0.92	0.0484	0.003	0.1392	0.011	0.0205	0.0003	130.8	2	132	9.9	130.8	2		JJJD19	JJJD19tr_28	549	25	19.5	1.2	2888	86	570000	6800	2.6	0.16	0.07	0.02	17.5	0.5	0.42	0.05	7.6	0.4	13.5	0.6	1.8	0.11	77	3	26	0.9	303	9.1	117	3.2	520
JJJD_19_29	184	187	1.03	0.0604	0.0052	0.168	0.017	0.0208	0.0005	132.5	2.9	157	15	132.5	2.9		JJJD19	JJJD19tr_29	6100	330	19.4	1.7	2500	100	570000	8600	2.7	0.16	69.9	4.2	188	10	24.4	1.4	125.9	7.7	39.7	2.2	2.8	0.2	93	4	27	1	279	12	103	4.2	436
JJJD_19_30	136	104	1.29	0.0527	0.0047	0.154	0.016	0.0205	0.0004	130.6	2.8	146	14	130.6	2.8		JJJD19	JJJD19tr_30	1650	140	21.3	1.1	1747	37	530000	7700	1.9	0.13	0.03	0.01	13	0.4	0.27	0.04	5	0.5	10.1	0.6	1.3	0.11	54	2	17	0.4	195	5.1	67	1.6	288
JJJD_19_31	62	29	2.13	0.0458	0.0059	0.13	0.018	0.0205	0.0006	130.8	3.8	123	16	130.8	3.8		JJJD19	JJJD19tr_31	BDL	4400	14.4	0.9	570	12	530000	7800	1.9	0.11	BDL	1	9.1	0.3	0.03	0.01	0.7	0.1	2.2	0.3	0.2	0.04	12	1	4	0.2	57	1.7	21	0.6	101
JJJD_19_32	119	59	1.92	0.0492	0.0046	0.147	0.016	0.0209	0.0005	133.1	3.4	139	14	133.1	3.4		JJJD19	JJJD19tr_32	BDL	58	14	1.3	628	12	540000	7100	2.1	0.14	0.11	0.03	11.1	0.4	0.07	0.02	0.9	0.2	1.8	0.2	0.2	0.04	12	1	4	0.2	60	1.6	23	0.7	112
JJJD_19_33	231	142	1.61	0.0503	0.0039	0.146	0.014	0.0206	0.0006	131.1	3.6	138.3	12	131.1	3.6		JJJD19	JJJD19tr_33	BDL	29	14	0.9	1701	40	530000	6300	2.9	0.14	BDL	1	27	0.6	0.12	0.02	2.5	0.3	6.4	0.4	0.5	0.06	39	1	13	0.4	177	4.8	63	1.5	290
JJJD_23_1	1206	429	2.77	0.0509	0.023	0.1432	0.036	0.0206	0.0008	131.1	4.7	135.5	6.5	131.1	4.7		JJJD23	JJJD23tr_1	207	34	7.8	3.4	1040	62	540000	34000	1.3	0.26	BDL	1	27.2	1.7	BDL	1	0.7	0.3	1.5	0.5	0.1	0.05	15	2	5	0.4	77	5.6	30	2.2	147
JJJD_23_2	365	239	1.56	0.05	0.024	0.142	0.044	0.0203	0.0009	129.6	5.8	132	24	129.6	5.8		JJJD23	JJJD23tr_2	148	26	9.7	3	695	77	510000	35000	1.1	0.19	BDL	1	13.4	1.1	0	0.01	0.6	0.3	1.7	0.5	0.1	0.05	9	2	4	0.5	53	7	21	2.4	98
JJJD_23_3	133	155	0.84	0.038	0.022	0.115	0.051	0.0202	0.0011	129.2	7	110	39	129.2	7		JJJD23	JJJD23tr_3	180	25	9.1	2.7	488	35	510000	35000	0.9	0.16	BDL	1	9.5	0.7	BDL	1	0.1	0.1	0.6	0.2	0	0.03	4	1	2	0.2	31	2.4	13	1.1	72
JJJD_23_4	355	394	0.9	0.0487	0.023	0.128	0.035	0.0201	0.0008	128.3	4.9	121	15	128.3	4.9		JJJD23	JJJD23tr_4	257	38	14.4	4.2	1700	180	550000	45000	1.3	0.25	BDL	1	15.5	1.4	0.1	0.05	3	0.8	6.9	1.1	0.5	0.14	39	5	11	1.5	152	17	54	6.1	226
JJJD_23_5	168	215	0.95	0.046	0.024	0.123	0.043	0.02	0.0011	127.9	7	111	29	127.9	7		JJJD23	JJJD23tr_5	194	22	8.6	2.5	568	44	520000	30000	1.3	0.22	BDL	1	12.1	0.9	BDL	1	0.1	0.1	0.5	0.2	0.1	0.05	6	1	2	0.3	38	3.3	16	1.3	80
JJJD_23_6	225	336	0.62	0.052	0.025	0.148	0.047	0.0196	0.0009	125	5.7	139	26	125	5.7		JJJD23	JJJD23tr_6	185	23	11.4	2.7	559	34	460000	36000	1.5	0.17	BDL	1	12.4	1	0	0	0.4	0.2	0.7	0.3	0.1	0.06	7	1	3	0.2	40	3	17	1.1	82
JJJD_23_7	115	288	0.4	0.051	0.027	0.126	0.047	0.0203	0.0013	129.6	8	114	32	129.6	8		JJJD23	JJJD23tr_7	161	22	10.7	2.5	397	33	460000	36000	0.8	0.15	BDL	1	11.4	1	0	0	0	0	0.8	0.2	0.1	0.04	4	1	2	0.3	28	2.9	12	1.1	60
JJJD_23_8	217	463	0.48	0.0552	0.026	0.148	0.042	0.0199	0.0008	127	5	141	20	127	5		JJJD23	JJJD23tr_8	255	31	13.3	3.2	942	48	520000	26000	1.2	0.23	BDL	1	16.2	1	0.04	0.02	1	0.3	2.2	0.5	0.2	0.07	14	1	5	0.4	75	5.2	29	1.5	125
JJJD_23_9	200	396	0.52	0.0511	0.024	0.146	0.042	0.0208	0.0009	132.4	5.5	141	20	132.4	5.5		JJJD23	JJJD23tr_9	225	20	13	3.2	784	40	480000	24000	1	0.2	BDL	1	14.7	0.8	0.03	0.02	0.9	0.2	1.6	0.4	0.2	0.07	12	1	4	0.3	57	4.3	25	1.6	106
JJJD_23_10	405	649	0.63	0.0534	0.024	0.151	0.04	0.0203	0.0007	129.7	4.7	142	13	129.7	4.7		JJJD23	JJJD23tr_10	261	46	15.3	3	1420	130	470000	28000	1.2	0.24	BDL	1	17.7	1.3	0.15	0.06	2.7	0.6	5.6	0.9	0.4	0.12	30	3	9	1	124	11	46	4	183
JJJD_23_11	77	348	0.22	0.034	0.023	0.082	0.05	0.0206	0.0011	131.6	7.2	90	42	131.6	7.2		JJJD23	JJJD23tr_11	139	21	6	1.5	455	28	430000	28000	1	0.17	BDL	1	11.5	0.8	BDL	1	0.2	0.1	0.7	0.2	0.1	0.05	4	1	2	0.2	30	2.3	13	0.9	65
JJJD_23_12	331	302	1.09	0.0424	0.02	0.122	0.035	0.0203	0.0008	129.4	5	115	16	129.4	5		JJJD23	JJJD23tr_12	230	31	7	2.3	647	75	410000	38000	1.5	0.23	BDL	1	12.7	1.2	0.01	0.02	0.9	0.3	2.4	0.6	0.1	0.06	9	2	3	0.6	50	6.4	21	2.7	92
JJJD_23_13	275	170	1.64	0.044	0.021	0.127	0.039	0.0204	0.0011	130.3	6.8	119	21	130.3	6.8		JJJD23	JJJD23tr_13	152	22	4.2	1.7	297	17	410000	24000	0.8	0.14	BDL	1	9	0.6	BDL	1	0.1	0.1	0.2	0.1	BDL	1	2	0	1	0.1	18	1.4	8	0.6	43
JJJD_23_14	174	417	0.35	0.04	0.024	0.092	0.049	0.0202	0.001	128.6	6.6	95	37	128.6	6.6		JJJD23	JJJD23tr_14	236	35	13.8	2.4	806	83	490000	18000	1.1	0.2	BDL	1	14	0.7	0.07	0.03	1	0.3	2.3	0.5	0.2	0.08	14	2	5	0.7	68	9.4	26	2.9	115
JJJD_23_15	153	287	0.56	0.048	0.023	0.134	0.042	0.0202	0.0009	128.8	5.5	130	23	128.8	5.5		JJJD23	JJJD23tr_15	223	24	8.6	2.5	644	24	520000	20000	1.3	0.17	BDL	1	13	0.7	0	0	0.2	0.1	1.6	0.4	0.2	0.05	8	1	3	0.2	48	2.4	21	0.8	96
JJJD_23_16	427	208	1.99	0.044	0.02	0.124	0.034	0.0203	0.0008	129.2	5.3	117	13	129.2	5.3		JJJD23	JJJD23tr_16	164	24	5.7	1.7	367	19	430000	27000	0.9	0.15	BDL	1	10.1	0.7	0	0.01	0.2	0.1	0.6	0.2	0	0.02	4	0	2	0.2	26	1.8	12	0.7	55
JJJD_23_17	412	332	1.25	0.0463	0.021	0.136	0.038	0.0202	0.0008	129.2	5.2	128	16	129.2	5.2		JJJD23	JJJD23tr_17	325	33	13.7	2.6	1215	77	420000	25000	1.6	0.19	BDL	1	15.4	1.2	0.06	0.02	1.6	0.4	3.8	0.5	0.2	0.06	22	2	9	0.6	104	7	40	2.7	169
JJJD_23_18	137	274	0.51	0.05	0.025	0.14	0.045	0.02	0.0008	127.5	5.3	132	26	127.5	5.3		JJJD23	JJJD23tr_18	170	25	14	2.4	461	44	390000	34000	0.7	0.21	BDL	1	11.7	1.5	0.02	0.02	0.8	0.3	1.2	0.4	0.1	0.05	7	1	3	0.3	35	2.9	15	1.3	68
JJJD_23_19	512	250	2.11	0.0469	0.021	0.134	0.036	0.0204	0.0007	130.1	4.6	128	12	130.1	4.6		JJJD23	JJJD23tr_19	144	23	3.7	2.1	358	21	440000	27000	0.8	0.15	BDL	1	11.1	0.7	BDL	1	0.1	0.1	0.3	0.2	0	0.03	3	1	2	0.2	25	1.9	11	0.8	56
JJJD_23_20	82	384	0.22	0.042	0.026	0.123	0.059	0.0204	0.0017	130	10	108	46	130	10		JJJD23	JJJD23tr_20	154	21	13.9	2.1	376	24	390000	25000	0.7	0.13	BDL	1	10.3	0.8	BDL	1	0.2	0.1	0.6	0.2	0.1	0.04	5	1	2	0.2	27	2.2	11	0.9	55
JJJD_23_21	348	244	1.37	0.047	0.022	0.129	0.036	0.0205	0.0008	130.8	5.1	122	16	130.8	5.1		JJJD23	JJJD23tr_21	274	31	8.3	2	721	34	460000	22000	1.4	0.23	BDL	1	13.4	0.9	0	0	0.5	0.2	1.5	0.4	0.1	0.05	10	1	4	0.3	54	3.3	23	1.3	108
JJJD_23_22	379	460	0.83	0.0492	0.023	0.145	0.039	0.021	0.0007	133.8	4.4	138	14	133.8	4.4		JJJD23	JJJD23tr_22	359	41	10.7	3.1	1424	66	470000	24000	1.7	0.23	BDL	1	18.1	1	0.13	0.04	1.8	0.3	5	0.7	0.4	0.09	27	2	10	0.6	123	8.1	48	2.8	203
JJJD_23_23	377	465	0.81	0.0422	0.02	0.124	0.035	0.0207	0.0008	132.1	5.2	119	15	132.1	5.2		JJJD23	JJJD23tr_23	253	21	14.3	2.6	1640	130	450000	23000	1.1	0.17	0.03	0.02	15.4	1	0.17	0.04	3.3	0.6	6.4	0.9	0.4	0.09	40	4	14	1.2	157	13	57	4.9	224
JJJD_23_24	500	628	0.81	0.0544	0.025	0.146	0.038	0.0201	0.0008	128.1	5.1	140	12	128.1	5.1		JJJD23	JJJD23tr_24	328	35	12	2.4	1096	79	440000	31000	1.5	0.26	BDL	1	17.5	1	0.05	0.03	1.5	0.4	3.5	0.5	0.2	0.07	19	2	7	0.7	93	7.7	36	2.9	155
JJJD_23_25	475	392	1.25	0.048	0.022	0.13	0.036	0.019	0.0008	121.2	4.8	123	16	121.2	4.8		JJJD23	JJJD23tr_25	195	24	10.7	2.1	770	89	470000	21000	1.3	0.2	BDL	1	13	1.1	0.06	0.02	1.2	0.4	2.9	0.7	0.2	0.05	16	3	5	0.8	64	9.8	24	3.1	112
JJJD_23_26	361	346	1.03	0.0506	0.023	0.141	0.037	0.0199	0.0007	127	4.5	133	12	127	4.5		JJJD23	JJJD23tr_26	275	30	15	2.4	969	51	500000	16000	1.5	0.23	BDL	1	14.1	0.7	0.05	0.02	0.7	0.2	1.9	0.4	0.1	0.05	13	1	5	0.4	74	4.4	31	1.7	145
JJJD_23_27	569	261	2.12	0.044	0.02	0.127	0.034	0.0208	0.0009	132.7	5.4	120	12	132.7	5.4		JJJD23	JJJD23tr_27	164	21	6.4	2.1	502	31	440000	22000	1	0.16	BDL	1	11.7	0.7	BDL	1	0.3	0.1	1.2	0.3	0.1	0.04	8	1	3	0.3	41	3	17	0.9	76
JJJD_23_28	220	242	0.9	0.0464	0.022	0.122	0.035	0.0205	0.0008	130.8	5.3	118	18	130.8	5.3		JJJD23	JJJD23tr_28	215	30	7.3	2.8	632	30	450000	22000	1.4	0.18	BDL	1	11.6	0.7	0.01	0.01	0.6	0.2	1.3	0.3	0.1	0.05	9	1	4	0.3	48	2.8	19	1.2	97
JJJD_23_29	425	546	0.8	0.0436	0.02	0.123	0.034	0.0206	0.0008	131.5	5	121	14	131.5	5		JJJD23	JJJD23tr_29	336	46	13.6	2.8	1440	140	420000	22000	1.3	0.22	0.02	0.02	17	1.5	0.14	0.05	2.7	0.6	6.6	1	0.3	0.09	34	4	11	1	138	13	48	4.3	209
JJJD_23_30	472	587	0.82	0.045	0.021	0.128	0.034	0.0208	0.0008	132.5	5.2	122	12	132.5	5.2		JJJD23	JJJD23tr_30	353	50	12.8	3.5	1290	130	380000	38000	1.5	0.28	BDL	1	18.1	1.7	0.11	0.05	1.4	0.4	5	0.9	0.3	0.13	25	3	9	0.9	115	12	43	4.3	186
JJJD_23_31	142	370	0.48	0.033	0.021	0.097	0.042	0.0205	0.0011	131	7.2	92	31	131	7.2		JJJD23	JJJD23tr_31	165	21	7.4	2.1	334	23	410000	30000	0.9	0.14	BDL	1	9.7	0.7	BDL	1	0.1	0.1	0.5	0.2	0.1	0.03	3	1	2	0.1	22	1.7	10	0.7	52
JJJD_23_32	516	245	2.13	0.0455	0.021	0.132	0.035	0.0207	0.0009	132.2	5.6	125	13	132.2	5.6		JJJD23	JJJD23tr_32	258	44	12.7	3.5	718	49	440000	23000	1.4	0.32	BDL	1	15.4	1.4	0	0.01	0.7	0.3	1.9	0.6	0.1	0.05	10	2	5	0.4	57	5	22	1.5	107
JJJD_23_33	591	334	1.76	0.0439	0.02	0.125	0.034	0.0206	0.0009	131.3	5.4	119	13	131.3	5.4		JJJD23	JJJD23tr_33	195	34	6.9	2	605	53	430000	30000	1.2	0.25	BDL	1	13.6	1.1	0.02	0.01	0.3	0.2	1.5	0.4	0.1	0.06	9	1	4	0.4	45	4	19	1.6	86
JJJD_23_34	565	225	2.54	0.0522	0.024	0.149	0.043	0.0206	0.0007	131.4	4.5	139	20	131.4	4.5		JJJD23	JJJD23tr_34	260	43	6.9	3.3	501	30	470000	26000	1	0.22	BDL	1	12.3	0.9	BDL	1	0.3	0.2	1	0.5	BDL	1	7	1	3	0.3	36	2.6	15	0.9	81
JJJD_23_35	70	451	0.16	0.039	0.025	0.113	0.06	0.0202	0.0013	128.8	8.3	98	49	128.8	8.3		JJJD23	JJJD23tr_35	164	25	14.1	2	349	20	450000	28000	0.7	0.14	BDL	1	11	0.7	BDL	1	0.2	0.1	0.6	0.2	0.1	0.05	5	1	2	0.2	25	1.5	11	0.6	55
JJJD_23_36	91	515	0.17	0.045	0.025	0.128	0.052	0.0199	0.0011	127.2	7	117	38	127.2	7		JJJD23	JJJD23tr_36	177	28	14.8	2.3	497	31	450000	23000	1	0.16	BDL	1	12.9	0.9	BDL	1	0.1	0.1	0.9	0.3	0.1	0.05	5	1	3	0.3	33	2.3	15	1	76
JJJD_23_37	349	594	0.58	0.0472	0.022	0.132	0.037	0.0199	0.0007	127	4.7	124	17	127	4.7		JJJD23	JJJD23tr_37	261	33	12.5	2.2	999	94	430000	28000	1.1	0.18	BDL	1	14.2	1	0.06	0.02	1.4	0.3	3.4	0.6	0.2	0.06	19	3	8	0.9	85	8.8	32	3.1	151
JJJD_23_38	762	692	1.06	0.0515	0.023	0.15	0.038	0.0207	0.0006	131.8	3.8	141	10	131.8	3.8		JJJD23	JJJD23tr_38	415	34	17.8	2.3	1756	81	440000	22000	2.5	0.28	0	0	26.2	1.5	0.15	0.04	3	0.5	6.5	0.8	0.3	0.06	36	3	16	1	154	8.6	57	2.8	248
JJJD_23_39	291	354	0.84	0.0552	0.025	0.158	0.044	0.0204	0.001	130.4	6.6	147	18	130.4	6.6		JJJD23	JJJD23tr_39	345	38	8.2	2.6	1250	140	360000	39000	1.4	0.34	0.03	0.02	13.6	1.7	0.08	0.04	1.6	0.4	4.2	0.9	0.3	0.11	27	4	11	1.2	110	14	39	5.2	165
JJJD_23_40	721	379	2.05	0.0468	0.021	0.133	0.034	0.0203	0.0008	129.4	4.8	126.4	9.7	129.4	4.8		JJJD23	JJJD23tr_40	239	30	9.1	2.1	739	52	390000	28000	1.4	0.19	0.01	0.01	11.8	1	0.04	0.02	0.9	0.2	2.5	0.5	0.1	0.04	13	1	6	0.5	59	4.5	24	1.9	106
JJJD_23_41	81	460	0.18	0.072	0.038	0.209	0.072	0.0202	0.0013	129.1	8	184	44	129.1	8		JJJD23	JJJD23tr_41	165	19	9	2	405	26	420000	29000	0.9	0.15	BDL	1	10.7	0.9	BDL	1	0	0	0.8	0.2	0.1	0.05	4	1	2	0.2	29	2.4	12	0.8	63
JJJD_23_42	100	687	0.15	0.059	0.032	0.147	0.059	0.0207	0.0012	132.2	7.7	139	43	132.2	7.7		JJJD23	JJJD23tr_42	212	20	8.9	2.2	607	30	450000	22000	1.1	0.21	BDL	1	13.7	0.7	0.01	0.01	0.2	0.1	0.9	0.3	0.2	0.06	7	1	3	0.3	40	2.4	18	0.9	96
JJJD_23_43	365	409	0.81	0.0515	0.024	0.141	0.043	0.0205	0.0008	131	5.3	138	21	131	5.3		JJJD23	JJJD23tr_43	239	27	7.8	2.1	1089	63	400000	23000	1.1	0.19	BDL	1	12.2	0.9	0.1	0.03	1.8	0.4	4.1	0.6	0.4	0.09	23	2	9	0.8	96	7.2	34	2.4	152
JJJD_23_44	571	315	1.93	0.0452	0.02	0.126	0.032	0.0198	0.0007	126.1	4.2	119.5	9.8	126.1	4.2		JJJD23	JJJD23tr_44	180	26	9	1.7	456	24	370000	25000	0.9	0.15	BDL	1	11.5	0.9	0.02	0.01	0.4	0.1	1.2	0.3	0.1	0.03	6	1	3	0.3	34	2.5	14	1	69
JJJD_23_45	425	503	0.95	0.0519	0.024	0.153	0.042	0.0204	0.0009	129.8	5.6	145	17	129.8	5.6		JJJD23	JJJD23tr_45	329	36	16.2	2.3	1060	110	430000	25000	1.1	0.2	BDL	1	14	1.3	0.07	0.03	1.2	0.3	3.5	0.6	0.3	0.08	18	2	8	0.9	85	8.9	33	3.3	147
JJJD_32_1	540	446	1.24	0.0478	0.0023	0.1335	0.0081	0.02	0.0003	127.4	2	126.9	7.2	127.4	2		JJJD32	JJJD32tr_1	340	17	7.8	0.8	1484	28	470000	7200	3.1	0.17	BDL	1	18.1	0.5	0.06	0.01	1.2	0.2	3.2	0.3	0.2	0.04	24	1	9	0.3	121	2.7	50	1.2	234
JJJD_32_2	134	118	1.13	0.061	0.0043	0.168	0.014	0.0199	0.0006	127.1	3.6	159	12	127.1	3.6		JJJD32	JJJD32tr_2	304	18	21	1.2	2074	68	460000	9300	2.4	0.16	0.04	0.01	7.3	0.3	0.23	0.03	4	0.3	7.8	0.5	1	0.09	43	2	15	0.5	180	6.7	69	2.9	308
JJJD_32_3	608	769	0.79	0.0486	0.0026	0.136	0.0085	0.0201	0.0005	128.3	3.2	130.1	7.8	128.3	3.2		JJJD32	JJJD32tr_3	532	23	10.9	1.1	2623	85	470000	9000	4.1	0.23	0.01	0.01	27.6	0.7	0.14	0.02	2.8	0.3	7.3	0.6	0.7	0.07	46	2	17	0.6	222	7.1	87	2.8	402
JJJD_32_4	99	69	1.47	0.051	0.0064	0.134	0.016	0.0199	0.0006	126.9	4	130	15	126.9	4		JJJD32	JJJD32tr_4	261	17	13.7	1.2	833	27	500000	7700	2.5	0.13	BDL	1	7.3	0.2	0.02	0.01	0.6	0.1	2	0.2	0.2	0.04	14	1	5	0.2	68	2.3	28	1.1	131
JJJD_32_5	1273	167	8.27	0.0496	0.0021	0.1394	0.0072	0.0206	0.0004	131.5	2.8	132.4	6.4	131.5	2.8		JJJD32	JJJD32tr_5	303	20	2.7	0.6	960	33	470000	11000	2.8	0.17	0.01	0.01	7.5	0.4	0.02	0.01	0.4	0.1	0.9	0.2	0	0.02	7	1	3	0.2	51	2.3	28	1.1	174
JJJD_32_6	161	28	5.27	0.0518	0.0062	0.14	0.017	0.02	0.0006	127.3	3.8	131	15	127.3	3.8		JJJD32	JJJD32tr_6	191	16	13.6	1.2	512	13	510000	11000	2.2	0.17	BDL	1	4.2	0.2	BDL	1	0.4	0.1	1.1	0.2	0.1	0.04	8	1	3	0.1	40	1.7	17	0.6	84
JJJD_32_7	153	84	1.85	0.0471	0.0044	0.13	0.013	0.0201	0.0005	128.1	3.2	123	11	128.1	3.2		JJJD32	JJJD32tr_7	312	20	8.2	0.8	957	32	500000	10000	2.5	0.15	BDL	1	7.6	0.4	0.02	0.01	0.6	0.1	2.1	0.2	0.2	0.04	14	1	6	0.3	76	2.9	32	1.2	151
JJJD_32_8	59	28	2.12	0.058	0.012	0.151	0.029	0.0197	0.0012	125.7	7.6	140	26	125.7	7.6		JJJD32	JJJD32tr_8	311	16	11.6	0.9	772	30	480000	9600	2.1	0.14	0	0	4.4	0.2	0.02	0.01	0.5	0.1	1.6	0.2	0.2	0.03	12	1	5	0.2	61	2.6	26	1.2	125
JJJD_32_9	234	193	1.23	0.0482	0.0035	0.1335	0.01	0.0201	0.0004	128	2.4	126.7	9.2	128	2.4		JJJD32	JJJD32tr_9	319	18	12.2	0.8	2118	32	530000	7300	2.3	0.13	0.01	0.01	10.3	0.3	0.18	0.02	4.2	0.3	8.7	0.5	0.9	0.07	53	1	17	0.4	204	3.8	80	1.3	353
JJJD_32_10	461	399	1.22	0.0486	0.0028	0.1342	0.0088	0.0202	0.0004	128.7	2.5	127.6	7.9	128.7	2.5		JJJD32	JJJD32tr_10	437	22	10.1	1.2	2152	39	520000	7500	2.3	0.2	0.02	0.01	10.3	0.4	0.17	0.04	3.3	0.3	6.6	0.5	0.7	0.07	40	1	15	0.5	189	4.5	78	2	364
JJJD_32_11	68	51	1.43	0.0494	0.009	0.143	0.029	0.0201	0.0007	127.9	4.1	131	24	127.9	4.1		JJJD32	JJJD32tr_11	325	19	20.1	1.2	938	49	560000	9000	2.3	0.13	0.01	0.01	5.8	0.3	0.07	0.02	1.4	0.2	3.4	0.4	0.4	0.06	19	1	7	0.5	85	4.8	34	1.9	151
JJJD_32_12	143	125	1.19	0.045	0.0036	0.1218	0.01	0.0199	0.0005	127.2	2.8	116.1	9.2	127.2	2.8		JJJD32	JJJD32tr_12	338	21	21.5	1.3	2379	42	560000	9700	2.5	0.15	0.03	0.01	8.4	0.3	0.36	0.04	5.7	0.3	10.6	0.7	1.2	0.09	55	1	18	0.5	221	4.8	86	2	368
JJJD_32_13	206	191	1.12	0.0469	0.0033	0.1274	0.0092	0.0199	0.0004	126.9	2.8	121.4	8.3	126.9	2.8		JJJD32	JJJD32tr_13	403	22	18.5	1.3	2793	98	560000	11000	2.5	0.18	0.03	0.01	9.7	0.4	0.32	0.04	5.2	0.5	10.8	0.7	1.2	0.12	62	3	21	0.8	261	10	104	4.5	456
JJJD_32_14	432	468	0.96	0.0486	0.0027	0.1314	0.0082	0.02	0.0003	127.5	2.1	125	7.3	127.5	2.1		JJJD32	JJJD32tr_14	598	24	18.5	1.4	5099	97	560000	10000	3.3	0.16	0.03	0.01	14.5	0.5	0.38	0.04	5.8	0.4	16.9	0.8	2	0.12	124	3	43	1	511	11	195	4.7	851
JJJD_32_15	537	205	2.63	0.0519	0.0025	0.1417	0.0087	0.0203	0.0004	129.3	2.7	135.2	7.5	129.3	2.7		JJJD32	JJJD32tr_15	352	21	8.2	0.8	1292	70	570000	8900	2.5	0.15	BDL	1	11.3	0.4	0.05	0.01	0.9	0.2	3.2	0.4	0.3	0.05	21	2	8	0.6	111	6.9	47	2.8	222
JJJD_32_16	116	99	1.24	0.0479	0.0047	0.132	0.014	0.02	0.0005	127.7	3.2	125	12	127.7	3.2		JJJD32	JJJD32tr_16	311	15	14.9	1	1478	70	560000	8400	2.2	0.12	BDL	1	7.9	0.3	0.13	0.03	2.6	0.4	6	0.6	0.8	0.1	34	3	13	0.9	144	8.3	58	3.1	257
JJJD_32_17	445	119	3.86	0.0452	0.0038	0.1211	0.01	0.0199	0.0006	127.2	3.8	115.9	9.2	127.2	3.8		JJJD32	JJJD32tr_17	258	30	4.7	1.1	931	24	560000	15000	2	0.21	0.06	0.03	6.7	0.4	0.19	0.06	1.5	0.4	2	0.4	0.3	0.09	16	2	6	0.4	79	4.1	37	1.5	176
JJJD_32_18	117	76	1.61	0.0512	0.0051	0.135	0.014	0.0194	0.0005	123.8	2.9	128	13	123.8	2.9		JJJD32	JJJD32tr_18	288	17	14.7	1.5	894	25	590000	13000	2.1	0.16	BDL	1	7.7	0.3	0.03	0.02	0.8	0.2	2.2	0.4	0.2	0.04	17	1	6	0.3	81	2.6	36	1.2	166
JJJD_32_19	96	79	1.28	0.0528	0.0055	0.138	0.015	0.0195	0.0005	124.6	3.3	130	13	124.6	3.3		JJJD32	JJJD32tr_19	452	20	19.9	1	1269	20	590000	5800	2.1	0.15	BDL	1	8.6	0.3	0.08	0.02	2.3	0.3	4.6	0.4	0.6	0.07	30	1	11	0.3	125	2.9	52	1.2	229
JJJD_32_20	538	435	1.3	0.0465	0.0026	0.1237	0.008	0.0199	0.0004	126.8	2.4	118.9	7.1	126.8	2.4		JJJD32	JJJD32tr_20	341	17	5.7	0.8	2282	54	560000	8900	2.2	0.13	BDL	1	17.6	0.6	0.07	0.02	1.3	0.2	5.5	0.5	0.4	0.07	42	2	16	0.6	213	6.7	88	2.7	416
JJJD_32_21	408	248	1.74	0.0509	0.0033	0.1393	0.011	0.0199	0.0004	126.8	2.6	132	9.3	126.8	2.6		JJJD32	JJJD32tr_21	311	18	6	0.9	1504	22	570000	8100	2.7	0.19	BDL	1	14.7	0.4	0.06	0.02	1	0.1	3.5	0.3	0.3	0.05	25	1	10	0.3	130	2.9	55	1.3	270
JJJD_32_22	120	108	1.17	0.0453	0.004	0.12	0.012	0.0199	0.0005	127	3.2	116.7	10	127	3.2		JJJD32	JJJD32tr_22	294	18	12.1	1.1	1706	34	540000	9800	2	0.14	BDL	1	7.4	0.3	0.02	0.01	1.1	0.2	4.7	0.3	0.6	0.06	34	1	13	0.4	161	4.2	64	1.7	287
JJJD_32_23	162	152	1.12	0.0476	0.0043	0.131	0.013	0.0202	0.0004	128.6	2.7	126	12	128.6	2.7		JJJD32	JJJD32tr_23	285	16	11.4	0.9	1801	37	520000	9500	1.9	0.11	0.01	0.01	9.7	0.3	0.15	0.02	3	0.2	7.2	0.4	0.9	0.09	42	2	15	0.4	178	4.3	67	1.5	302
JJJD_32_24	158	161	1.02	0.0517	0.0051	0.138	0.013	0.0198	0.0005	126.3	3.3	131	12	126.3	3.3		JJJD32	JJJD32tr_24	346	19	15.9	1.1	2207	29	560000	6600	1.9	0.14	0.02	0.01	10.6	0.3	0.32	0.04	5.8	0.4	10.9	0.5	1.3	0.09	58	2	20	0.4	236	4.2	90	1.7	397
JJJD_32_25	193	187	1.08	0.057	0.005	0.154	0.015	0.02	0.0005	127.6	2.8	144	13	127.6	2.8		JJJD32	JJJD32tr_25	316	16	14.3	0.9	1962	76	540000	8000	2	0.13	0.11	0.04	10	0.4	0.21	0.04	3.9	0.4	8.1	0.7	0.9	0.11	45	3	16	0.8	193	8.6	77	3.4	345
JJJD_32_26	526	324	1.68	0.0508	0.0029	0.1384	0.0084	0.0201	0.0004	128.4	2.7	132.2	7.7	128.4	2.7		JJJD32	JJJD32tr_26	361	18	5	0.7	1568	34	530000	9300	2.6	0.18	BDL	1	14.1	0.4	0.05	0.01	0.8	0.2	3.2	0.3	0.3	0.05	25	1	10	0.4	138	4.4	57	1.6	282
JJJD_32_27	291	274	1.1	0.0483	0.0031	0.1327	0.0094	0.0199	0.0004	126.8	2.5	127	8.3	126.8	2.5		JJJD32	JJJD32tr_27	375	20	9.9	1	2677	40	520000	9900	2.1	0.12	BDL	1	11.7	0.3	0.22	0.03	4.1	0.3	8.6	0.6	0.9	0.09	51	2	19	0.5	244	5.1	97	2.3	462
JJJD_32_28	160	64	2.37	0.0562	0.0067	0.156	0.02	0.0198	0.0005	126.3	3.2	145	17	126.3	3.2		JJJD32	JJJD32tr_28	301	17	12.5	1.1	869	16	550000	11000	1.8	0.14	0.05	0.02	6.3	0.2	0.1	0.02	1.3	0.2	3	0.3	0.3	0.06	18	1	7	0.2	83	2.6	32	0.9	154
JJJD_32_29	750	529	1.48	0.0493	0.002	0.1341	0.0072	0.02	0.0003	127.4	1.8	128.2	6.3	127.4	1.8		JJJD32	JJJD32tr_29	410	20	4	0.7	1817	30	560000	7800	3	0.16	0	0	23.1	0.5	0.06	0.02	1.4	0.2	4.4	0.4	0.3	0.05	30	1	12	0.4	167	3.6	67	1.4	334
JJJD_32_30	524	550	0.99	0.0451	0.002	0.1237	0.0072	0.0199	0.0004	127.1	2.2	118.3	6.5	127.1	2.2		JJJD32	JJJD32tr_30	396	19	7.7	0.9	3209	63	520000	8400	2.4	0.14	0	0.01	20.6	0.6	0.22	0.03	4.3	0.4	10.3	0.6	0.9	0.08	66	2	25	0.6	316	7.7	121	2.8	554
JJJD_32_31	153	126	1.25	0.0502	0.0044	0.137	0.013	0.0199	0.0005	126.8	3.3	129	12	126.8	3.3		JJJD32	JJJD32tr_31	461	23	13.1	0.9	1244	19	540000	6800	2.1	0.13	BDL	1	9	0.3	0.1	0.02	1.4	0.2	3.9	0.4	0.5	0.06	25	1	9	0.3	118	2.7	48	0.9	222
JJJD_32_32	111	94	1.22	0.0457	0.0051	0.12	0.014	0.0194	0.0005	123.7	3	116	13	123.7	3		JJJD32	JJJD32tr_32	378	27	9.7	1	1376	45	540000	7900	2	0.12	BDL	1	7.7	0.2	0.06	0.02	1.5	0.3	4	0.5	0.5	0.08	26	2	10	0.5	134	5.1	54	1.8	242
JJJD_32_33	463	385	1.26	0.049	0.0027	0.1332	0.0088	0.0201	0.0005	128.3	3	127.6	8.1	128.3	3		JJJD32	JJJD32tr_33	408	20	6.9	0.7	1518	29	510000	9300	2.4	0.17	BDL	1	17.8	0.5	0.03	0.01	1.2	0.2	3.6	0.3	0.3	0.05	25	1	10	0.3	133	3.4	55	1.5	261
JJJD_32_34	361	218	1.86	0.088	0.011	0.246	0.035	0.0201	0.0005	128.3	3.1	227	30	128.3	3.1		JJJD32	JJJD32tr_34	464	28	14.8	1	2420	190	540000	9100	2.3	0.16	0.48	0.14	10.7	0.5	0.36	0.07	4.8	0.6	8.6	0.8	1.1	0.13	51	4	18	1.5	236	20	95	8	418
JJJD_32_35	202	185	1.13	0.0511	0.0036	0.137	0.011	0.0201	0.0004	128.5	2.4	131.7	11	128.5	2.4		JJJD32	JJJD32tr_35	525	24	16.3	0.9	1504	35	510000	8900	1.8	0.13	0	0	9.8	0.3	0.12	0.03	2	0.2	5	0.4	0.6	0.08	29	1	11	0.3	137	3.9	54	1.6	248
JJJD_32_36	103	103	1.03	0.0468	0.0058	0.128	0.016	0.0197	0.0006	125.8	3.6	123	15	125.8	3.6		JJJD32	JJJD32tr_36	302	16	13.7	1	1571	30	490000	8400	1.7	0.12	BDL	1	7.7	0.3	0.16	0.02	3.3	0.3	6.7	0.4	0.8	0.09	36	1	13	0.4	153	3.5	58	1.4	250
JJJD_32_37	234	171	1.6	0.0458	0.0027	0.125	0.009	0.0199	0.0004	127.1	2.7	120.2	8.4	127.1	2.7		JJJD32	JJJD32tr_37	290	28	8.5	1.3	1240	140	500000	8000	1.7	0.14	BDL	1	7	0.7	0.13	0.03	2	0.4	4.2	0.7	0.4	0.09	24	4	8	1.3	111	16	43	5.6	208
JJJD_32_38	145	155	0.96	0.0494	0.0049	0.139	0.014	0.0199	0.0005	127	3.4	131	13	127	3.4		JJJD32	JJJD32tr_38	387	22	13.9	1.1	2189	37	530000	7100	2	0.13	BDL	1	9.4	0.3	0.15	0.03	3.4	0.3	8.7	0.5	1.1	0.1	51	2	18	0.4	218	4.4	83	1.8	361
JJJD_32_39	300	244	1.22	0.0498	0.0026	0.1345	0.0092	0.02	0.0005	127.3	3.4	127.8	8.2	127.3	3.4		JJJD32	JJJD32tr_39	351	18	9.2	0.9	1810	82	490000	8500	1.9	0.12	BDL	1	11	0.4	0.13	0.02	2.4	0.2	5.8	0.5	0.5	0.06	33	2	12	0.6	156	7.6	64	3.1	298
JJJD_32_40	409	235	1.77	0.0472	0.0024	0.1303	0.0077	0.02	0.0004	127.4	2.6	124.2	6.9	127.4	2.6		JJJD32	JJJD32tr_40	386	20	6.6	0.7	1536	24	490000	7100	2.7	0.15	BDL	1	14.2	0.4	0.03	0.01	0.9	0.1	3.1	0.3	0.3	0.04	24	1	10	0.2	131	2.7	56	1	267
JJJD_32_41	839	702	1.2	0.048	0.0018	0.1339	0.0071	0.0203	0.0004	129.3	2.5	127.5	6.4	129.3	2.5		JJJD32	JJJD32tr_41	401	20	3.6	0.7	2351	50	470000	7600	1.8	0.14	BDL	1	17.7	0.5	0.07	0.02	1.8	0.2	6.6	0.5	0.5	0.06	46	2	17	0.5	213	5.3	86	2.2	395
JJJD_32_42	143	184	0.97	0.0502	0.0058	0.135	0.016	0.02	0.0005	127.5	3	129	14	127.5	3		JJJD32	JJJD32tr_42	357	41	17.3	1.2	1430	100	480000	8400	1.7	0.12	0	0	8	0.7	0.13	0.02	2.9	0.4	6.2	0.6	0.8	0.09	32	2	11	0.8	139	9.6	52	3.6	224
JJJD_32_43	187	171	1.06	0.0434	0.0039	0.123	0.012	0.0199	0.0005	127.3	3.1	116.5	11	127.3	3.1		JJJD32	JJJD32tr_43	276	14	9.8	0.8	1734	47	490000	8600	1.7	0.11	BDL	1	9.1	0.3	0.14	0.02	2.9	0.3	7	0.5	0.7	0.08	39	2	13	0.5	165	5.5	63	2.2	282
JJJD_32_44	332	228	1.46	0.0502	0.0034	0.1424	0.011	0.0201	0.0004	128.3	2.4	134.5	9.9	128.3	2.4		JJJD32	JJJD32tr_44	293	17	20.3	3.4	955	61	470000	9000	1.9	0.13	0.05	0.02	11	0.9	0.04	0.01	0.8	0.2	2.2	0.3	0.2	0.04	15	1	6	0.5	80	5.9	33	2.3	159
JJJD_32_45	488	649	0.75	0.0499	0.0022	0.138	0.0077	0.0201	0.0004	128.2	2.5	131.1	6.8	128.2	2.5		JJJD32	JJJD32tr_45	705	22	21.9	1.3	3920	140	470000	7800	3.4	0.19	0.03	0.01	18	1	0.25	0.03	5.5	0.4	10.7	0.5	1.3	0.1	77	2	28	0.9	368	13	148	5.5	644
JJJD_40_1	770	474	1.64	0.0463	0.0053	0.132	0.013	0.0203	0.0007	129.2	4.7	126	12	129.2	4.7		JJJD40	JJJD40tr_1	430	34	10	1.5	3458	93	530000	13000	1.5	0.18	0	0.01	11.7	0.5	0.23	0.05	5.5	0.6	11.6	0.8	0.6	0.1	68	3	25	0.8	298	8.8	99	2.5	499
JJJD_40_2	87	34	2.32	0.044	0.012	0.113	0.032	0.0197	0.0013	126	8	109	30	126	8		JJJD40	JJJD40tr_2	220	20	10.6	1.2	636	15	570000	11000	0.5	0.09	BDL	1	3.9	0.2	BDL	1	0.3	0.1	1.3	0.3	0.2	0.04	8	1	4	0.2	52	1.9	18	0.6	100
JJJD_40_3	319	155	1.74	0.0535	0.0064	0.145	0.018	0.0196	0.0008	125.2	5.1	136	16	125.2	5.1		JJJD40	JJJD40tr_3	275	20	11.1	1.3	1547	56	560000	9900	0.7	0.12	BDL	1	7.3	0.3	0.08	0.02	2.3	0.3	5.2	0.7	0.3	0.07	31	2	11	0.6	137	6.3	45	1.6	229
JJJD_40_4	2010	60	24.57	0.0513	0.0036	0.145	0.01	0.0204	0.0007	130.1	4.4	137.3	9.3	130.1	4.4		JJJD40	JJJD40tr_4	87	21	1.2	1	140	6	500000	13000	0.4	0.1	BDL	1	5.8	0.3	BDL	1	BDL	1	0.1	0.1	0	0.01	1	0	0	0.1	7	0.6	3	0.2	24
JJJD_40_5	330	141	1.68	0.0487	0.0055	0.13	0.014	0.0194	0.0006	123.7	4	125	13	123.7	4		JJJD40	JJJD40tr_5	443	27	8	1.2	1476	37	550000	13000	1.2	0.11	BDL	1	7.2	0.3	0.03	0.02	1	0.2	2.9	0.4	0.2	0.07	22	1	9	0.4	115	3.5	41	1.3	223
JJJD_40_6	158	43	2.47	0.0518	0.0084	0.149	0.023	0.02	0.0008	127.7	5.3	141	20	127.7	5.3		JJJD40	JJJD40tr_6	171	19	7.8	1.1	754	42	570000	10000	0.5	0.1	0	0	4.3	0.2	0.01	0.01	0.4	0.1	1.7	0.3	0.1	0.04	10	1	4	0.3	58	3.8	21	1.3	117
JJJD_40_7	339	136	1.69	0.0467	0.0052	0.124	0.014	0.0196	0.0007	125.2	4.6	118	12	125.2	4.6		JJJD40	JJJD40tr_7	262	19	6.4	1.1	1136	74	530000	13000	0.8	0.1	BDL	1	6.7	0.3	0.04	0.02	0.9	0.2	2.5	0.4	0.2	0.05	19	2	8	0.6	95	7.3	32	2.2	176
JJJD_40_8	293	122	1.59	0.0534	0.0065	0.146	0.018	0.0198	0.0009	126.1	5.4	137	16	126.1	5.4		JJJD40	JJJD40tr_8	303	22	10.3	1.3	1076	31	560000	12000	0.8	0.12	BDL	1	5.6	0.3	0.01	0.01	0.6	0.2	2	0.4	0.2	0.05	17	1	7	0.3	86	3.1	31	1	165
JJJD_40_9	1113	62	12.69	0.0499	0.0041	0.1342	0.011	0.0201	0.0006	128.3	4.1	127.5	9.9	128.3	4.1		JJJD40	JJJD40tr_9	127	17	5.1	1.2	333	10	530000	14000	0.7	0.11	BDL	1	7.7	0.4	0.01	0.01	0.3	0.1	0.8	0.2	0.1	0.05	4	1	2	0.2	23	1.4	9	0.4	54
JJJD_40_10	127	52	1.75	0.057	0.011	0.155	0.03	0.0197	0.0009	125.9	5.9	145	27	125.9	5.9		JJJD40	JJJD40tr_10	352	23	15.8	1.5	1044	33	560000	13000	0.5	0.08	BDL	1	3.8	0.2	0.05	0.02	1.1	0.2	2.9	0.4	0.3	0.07	20	1	7	0.3	90	3.3	30	1.1	159
JJJD_40_11	226	149	1.24	0.0454	0.0068	0.125	0.019	0.02	0.0007	127.3	4.7	122	16	127.3	4.7		JJJD40	JJJD40tr_11	332	23	15.4	1.5	1543	35	540000	14000	0.7	0.11	0.02	0.02	5.9	0.3	0.12	0.04	2.6	0.4	5.7	0.5	0.5	0.09	31	2	11	0.5	137	4.4	47	1.3	233
JJJD_40_12	382	221	1.49	0.0521	0.0055	0.135	0.015	0.0197	0.0007	125.9	4.3	129	13	125.9	4.3		JJJD40	JJJD40tr_12	305	17	8.5	1.2	1204	25	560000	13000	0.9	0.12	BDL	1	8.9	0.3	0.02	0.01	0.9	0.2	2.4	0.4	0.2	0.05	20	1	7	0.3	100	2.9	36	1	187
JJJD_40_13	355	211	1.51	0.0482	0.0058	0.13	0.015	0.0199	0.0007	126.7	4.5	123	14	126.7	4.5		JJJD40	JJJD40tr_13	339	17	10.1	1.3	1320	27	550000	10000	0.9	0.11	BDL	1	9.2	0.4	0.06	0.02	1.4	0.3	3.2	0.4	0.2	0.05	22	1	9	0.3	109	3.4	41	1.2	205
JJJD_40_14	254	147	1.63	0.0506	0.0078	0.133	0.02	0.0198	0.0008	126.4	5.2	125	18	126.4	5.2		JJJD40	JJJD40tr_14	260	23	10.5	1.2	1057	25	560000	12000	0.8	0.1	BDL	1	7.2	0.3	0.03	0.02	0.7	0.2	2.5	0.4	0.1	0.04	18	1	7	0.3	86	2.2	33	1.1	167
JJJD_40_15	133	106	1.21	0.046	0.012	0.136	0.034	0.0204	0.0012	130.5	7.4	125	31	130.5	7.4		JJJD40	JJJD40tr_15	213	19	15.9	1.8	1241	43	550000	10000	0.4	0.08	BDL	1	5	0.3	0.04	0.02	1.3	0.2	3.5	0.4	0.5	0.09	25	2	9	0.5	111	5	41	1.6	182
JJJD_40_16	1220	385	4.86	0.049	0.0039	0.1345	0.01	0.0201	0.0006	128.4	4	127.9	9.4	128.4	4		JJJD40	JJJD40tr_16	121	18	3	1.3	605	25	530000	11000	0.9	0.14	BDL	1	12.8	0.6	0	0	0.4	0.2	1.1	0.3	0.1	0.04	10	1	4	0.3	49	2.9	21	1.1	98
JJJD_40_17	418	341	1.72	0.0508	0.0066	0.135	0.018	0.02	0.0008	127.5	5	127	16	127.5	5		JJJD40	JJJD40tr_17	358	25	18.7	2	2320	130	530000	13000	0.7	0.12	0.06	0.03	8.9	0.5	0.21	0.04	4.3	0.6	8.7	0.8	0.9	0.14	53	4	18	1.2	214	11	91	4.8	349
JJJD_40_18	407	220	2.67	0.083	0.011	0.229	0.03	0.0201	0.0009	128.2	5.8	206	24	128.2	5.8		JJJD40	JJJD40tr_18	177	22	9.3	1.8	618	29	500000	15000	0.7	0.13	0.05	0.03	8.3	0.5	0.03	0.02	0.5	0.2	1.6	0.4	0.1	0.04	9	1	4	0.3	51	3.3	23	1.2	100
JJJD_40_19	709	353	3	0.0468	0.0045	0.1268	0.012	0.0203	0.0007	129.4	4.6	120.8	11	129.4	4.6		JJJD40	JJJD40tr_19	323	33	6.7	1.9	1595	65	530000	16000	2	0.25	0.01	0.02	17.7	0.8	BDL	1	1.1	0.3	3.3	0.5	0.2	0.06	26	2	10	0.5	140	6.1	60	2.8	268
JJJD_40_20	2000	442	6.16	0.0482	0.0034	0.1325	0.01	0.02	0.0007	127.9	4.3	126.1	8.9	127.9	4.3		JJJD40	JJJD40tr_20	222	46	3.8	2.1	1390	110	460000	49000	1.2	0.25	0.21	0.26	14.1	1.2	0.22	0.15	1.8	0.6	4.3	0.8	0.2	0.07	25	2	9	1.1	120	15	55	4.7	222
JJJD_40_21	702	88	8.51	0.0472	0.0041	0.1307	0.011	0.0201	0.0007	128.4	4.3	124.3	10	128.4	4.3		JJJD40	JJJD40tr_21	143	18	6.6	1.5	424	27	550000	12000	0.6	0.12	BDL	1	7.4	0.4	0.01	0.01	0.2	0.1	0.8	0.2	0.1	0.04	6	1	3	0.3	33	2.9	16	1.2	71
JJJD_40_22	420	300	1.3	0.0473	0.0058	0.125	0.015	0.0196	0.0007	124.9	4.5	120	13	124.9	4.5		JJJD40	JJJD40tr_22	297	25	11	1.4	2270	120	570000	14000	0.7	0.1	BDL	1	12.6	0.6	0.11	0.03	3.2	0.5	8.9	0.9	0.5	0.08	50	3	18	1	212	11	87	4.5	351
JJJD_40_23	404	202	1.77	0.0493	0.0051	0.143	0.014	0.0201	0.0007	128.1	4.5	135	13	128.1	4.5		JJJD40	JJJD40tr_23	297	25	9.1	1.5	1680	120	580000	15000	1.2	0.15	BDL	1	13.7	0.8	0.05	0.02	1.6	0.4	4.5	0.6	0.2	0.06	30	3	12	1	147	12	65	5	264
JJJD_40_24	110	56	1.61	0.051	0.011	0.135	0.027	0.0199	0.001	126.7	6.4	125	24	126.7	6.4		JJJD40	JJJD40tr_24	231	20	16.5	1.8	1075	35	560000	14000	0.5	0.09	BDL	1	6	0.3	0.03	0.01	1	0.2	3.6	0.5	0.4	0.06	22	1	8	0.4	101	4.2	42	1.6	171
JJJD_40_25	256	94	2.18	0.0529	0.0074	0.151	0.021	0.0207	0.0009	131.9	5.8	141	18	131.9	5.8		JJJD40	JJJD40tr_25	217	20	14.5	1.8	1177	38	560000	11000	0.5	0.09	BDL	1	6.6	0.3	0.07	0.02	1.4	0.3	4.2	0.6	0.3	0.07	26	2	9	0.5	108	4.6	46	1.7	188
JJJD_40_26	1590	642	1.87	0.0715	0.0088	0.222	0.031	0.0216	0.0007	137.6	4.5	201	25	137.6	4.5		JJJD40	JJJD40tr_26	494	55	5.4	2.1	2340	140	510000	28000	2.9	0.36	0.14	0.1	24.9	1.5	0.16	0.05	2.4	0.5	6.8	0.9	0.5	0.19	48	5	17	1.7	212	17	87	5.7	363
JJJD_40_27	1210	761	1.21	0.0458	0.0044	0.134	0.013	0.0206	0.0007	131.5	4.2	127.4	12	131.5	4.2		JJJD40	JJJD40tr_27	583	49	7.3	1.6	3061	96	550000	18000	3.6	0.42	0.03	0.03	32	1.2	0.2	0.06	3.1	0.6	7.7	0.9	0.6	0.15	56	4	22	1.3	285	14	114	4.6	504
JJJD_40_28	225	155	1.16	0.05	0.008	0.131	0.021	0.0191	0.0007	122	4.5	124	19	122	4.5		JJJD40	JJJD40tr_28	334	25	16.3	2.1	2009	60	560000	17000	0.8	0.13	BDL	1	10.7	0.4	0.27	0.07	4.6	0.6	9.6	1.3	1.2	0.16	46	3	15	0.7	181	6.7	76	2.6	314
JJJD_40_29	248	156	1.29	0.0481	0.006	0.127	0.017	0.019	0.0007	121.2	4.4	120	15	121.2	4.4		JJJD40	JJJD40tr_29	285	21	13.1	1.4	2010	56	570000	11000	0.6	0.11	BDL	1	9	0.4	0.06	0.02	2.1	0.4	7.1	0.6	0.5	0.09	45	2	16	0.5	186	5.5	74	2	319
JJJD_40_30	1330	215	5.47	0.0453	0.0034	0.1272	0.01	0.0203	0.0007	129.5	4.1	121.3	9.1	129.5	4.1		JJJD40	JJJD40tr_30	17	2	0.2	0.1	82	3	36000	1100	0.1	0.01	0	0	1.1	0.1	0	0	0.1	0	0.2	0	0	0	2	0	1	0	8	0.4	3	0.2	14
JJJD_40_31	122	93	1.5	0.045	0.011	0.126	0.031	0.0196	0.001	125.3	6	120	28	125.3	6		JJJD40	JJJD40tr_31	291	20	18.6	1.6	912	23	600000	13000	0.7	0.13	0.02	0.02	6.9	0.4	0.04	0.02	0.6	0.2	2.4	0.5	0.2	0.07	18	1	6	0.3	80	2.7	33	1	150
JJJD_40_32	1360	277	6.4	0.0456	0.0035	0.1271	0.01	0.0201	0.0007	128.3	4.2	121.2	9	128.3	4.2		JJJD40	JJJD40tr_32	250	29	2.9	1.4	1174	64	530000	17000	1.3	0.28	BDL	1	15	0.8	0.05	0.02	1.2	0.3	2.7	0.6	0.2	0.07	21	2	8	0.6	100	7.3	43	2.8	190
JJJD_40_33	644	673	1.2	0.0495	0.0045	0.1323	0.012	0.0196	0.0007	124.9	4.5	125.6	11	124.9	4.5		JJJD40	JJJD40tr_33	272	20	6.6	1.2	2114	67	570000	13000	0.8	0.12	BDL	1	13.9	0.5	0.1	0.03	2	0.4	7.2	0.8	0.4	0.08	42	2	15	0.6	190	6.2	76	2.8	342
JJJD_40_34	463	440	1.45	0.0491	0.006	0.128	0.015	0.0194	0.0007	123.9	4.4	122	14	123.9	4.4		JJJD40	JJJD40tr_34	513	64	14.7	3.3	2560	180	580000	21000	1.7	0.27	0.12	0.06	12.8	1	0.21	0.07	3.7	0.6	10.5	1.2	0.5	0.18	53	6	20	1.8	244	21	99	9.5	419
JJJD_40_35	116	105	1.37	0.0473	0.0089	0.13	0.024	0.02	0.001	127.5	6.5	121	22	127.5	6.5		JJJD40	JJJD40tr_35	267	21	20.8	1.5	878	21	560000	13000	0.7	0.12	BDL	1	6.1	0.3	0.03	0.02	0.7	0.2	2.3	0.4	0.3	0.06	17	1	6	0.3	76	2.2	33	1	139
JJJD_40_36	315	267	1	0.0488	0.0065	0.131	0.017	0.0198	0.0007	126.3	4.3	126	16	126.3	4.3		JJJD40	JJJD40tr_36	409	27	15.6	1.4	2485	78	590000	12000	1	0.13	BDL	1	13.5	0.5	0.17	0.04	4.2	0.6	11.5	0.9	0.7	0.11	59	2	19	0.7	234	7.9	98	3.5	382
JJJD_40_37	554	245	1.8	0.0491	0.0045	0.137	0.013	0.0201	0.0007	128.4	4.2	129.9	11	128.4	4.2		JJJD40	JJJD40tr_37	257	20	7.5	1.1	1330	110	600000	14000	0.9	0.14	BDL	1	9.7	0.6	0.05	0.02	1.5	0.3	4.7	0.8	0.2	0.06	26	3	9	0.9	122	12	50	4.5	207
JJJD_40_38	286	97	2.18	0.043	0.0054	0.118	0.015	0.0198	0.0008	126.6	4.8	112	14	126.6	4.8		JJJD40	JJJD40tr_38	186	21	6.1	1.4	651	24	580000	14000	0.7	0.11	BDL	1	7.2	0.4	BDL	1	0.2	0.1	1.6	0.3	0.1	0.03	9	1	4	0.2	52	2.7	23	1.1	102
JJJD_40_39	537	149	2.47	0.0445	0.0051	0.123	0.014	0.02	0.0007	127.6	4.6	117	13	127.6	4.6		JJJD40	JJJD40tr_39	261	19	9.4	1.3	1047	58	570000	17000	0.8	0.16	BDL	1	8	0.3	0.03	0.02	0.8	0.2	2.7	0.5	0.2	0.06	18	1	7	0.5	87	5	39	2.3	164
JJJD_40_40	1780	136	8.82	0.0497	0.0036	0.1363	0.0099	0.0199	0.0006	127	3.9	130.4	8.5	127	3.9		JJJD40	JJJD40tr_40	173	24	3	1.3	684	28	560000	11000	0.9	0.15	0.03	0.02	13	0.6	0.03	0.02	0.5	0.2	1.4	0.4	0.2	0.06	10	1	4	0.3	51	2.8	24	1.1	110
JJJD_40_41	135	70	1.34	0.048	0.014	0.126	0.034	0.0196	0.0013	125.3	7.9	117	31	125.3	7.9		JJJD40	JJJD40tr_41	271	23	20	1.9	815	28	600000	13000	0.6	0.09	BDL	1	6.6	0.3	0.01	0.01	0.6	0.2	1.7	0.4	0.3	0.07	14	1	5	0.3	71	3.2	28	1.2	126
JJJD_40_42	343	176	1.34	0.0448	0.0085	0.123	0.022	0.0199	0.001	127.2	6.5	116	20	127.2	6.5		JJJD40	JJJD40tr_42	297	18	15.3	1.7	1509	38	590000	13000	0.8	0.11	BDL	1	9.2	0.4	0.15	0.03	2.9	0.4	5.5	0.6	0.5	0.07	32	2	11	0.4	132	3.5	54	1.6	225
JJJD_18_1	156	83	1.81	0.0522	0.011	0.138	0.025	0.0196	0.0008	124.8	4.7	128	22	124.8	4.7		JJJD18	JJJD_18tr_01	325	27	3.9	0.8	670	29	440000	9800	1.3	0.16	BDL	1	8.2	0.4	0.01	0.01	0.3	0.1	1	0.3	0.2	0.05	7	0	3	0.2	48	2.4	20	1.1	105
JJJD_18_2	206	129	1.58	0.0465	0.0083	0.127	0.019	0.0197	0.0007	125.8	4.7	120	17	125.8	4.7		JJJD18	JJJD_18tr_02	395	28	7.7	1	1680	58	440000	8600	0.9	0.12	BDL	1	8.4	0.3	0.07	0.02	1.6	0.3	5.9	0.6	1.1	0.1	34	2	13	0.5	163	6.3	59	1.9	262
JJJD_18_3	124	115	1.16	0.049	0.013	0.131	0.033	0.0196	0.0008	125.4	5.1	123	29	125.4	5.1		JJJD18	JJJD_18tr_03	274	34	6.3	1	661	26	430000	12000	0.8	0.15	BDL	1	8.6	0.4	BDL	1	0.3	0.1	1	0.3	0.4	0.09	8	1	3	0.2	52	2.6	21	1	108
JJJD_18_4	118	101	1.25	0.046	0.013	0.12	0.031	0.0194	0.0012	123.9	7.4	116	29	123.9	7.4		JJJD18	JJJD_18tr_04	379	36	7.5	1.3	1440	130	440000	7900	1	0.16	BDL	1	8.8	0.5	0.04	0.02	0.9	0.2	3.6	0.6	0.6	0.14	26	3	11	1.2	137	13	49	4.7	225
JJJD_18_5	206	142	1.49	0.0512	0.0079	0.149	0.019	0.0202	0.0006	129.2	4	139	17	129.2	4		JJJD18	JJJD_18tr_05	442	38	8.1	1.2	1107	89	440000	8500	1.3	0.15	0.04	0.02	10	0.5	0.07	0.02	1	0.2	3.5	0.6	0.7	0.12	19	2	7	0.7	99	8.2	38	3	179
JJJD_18_6	115	118	0.91	0.049	0.012	0.131	0.029	0.0194	0.0007	124	4.4	121	26	124	4.4		JJJD18	JJJD_18tr_06	617	30	7	1.5	1776	63	440000	8800	1	0.16	BDL	1	14.4	0.5	0.05	0.02	1.4	0.4	5	0.7	1	0.12	33	2	12	0.6	162	6.3	59	2.5	267
JJJD_18_7	99	59	1.54	0.0598	0.011	0.162	0.027	0.0193	0.0008	123	5.2	149	23	123	5.2		JJJD18	JJJD_18tr_07	478	44	6.8	0.9	957	34	430000	8400	1.1	0.15	BDL	1	7.1	0.4	0.01	0.01	0.4	0.1	1.8	0.3	0.4	0.07	14	1	6	0.3	80	3.3	31	1.2	147
JJJD_18_8	47	24	1.84	0.061	0.02	0.165	0.049	0.0196	0.0013	125.3	8.3	156	45	125.3	8.3		JJJD18	JJJD_18tr_08	485	37	8.1	1.2	750	14	430000	7300	1	0.14	BDL	1	4.4	0.2	BDL	1	0.4	0.1	1.3	0.3	0.3	0.06	10	1	4	0.2	61	1.6	24	0.7	118
JJJD_18_9	387	257	1.52	0.0579	0.0066	0.156	0.01	0.0199	0.0006	126.8	3.6	148.5	8.8	126.8	3.6		JJJD18	JJJD_18tr_09	311	54	3	1.1	1012	43	430000	9700	1	0.16	BDL	1	10.5	0.6	0.04	0.03	0.7	0.2	1.8	0.4	0.4	0.09	12	1	5	0.3	72	4.2	29	1.4	163
JJJD_18_10	119	75	1.47	0.051	0.011	0.132	0.023	0.02	0.0009	127.5	5.5	127	22	127.5	5.5		JJJD18	JJJD_18tr_10	899	52	5.9	1	1351	58	440000	7100	1.1	0.12	BDL	1	7.9	0.4	0.03	0.01	0.9	0.2	2.8	0.4	0.5	0.07	20	1	8	0.5	116	5.2	45	2.1	214
JJJD_18_11	104	140	0.93	0.052	0.012	0.137	0.029	0.0208	0.0009	132.8	5.9	127	26	132.8	5.9		JJJD18	JJJD_18tr_11	538	34	7.8	1.2	1727	40	430000	7600	1.3	0.15	BDL	1	14.2	0.7	0.06	0.02	1.8	0.3	5.6	0.7	1.3	0.12	33	2	12	0.5	150	3.8	56	1.5	257
JJJD_18_12	295	208	1.84	0.0491	0.0072	0.135	0.015	0.0206	0.0007	131.3	4.2	128	13	131.3	4.2		JJJD18	JJJD_18tr_12	649	36	4.8	1	1075	20	430000	7100	2.1	0.24	BDL	1	12.5	0.4	0.03	0.02	0.7	0.2	2	0.3	0.4	0.08	11	1	5	0.2	66	1.9	29	0.7	168
JJJD_18_13	95	75	1.72	0.061	0.014	0.167	0.035	0.0198	0.0011	126.6	6.8	158	29	126.6	6.8		JJJD18	JJJD_18tr_13	389	34	5.3	1.1	1045	72	420000	9600	1.1	0.14	0.46	0.19	9.3	0.8	0.12	0.05	1	0.2	3.3	0.4	0.5	0.1	17	2	7	0.7	90	5.9	36	2.2	166
JJJD_18_14	159	187	1.08	0.0566	0.0092	0.157	0.021	0.0196	0.0007	125.2	4.5	145	18	125.2	4.5		JJJD18	JJJD_18tr_14	747	49	10.6	2.6	2334	59	440000	10000	2	0.3	BDL	1	19.7	0.8	0.17	0.05	2.4	0.4	7.4	1	1.5	0.23	44	3	16	0.7	192	7.9	79	3	358
JJJD_18_15	123	71	2.05	0.055	0.014	0.167	0.037	0.0201	0.0011	128.5	6.9	157	33	128.5	6.9		JJJD18	JJJD_18tr_15	200	240	5.1	1.3	1027	74	420000	19000	1.1	0.25	0.04	0.03	10.6	1	0.02	0.02	1.1	0.3	3.1	0.5	0.8	0.11	17	2	6	0.7	79	8.3	32	3.2	157
JJJD_18_16	119	50	1.96	0.0453	0.0092	0.133	0.023	0.0209	0.0009	133.1	5.7	124	20	133.1	5.7		JJJD18	JJJD_18tr_16	486	42	6.3	1.2	1090	25	430000	9000	1.2	0.12	BDL	1	7.3	0.4	0.02	0.01	0.5	0.2	2.1	0.4	0.4	0.08	18	1	7	0.3	85	3.1	36	1.2	174
JJJD_18_17	149	119	1.01	0.0471	0.011	0.131	0.025	0.0192	0.0008	122.4	5	122	22	122.4	5		JJJD18	JJJD_18tr_17	539	60	9	1.9	2130	110	430000	13000	1.6	0.38	0.02	0.02	14.7	0.9	0.19	0.04	3.7	0.7	6.4	0.9	1.7	0.27	40	3	16	1	177	12	70	3.8	332
JJJD_18_18	180	165	0.98	0.0536	0.01	0.143	0.022	0.0208	0.0009	132.9	5.6	134	20	132.9	5.6		JJJD18	JJJD_18tr_18	344	34	11.2	1.7	1580	170	440000	12000	1.3	0.19	BDL	1	12.6	1	0.06	0.03	1.9	0.5	4.8	0.8	1	0.22	30	4	10	1.1	131	14	52	5.5	244
JJJD_18_19	89	48	1.63	0.046	0.015	0.112	0.035	0.0189	0.0009	120.5	5.9	113	34	120.5	5.9		JJJD18	JJJD_18tr_19	251	20	7.5	1.2	698	30	430000	9600	1	0.16	BDL	1	7.8	0.4	0.03	0.02	0.4	0.1	1.8	0.4	0.3	0.07	10	1	4	0.3	52	3.2	22	1.2	107
JJJD_18_20	170	72	2.25	0.043	0.012	0.118	0.03	0.0192	0.0008	122.6	5.2	123	26	122.6	5.2		JJJD18	JJJD_18tr_20	216	17	8.7	1.3	806	55	430000	7500	1.2	0.17	BDL	1	8.1	0.5	0.02	0.01	0.7	0.2	2.4	0.4	0.5	0.1	13	1	5	0.5	66	5.5	27	2	131
JJJD_18_21	378	192	1.92	0.0548	0.0098	0.14	0.022	0.0194	0.0007	124	4.3	131	19	124	4.3		JJJD18	JJJD_18tr_21	229	16	4.6	1.1	553	10	430000	7500	1.2	0.14	BDL	1	6.5	0.3	BDL	1	0.1	0.1	0.6	0.2	0.2	0.05	6	1	2	0.1	34	1	16	0.5	91
JJJD_18_22	227	169	1.42	0.046	0.011	0.122	0.029	0.02	0.0008	127.6	4.7	129	25	127.6	4.7		JJJD18	JJJD_18tr_22	178	16	5.3	1	863	84	430000	6100	1.2	0.12	BDL	1	8.6	0.6	0.03	0.01	0.6	0.2	1.9	0.4	0.3	0.06	12	2	4	0.5	60	6	27	2.6	138
JJJD_18_23	182	150	1.14	0.048	0.011	0.131	0.027	0.0197	0.0008	125.4	5	125	25	125.4	5		JJJD18	JJJD_18tr_23	232	21	9.2	1.4	1210	68	430000	6400	1.6	0.18	BDL	1	10.5	0.5	0.06	0.02	1.2	0.2	2.9	0.4	0.6	0.1	19	2	7	0.5	99	6	40	2.5	194
JJJD_18_24	149	104	1.34	0.061	0.013	0.16	0.031	0.0196	0.0009	125.3	5.4	155	27	125.3	5.4		JJJD18	JJJD_18tr_24	219	15	8	1.1	837	37	430000	7200	1	0.14	0.05	0.02	8.8	0.4	0.03	0.01	0.9	0.2	2.1	0.3	0.5	0.07	14	1	5	0.3	67	3.9	28	1.5	136
JJJD_18_25	174	150	1.09	0.0518	0.0089	0.15	0.022	0.0206	0.0008	131.1	5	142	20	131.1	5		JJJD18	JJJD_18tr_25	188	14	5.1	1.2	777	20	430000	7700	1.1	0.14	BDL	1	8	0.3	0.03	0.01	0.6	0.2	1.7	0.3	0.3	0.08	11	1	4	0.2	59	2.5	25	0.9	126
JJJD_18_26	133	95	1.48	0.04	0.014	0.113	0.038	0.0196	0.0008	125.3	5	101	35	125.3	5		JJJD18	JJJD_18tr_26	202	14	9	1.4	1507	48	420000	7700	0.8	0.13	BDL	1	6.4	0.4	0.06	0.02	1.5	0.3	4.5	0.6	1	0.12	30	2	10	0.6	131	4.9	51	1.6	235
JJJD_18_27	105	99	1.13	0.047	0.013	0.146	0.037	0.02	0.001	127.6	6.3	131	32	127.6	6.3		JJJD18	JJJD_18tr_27	182	24	7.5	1.3	1350	240	440000	11000	1.1	0.19	0.03	0.02	12.5	1	0.15	0.06	2.1	0.6	4.9	1.1	0.9	0.23	25	6	9	1.7	117	22	48	8.7	231
JJJD_18_28	274	353	0.96	0.0642	0.011	0.181	0.027	0.0206	0.0006	131.6	4	166	23	131.6	4		JJJD18	JJJD_18tr_28	219	15	10.6	1.2	1326	21	440000	5800	1.1	0.14	BDL	1	4.7	0.2	0.05	0.02	1.3	0.2	3.4	0.4	0.8	0.1	23	1	8	0.3	111	2.8	45	1	212
JJJD_18_29	89	61	1.53	0.045	0.012	0.118	0.03	0.0199	0.001	127	6.3	113	28	127	6.3		JJJD18	JJJD_18tr_29	211	12	5.3	1	1895	33	440000	6900	1.4	0.14	BDL	1	14.8	0.4	0.11	0.03	2.3	0.3	6	0.5	1	0.12	30	1	11	0.3	138	2.2	60	1.4	311
JJJD_18_30	421	401	1.07	0.0472	0.0065	0.131	0.014	0.0195	0.0007	124.3	4.2	124	12	124.3	4.2		JJJD18	JJJD_18tr_30	183	20	9.4	2.1	818	22	420000	10000	1.1	0.21	0.18	0.08	6	0.4	0.07	0.03	0.6	0.3	1.1	0.3	0.3	0.07	11	1	4	0.3	64	2.3	27	1.1	129
JJJD_18_31	104	70	1.44	0.059	0.014	0.178	0.038	0.0214	0.0011	136.7	7	160	32	136.7	7		JJJD18	JJJD_18tr_31	206	15	9.2	1.3	1052	29	420000	6100	1.2	0.16	0.07	0.03	6.5	0.3	0.06	0.02	0.6	0.1	2.5	0.4	0.5	0.08	17	1	7	0.3	88	3.1	35	1.3	168
JJJD_18_32	76	49	1.46	0.034	0.013	0.108	0.039	0.0204	0.0011	130.4	7.2	100	36	130.4	7.2		JJJD18	JJJD_18tr_32	209	14	8.2	1.1	949	27	440000	7400	1	0.13	BDL	1	5.4	0.3	0.03	0.01	0.6	0.2	2.1	0.3	0.3	0.07	15	1	6	0.2	77	2.3	32	0.9	153
JJJD_18_33	85	47	1.73	0.049	0.014	0.141	0.035	0.0203	0.0011	129.6	6.9	138	29	129.6	6.9		JJJD18	JJJD_18tr_33	199	16	10.5	1.3	858	31	420000	9600	1	0.13	BDL	1	4.9	0.3	0.03	0.02	0.7	0.2	2.6	0.4	0.5	0.08	15	1	6	0.4	71	3.4	30	1.3	141
JJJD_18_34	149	161	0.89	0.0526	0.0096	0.145	0.021	0.02	0.0009	127.5	5.6	146	17	127.5	5.6		JJJD18	JJJD_18tr_34	253	17	8.4	1.1	1621	86	410000	6000	1.1	0.14	BDL	1	12.6	0.4	0.08	0.02	2.2	0.3	5.3	0.5	1.2	0.14	32	2	11	0.6	135	8.2	56	3	250
JJJD_18_35	174	136	1.44	0.045	0.012	0.117	0.029	0.0196	0.0008	125.2	4.9	113	25	125.2	4.9		JJJD18	JJJD_18tr_35	148	20	6.4	1.4	473	27	430000	10000	0.9	0.12	BDL	1	6.4	0.4	BDL	1	0.3	0.1	0.6	0.2	0.2	0.05	6	1	2	0.2	34	2.4	15	1	75
JJJD_18_36	161	133	1.25	0.0601	0.01	0.183	0.026	0.0216	0.0009	137.7	5.4	167	23	137.7	5.4		JJJD18	JJJD_18tr_36	744	97	8.4	1.1	957	35	410000	5700	1.2	0.16	3.16	0.46	16.8	1	1.1	0.16	5.5	0.9	3.6	0.4	0.8	0.11	18	1	6	0.4	81	3.5	32	1.2	146
JJJD_18_37	501	454	1.1	0.0461	0.0061	0.127	0.012	0.02	0.0006	127.8	3.7	122	11	127.8	3.7		JJJD18	JJJD_18tr_37	191	14	3.6	0.9	1306	25	440000	6200	1.1	0.12	BDL	1	12.6	0.4	0.05	0.02	1.4	0.3	3.8	0.4	0.7	0.1	20	1	7	0.2	91	2.5	40	0.9	214
JJJD_18_38	99	81	1.18	0.066	0.014	0.173	0.033	0.0203	0.0011	129.5	6.8	157	28	129.5	6.8		JJJD18	JJJD_18tr_38	280	22	10.8	1.7	1306	61	420000	8200	1	0.13	0.01	0.01	7.1	0.3	0.07	0.02	1.6	0.3	4.1	0.4	1	0.14	23	2	9	0.5	113	6.1	45	2.2	209
JJJD_18_39	445	245	1.78	0.086	0.021	0.29	0.1	0.0204	0.0009	130.1	5.6	243	66	130.1	5.6		JJJD18	JJJD_18tr_39	228	24	6	1.6	1264	95	410000	7700	1.9	0.23	0.16	0.07	12.2	0.8	0.17	0.06	1.8	0.5	3.7	0.7	0.7	0.12	22	2	8	0.7	108	9.9	42	3.5	204
JJJD_33_1	266	198	1.27	0.0484	0.0054	0.129	0.014	0.0191	0.0006	121.6	3.9	122	13	121.6	3.9		JJJD33	JJJD33tr_1	397	20	6.5	1.1	2340	100	580000	8700	3.1	0.18	BDL	1	24.7	1	0.16	0.04	3.2	0.5	8.8	1	0.5	0.09	53	4	19	1.1	250	12	96	4.3	438
JJJD_33_2	557	684	0.87	0.0511	0.0051	0.1345	0.012	0.0194	0.0006	123.6	3.7	127.7	11	123.6	3.7		JJJD33	JJJD33tr_2	922	33	10.5	1.1	7910	210	600000	10000	6.4	0.28	0.06	0.02	48.8	1.5	0.75	0.08	13.7	0.8	30.3	1.4	2.5	0.18	182	5	67	1.9	877	23	337	8.7	1499
JJJD_33_3	61	48	1.34	0.055	0.011	0.138	0.026	0.0185	0.0009	118	5.6	127	23	118	5.6		JJJD33	JJJD33tr_3	373	17	18.5	1.8	1300	33	620000	9700	2.4	0.12	0	0.01	8.6	0.3	0.14	0.03	2.2	0.3	5.3	0.5	0.6	0.09	30	1	11	0.4	136	4.4	52	1.7	243
JJJD_33_4	108	72	1.55	0.0371	0.0092	0.105	0.026	0.0195	0.0013	124.7	8.2	100	23	124.7	8.2		JJJD33	JJJD33tr_4	375	30	21.9	2.5	1150	59	600000	18000	2.4	0.18	0.03	0.02	9.1	0.4	0.11	0.04	1.4	0.3	4.5	0.5	0.5	0.09	25	2	9	0.6	126	7.9	47	2.4	217
JJJD_33_5	224	254	1	0.0622	0.0068	0.165	0.017	0.0198	0.0007	126.1	4.5	156	15	126.1	4.5		JJJD33	JJJD33tr_5	5270	210	25.1	3.3	2016	96	630000	17000	3.1	0.32	68.5	4.4	193	11	26.9	1.5	119.8	6.4	39	2.4	1.6	0.17	67	4	19	1.1	219	12	87	4.8	406
JJJD_33_6	395	349	1.2	0.0597	0.0068	0.155	0.017	0.0199	0.0006	127.3	4	145	15	127.3	4		JJJD33	JJJD33tr_6	464	23	11.8	1.6	3570	130	620000	13000	3.3	0.21	0.19	0.07	21	0.7	0.39	0.05	6	0.4	17.9	0.9	1.3	0.12	91	4	35	1.4	420	16	156	5.7	704
JJJD_33_7	389	140	2.88	0.0491	0.0049	0.1318	0.012	0.0196	0.0006	124.9	4	126.4	11	124.9	4		JJJD33	JJJD33tr_7	409	22	12.6	1.5	2549	62	660000	8200	3.5	0.2	0.07	0.03	14.1	0.4	0.42	0.06	5.8	0.5	12.9	0.8	1	0.12	63	2	23	0.8	286	8.5	112	2.9	530
JJJD_33_8	100	84	1.24	0.0776	0.011	0.22	0.031	0.0206	0.0009	131.5	5.6	198	25	131.5	5.6		JJJD33	JJJD33tr_8	407	38	18.9	3.1	1715	55	690000	20000	2.8	0.32	0.03	0.04	16	0.8	0.09	0.05	2.2	0.5	6.4	0.8	0.7	0.13	34	2	14	0.7	185	8.5	74	3.1	360
JJJD_33_9	52	40	1.5	0.0475	0.0096	0.129	0.024	0.0196	0.001	125.9	6.2	122	22	125.9	6.2		JJJD33	JJJD33tr_9	234	19	15	1.3	1320	170	690000	14000	2.3	0.17	BDL	0	9.9	0.6	0.1	0.04	2.5	0.6	7.1	1.4	0.7	0.15	34	6	13	2	149	22	58	7.6	272
JJJD_33_10	152	141	1.11	0.0526	0.0069	0.142	0.018	0.0195	0.0008	124.3	5	135	16	124.3	5		JJJD33	JJJD33tr_10	520	56	14.7	2.1	3030	220	690000	14000	2.8	0.2	0.33	0.11	20.3	1.5	0.53	0.11	8.2	0.9	15.5	1.5	1.5	0.18	72	5	28	1.9	350	24	138	10	652
JJJD_33_11	60	64	0.97	0.0427	0.01	0.124	0.029	0.0199	0.0009	127.2	5.7	114	26	127.2	5.7		JJJD33	JJJD33tr_11	19	1	1.6	0.2	109.6	2.5	45000	1000	0.2	0.01	0	0	1	0	0.02	0	0.3	0	0.8	0.1	0.1	0.01	3	0	1	0	13	0.5	5	0.2	22
JJJD_33_12	282	92	3.2	0.0557	0.0056	0.15	0.014	0.0201	0.0007	128.1	4.3	141.5	13	128.1	4.3		JJJD33	JJJD33tr_12	408	42	6.4	2.5	1614	38	660000	16000	3.8	0.35	0.19	0.08	19.7	0.9	0.08	0.03	2.1	0.5	5.5	1.1	0.5	0.12	28	2	13	0.6	171	7	71	3	363
JJJD_33_13	79	83	0.99	0.0486	0.0087	0.125	0.022	0.0193	0.0007	123.2	4.7	117	20	123.2	4.7		JJJD33	JJJD33tr_13	315	16	21.6	1.6	1907	31	680000	11000	2.3	0.15	0.02	0.01	17.6	0.5	0.35	0.06	6	0.6	12.4	0.9	1.3	0.14	52	2	20	0.6	231	6.9	85	2	377
JJJD_33_14	234	164	1.54	0.047	0.0054	0.128	0.014	0.0196	0.0007	125.1	4.2	121	13	125.1	4.2		JJJD33	JJJD33tr_14	325	17	11.1	1.6	2672	67	630000	13000	2.6	0.19	0.02	0.01	17.6	0.6	0.4	0.05	6.4	0.6	14.3	0.8	1	0.11	63	2	24	0.7	299	8.1	116	3.1	549
JJJD_33_15	226	204	1.23	0.051	0.006	0.131	0.014	0.0193	0.0007	123	4.5	124	13	123	4.5		JJJD33	JJJD33tr_15	434	20	14.8	1.2	2393	58	630000	14000	2.8	0.16	BDL	1	18.4	0.6	0.22	0.03	3.6	0.3	9.8	0.6	0.7	0.09	49	2	20	0.7	258	9.4	101	3.6	471
JJJD_33_16	95	83	1.18	0.0535	0.0085	0.136	0.021	0.0191	0.0007	122	4.5	131	18	122	4.5		JJJD33	JJJD33tr_16	267	15	14.5	1.4	1629	91	540000	12000	2.1	0.14	BDL	1	9.5	0.5	0.12	0.03	2.4	0.3	6.4	0.7	0.8	0.1	38	3	15	1.1	177	13	65	4.3	284
JJJD_33_17	109	90	1.22	0.0565	0.0085	0.145	0.02	0.0185	0.0007	118.3	4.2	137	18	118.3	4.2		JJJD33	JJJD33tr_17	319	17	10.7	1.3	1832	75	540000	8300	2.3	0.15	BDL	1	10.4	0.5	0.11	0.03	2.6	0.4	7.4	0.8	1	0.11	46	3	17	1	208	11	75	3.5	329
JJJD_33_18	116	81	1.4	0.056	0.0084	0.146	0.021	0.0195	0.0008	124.4	4.8	143	18	124.4	4.8		JJJD33	JJJD33tr_18	293	16	8	1.2	1860	110	530000	8600	2.4	0.17	BDL	1	10.9	0.5	0.11	0.02	2.2	0.4	6.1	0.9	0.6	0.09	41	4	16	1.3	198	14	76	4.5	339
JJJD_33_19	232	138	1.64	0.0507	0.0089	0.125	0.02	0.0196	0.0011	125.3	6.7	119	18	125.3	6.7		JJJD33	JJJD33tr_19	237	21	7.4	1.2	1626	52	510000	14000	2.6	0.24	BDL	1	14	1.2	0.02	0.02	1	0.3	3.9	0.5	0.3	0.09	28	2	12	0.8	166	9	63	3.6	296
JJJD_33_20	148	119	1.23	0.069	0.011	0.176	0.028	0.0195	0.0007	124.5	4.7	162	24	124.5	4.7		JJJD33	JJJD33tr_20	298	14	19	1.4	1544	29	500000	9800	2.3	0.14	0.01	0.01	11.4	0.4	0.16	0.03	3.1	0.3	6.4	0.5	0.5	0.07	37	2	14	0.4	160	4.2	58	1.3	254
JJJD_33_21	222	227	1.13	0.0494	0.0053	0.137	0.014	0.0198	0.0007	126.3	4.3	129.6	12	126.3	4.3		JJJD33	JJJD33tr_21	306	22	8.2	1	2730	190	450000	8800	2.3	0.17	0.02	0.01	9.9	0.4	0.19	0.03	3.4	0.3	7.6	0.7	1	0.1	55	4	21	1.3	263	18	101	6.9	444
JJJD_33_22	166	182	1.04	0.049	0.0059	0.127	0.016	0.0193	0.0006	122.9	4.1	123	13	122.9	4.1		JJJD33	JJJD33tr_22	376	21	12.1	1.3	2351	65	480000	7400	2.5	0.17	BDL	1	13.3	0.4	0.17	0.03	3.4	0.3	8.1	0.5	0.8	0.09	53	2	20	0.5	243	5.8	90	2.6	395
JJJD_33_23	90	100	0.99	0.0497	0.007	0.133	0.018	0.0197	0.0007	125.7	4.7	127	17	125.7	4.7		JJJD33	JJJD33tr_23	276	16	21	1.9	1850	30	460000	9200	2	0.2	0.01	0.01	10.9	0.4	0.35	0.05	6.2	0.4	10.2	0.7	1	0.13	53	2	17	0.6	203	6.4	70	2.1	297
JJJD_33_24	116	61	2.01	0.076	0.018	0.203	0.055	0.0196	0.0012	125.3	7.8	199	51	125.3	7.8		JJJD33	JJJD33tr_24	195	31	9.8	3	876	67	500000	23000	2.6	0.41	0.05	0.08	11.3	0.9	0.02	0.02	0.5	0.3	1.6	0.5	0.1	0.08	17	2	6	0.4	84	7.8	32	2.9	150
JJJD_33_25	109	113	0.98	0.05	0.0065	0.132	0.016	0.0194	0.0007	123.9	4.6	124	15	123.9	4.6		JJJD33	JJJD33tr_25	337	17	15.9	1.5	2136	35	490000	6900	2.1	0.15	0.03	0.01	10.2	0.3	0.21	0.04	4.4	0.4	8.7	0.5	1.1	0.09	54	2	18	0.5	218	4.7	80	1.8	344
JJJD_33_26	75	59	1.19	0.0532	0.0095	0.137	0.024	0.0195	0.0008	124.4	5.3	126	22	124.4	5.3		JJJD33	JJJD33tr_26	241	12	11.1	1.1	1693	54	470000	8200	1.9	0.14	BDL	1	7.5	0.3	0.13	0.02	2.8	0.3	6.7	0.6	0.8	0.09	44	2	14	0.5	174	5.8	63	2.1	277
JJJD_33_27	55	52	1.08	0.0467	0.0092	0.129	0.025	0.0196	0.0009	125.9	5.4	119	23	125.9	5.4		JJJD33	JJJD33tr_27	220	16	16	1.2	1199	84	460000	9000	1.9	0.14	0.02	0.01	8.6	0.4	0.13	0.03	2.6	0.4	5.5	0.7	0.7	0.1	31	3	10	0.8	115	9.2	43	3.3	189
JJJD_33_28	62	64	0.99	0.056	0.012	0.148	0.029	0.0194	0.0009	123.6	5.9	135	25	123.6	5.9		JJJD33	JJJD33tr_28	245	15	19.4	1.6	1425	33	450000	10000	1.7	0.15	0.07	0.02	9.7	0.4	0.18	0.03	3.8	0.4	6.4	0.6	0.9	0.1	38	2	12	0.4	138	4.8	49	1.2	216
JJJD_33_29	163	172	1.02	0.069	0.011	0.197	0.033	0.0203	0.0007	129.4	4.3	177	26	129.4	4.3		JJJD33	JJJD33tr_29	222	23	6	1.4	911	26	490000	10000	2.3	0.18	0.04	0.03	9.5	0.5	0.06	0.02	0.6	0.2	1.9	0.3	0.2	0.05	16	1	6	0.2	81	1.9	32	0.9	153
JJJD_33_30	85	90	1.09	0.051	0.0089	0.135	0.023	0.0198	0.0009	126.4	5.4	125	20	126.4	5.4		JJJD33	JJJD33tr_30	268	21	14.4	2.5	1400	38	520000	13000	2.2	0.25	0.03	0.02	8.9	0.6	0.15	0.04	3.2	0.5	5.8	0.8	1	0.16	37	2	12	0.5	137	6.6	50	2.1	220
JJJD_33_31	218	237	1.1	0.0488	0.0064	0.131	0.016	0.0194	0.0007	123.7	4.2	126	15	123.7	4.2		JJJD33	JJJD33tr_31	454	19	14.3	1.3	1776	40	450000	10000	2.4	0.13	0.01	0.01	13.6	0.4	0.09	0.02	2	0.2	4.9	0.4	0.4	0.06	35	1	12	0.3	155	4.2	59	1.7	273
JJJD_33_32	315	367	1.01	0.0568	0.0055	0.1598	0.014	0.0202	0.0007	128.9	4.5	150	12	128.9	4.5		JJJD33	JJJD33tr_32	397	19	8.7	1.4	2620	110	460000	16000	2.9	0.26	0.08	0.04	12.7	0.4	0.19	0.03	3.6	0.4	7.6	0.7	0.5	0.08	54	3	18	1	231	8.8	87	3.1	389
JJJD_33_33	1158	1726	0.77	0.0491	0.0041	0.1357	0.011	0.02	0.0006	127.7	4.1	128	9	127.7	4.1		JJJD33	JJJD33tr_33	617	28	9.8	1.2	5920	190	460000	15000	4.7	0.24	0.04	0.01	35.5	1.3	0.39	0.04	7.1	0.5	19	0.9	3.4	0.21	141	5	48	2.1	573	21	208	7.6	912
JJJD_33_34	126	83	1.63	0.0432	0.0075	0.118	0.02	0.0196	0.0008	124.8	4.8	111	18	124.8	4.8		JJJD33	JJJD33tr_34	337	20	12.3	2.6	1149	18	520000	8200	2.1	0.19	0.1	0.04	9.4	0.3	0.06	0.02	1.4	0.2	3.3	0.4	0.3	0.06	22	1	8	0.2	102	3.1	40	0.9	192
JJJD_33_35	69	51	1.41	0.121	0.027	0.357	0.089	0.0199	0.0011	127.1	7.1	271	54	127.1	7.1		JJJD33	JJJD33tr_35	275	21	12.8	1.5	923	65	500000	13000	1.8	0.18	0.02	0.01	10.5	0.6	0.06	0.02	0.9	0.2	2.6	0.6	0.4	0.08	20	3	7	0.7	82	7.4	31	2.4	145
JJJD_33_36	136	66	1.48	0.0458	0.0071	0.128	0.019	0.0197	0.0009	125.9	5.6	126	16	125.9	5.6		JJJD33	JJJD33tr_36	245	22	15.9	2.4	1073	57	500000	21000	1.6	0.17	BDL	1	8.3	0.5	0.08	0.03	1.3	0.4	3.8	0.5	0.5	0.12	24	3	8	0.7	97	6.2	36	2.3	170
JJJD_33_37	463	412	0.93	0.0504	0.0044	0.134	0.011	0.0199	0.0006	127	3.8	128.2	10	127	3.8		JJJD33	JJJD33tr_37	786	31	8	1.1	5790	130	560000	11000	4	0.21	0.03	0.01	36.5	1	0.54	0.05	10.1	0.6	22.8	1.1	1.7	0.15	129	4	46	1.3	587	16	230	6.6	1049
JJJD_33_38	38	16	2.02	0.152	0.027	0.405	0.067	0.0217	0.0013	138.6	8.2	334	49	138.6	8.2		JJJD33	JJJD33tr_38	267	29	13.7	2.2	741	19	580000	13000	1.8	0.18	0.2	0.14	7.3	0.4	0.08	0.05	1	0.4	1.9	0.4	0.3	0.09	14	1	5	0.3	68	3.1	28	1.1	134
JJJD_33_39	152	70	1.84	0.0777	0.011	0.218	0.031	0.02	0.0008	127.8	4.9	196	26	127.8	4.9		JJJD33	JJJD33tr_39	316	20	7.8	1.1	1076	20	540000	11000	2	0.15	0.05	0.02	10.6	0.4	0.04	0.02	0.8	0.2	2.8	0.3	0.2	0.04	19	1	7	0.2	98	2.8	41	1	203
JJJD_33_40	58	47	1.12	0.0492	0.01	0.139	0.028	0.0199	0.0009	127	5.6	127	25	127	5.6		JJJD33	JJJD33tr_40	340	20	19.7	1.5	934	35	540000	8700	1.9	0.15	0.1	0.03	11.1	0.5	0.09	0.02	1.5	0.2	3.2	0.4	0.5	0.07	22	1	7	0.4	90	4.5	36	1.6	167
JJJD_33_41	115	53	2.02	0.0585	0.0087	0.164	0.024	0.0208	0.0008	132.8	5.3	152	20	132.8	5.3		JJJD33	JJJD33tr_41	288	17	7.8	1.2	847	28	550000	7300	2.6	0.17	0.02	0.01	11.3	0.5	0.02	0.01	0.5	0.1	1.9	0.2	0.1	0.04	13	1	5	0.3	74	2.9	32	1.2	167
JJJD_22_1	48	40	1.2	0.044	0.013	0.12	0.033	0.0204	0.001	130.1	6.1	113	30	130.1	6.1		JJJD22	JJJD22tr_1	287	15	9.9	1.1	1268	45	440000	4900	2.3	0.11	0	0	7.1	0.3	0.04	0.01	1.1	0.2	3.8	0.4	1	0.1	24	2	9	0.4	114	4.9	44	1.9	207
JJJD_22_2	43	28	1.53	0.036	0.012	0.097	0.035	0.0207	0.0011	131.8	6.7	91	33	131.8	6.7		JJJD22	JJJD22tr_2	265	14	8.7	0.9	799	36	430000	5500	2.4	0.12	0.01	0.01	6	0.3	0.01	0.01	0.6	0.1	1.7	0.2	0.5	0.06	13	1	5	0.3	68	3.8	28	1.4	134
JJJD_22_3	61	32	1.91	0.039	0.011	0.103	0.028	0.0202	0.0008	129.2	5.1	95	26	129.2	5.1		JJJD22	JJJD22tr_3	187	15	5.2	0.8	522	11	430000	5200	2.2	0.13	BDL	1	4.7	0.1	0.01	0	0.2	0.1	0.9	0.1	0.4	0.05	7	0	3	0.1	38	1.1	17	0.4	90
JJJD_22_4	64	53	1.18	0.036	0.011	0.096	0.03	0.0193	0.0007	123	4.4	87	27	123	4.4		JJJD22	JJJD22tr_4	247	20	8.9	1.2	891	25	450000	8000	2.2	0.18	0.01	0.01	7.7	0.2	0.03	0.01	0.7	0.2	2.5	0.3	0.6	0.06	17	1	6	0.3	77	2.5	30	0.7	144
JJJD_22_5	273	48	5.24	0.045	0.0049	0.126	0.014	0.02	0.0006	127.5	3.6	119	13	127.5	3.6		JJJD22	JJJD22tr_5	269	22	14.2	1.3	550	36	430000	6000	2.3	0.13	BDL	1	4.7	0.2	0.03	0.01	0.6	0.1	1.6	0.2	0.3	0.04	9	1	3	0.3	43	3.4	18	1.2	87
JJJD_22_6	97	85	1.14	0.0488	0.0078	0.131	0.02	0.0197	0.0007	125.8	4.5	123	18	125.8	4.5		JJJD22	JJJD22tr_6	330	22	8.5	1	1452	88	420000	4800	2.2	0.16	0.01	0.01	8.3	0.3	0.06	0.02	1.7	0.3	4.5	0.5	0.9	0.11	29	2	10	0.8	123	7.7	48	3	228
JJJD_22_7	63	43	1.49	0.064	0.011	0.17	0.028	0.0195	0.0007	124.4	4.5	157	25	124.4	4.5		JJJD22	JJJD22tr_7	305	15	10.1	1.5	807	24	420000	6200	2.2	0.13	0.01	0.01	8.4	0.2	0.02	0.01	0.8	0.2	1.8	0.2	0.5	0.07	13	1	5	0.2	64	1.9	26	0.8	133
JJJD_22_8	83	64	1.28	0.049	0.011	0.136	0.029	0.0202	0.0007	129	4.4	127	26	129	4.4		JJJD22	JJJD22tr_8	160	13	6.3	0.9	446	14	430000	4300	1.9	0.1	0.01	0	5.2	0.2	0.02	0.01	0.4	0.1	1	0.1	0.4	0.05	7	0	3	0.1	33	1.3	14	0.4	73
JJJD_22_9	60	46	1.27	0.055	0.011	0.147	0.03	0.0196	0.0009	125.9	5.4	134	27	125.9	5.4		JJJD22	JJJD22tr_9	282	13	6.8	1	1118	25	440000	7000	2.1	0.11	0.01	0.01	7.3	0.2	0.04	0.01	0.8	0.1	2.7	0.3	0.8	0.07	20	1	7	0.2	93	2.1	38	0.9	184
JJJD_22_10	68	49	1.39	0.0482	0.0097	0.133	0.026	0.0197	0.0008	125.8	5	126	24	125.8	5		JJJD22	JJJD22tr_10	317	15	8.6	0.9	1135	48	430000	5100	2.2	0.12	BDL	1	6.1	0.2	0.06	0.01	1.4	0.2	3.3	0.3	0.9	0.08	21	1	8	0.4	97	5.1	39	1.8	193
JJJD_22_11	70	44	1.61	0.054	0.013	0.137	0.031	0.0196	0.0008	124.8	4.8	129	28	124.8	4.8		JJJD22	JJJD22tr_11	348	15	7.9	1	867	27	440000	6100	2	0.11	BDL	1	5.4	0.2	0.04	0.01	0.9	0.1	2	0.2	0.5	0.06	14	1	5	0.3	69	2.4	29	1	145
JJJD_22_12	53	34	1.56	0.052	0.017	0.131	0.043	0.0202	0.0011	128.8	7	119	38	128.8	7		JJJD22	JJJD22tr_12	403	18	8.4	1.1	952	18	450000	7500	2.1	0.11	0.01	0.01	5	0.2	0.04	0.01	0.7	0.1	2.1	0.2	0.6	0.04	15	1	6	0.2	78	1.7	33	0.7	159
JJJD_22_13	43	24	1.82	0.045	0.015	0.118	0.038	0.0195	0.0011	124.4	6.8	110	35	124.4	6.8		JJJD22	JJJD22tr_13	209	12	7.6	1	509	20	440000	5600	2.1	0.1	BDL	1	4.6	0.2	0.01	0.01	0.3	0.1	1	0.1	0.2	0.04	7	0	3	0.1	38	1.7	17	0.7	85
JJJD_22_14	56	32	1.75	0.035	0.011	0.086	0.029	0.0191	0.0008	121.6	4.9	79	27	121.6	4.9		JJJD22	JJJD22tr_14	171	13	5.8	0.7	503	24	440000	6300	1.9	0.12	BDL	1	5.3	0.2	0.01	0.01	0.3	0.1	0.9	0.1	0.3	0.04	7	1	3	0.1	36	1.8	16	0.7	84
JJJD_22_15	60	39	1.55	0.0365	0.0094	0.093	0.023	0.0198	0.0009	126.6	5.7	87	21	126.6	5.7		JJJD22	JJJD22tr_15	203	15	6.7	0.8	662.9	8	450000	5400	2.2	0.13	0.01	0.01	6.2	0.2	0.01	0.01	0.3	0.1	1.1	0.1	0.2	0.03	10	0	4	0.1	52	1	22	0.4	113
JJJD_22_16	84	62	1.35	0.0521	0.0087	0.129	0.021	0.0192	0.0007	122.5	4.6	120	19	122.5	4.6		JJJD22	JJJD22tr_16	263	13	5.7	0.8	1224	31	460000	7800	2.1	0.12	0.01	0.01	6.5	0.2	0.09	0.01	2	0.2	4.7	0.3	1	0.09	26	1	8	0.2	106	2.6	41	1.2	190
JJJD_22_17	164	122	1.39	0.0487	0.0073	0.128	0.018	0.0198	0.0006	126.5	3.5	127	16	126.5	3.5		JJJD22	JJJD22tr_17	393	17	10.4	0.9	1419	40	450000	7400	2.2	0.13	BDL	1	9.8	0.3	0.09	0.02	1.8	0.2	4.6	0.4	1.1	0.08	26	1	9	0.4	120	3.7	49	1.6	230
JJJD_22_18	142	122	1.23	0.0451	0.0051	0.128	0.015	0.0203	0.0006	129.6	3.8	121	13	129.6	3.8		JJJD22	JJJD22tr_18	306	27	6.5	0.8	1530	160	440000	7200	2.1	0.14	0.02	0.01	9.7	0.8	0.15	0.02	2.7	0.4	4.9	0.6	1.3	0.16	29	3	10	1.1	126	14	52	5.9	245
JJJD_22_19	64	39	1.66	0.036	0.011	0.091	0.027	0.02	0.0008	127.8	4.9	85	25	127.8	4.9		JJJD22	JJJD22tr_19	136	12	4.4	0.7	281	17	460000	7000	1.9	0.1	BDL	1	4.5	0.2	0.01	0.01	0.2	0.1	0.5	0.1	0.2	0.04	3	0	1	0.1	18	1.2	8	0.5	45
JJJD_22_20	42	27	1.64	0.042	0.014	0.121	0.039	0.0202	0.0011	129	7.1	112	36	129	7.1		JJJD22	JJJD22tr_20	211	13	10.2	0.8	491	28	460000	7500	2.1	0.13	0	0	4.7	0.2	0.01	0.01	0.4	0.1	1.1	0.2	0.3	0.04	7	1	3	0.2	40	2.7	17	1	75
JJJD_22_21	114	94	1.21	0.0497	0.0069	0.136	0.019	0.0199	0.0007	126.7	4.5	127	17	126.7	4.5		JJJD22	JJJD22tr_21	313	13	8	0.9	1117	24	460000	5200	2.2	0.13	0.01	0.01	8.4	0.2	0.06	0.01	1.2	0.2	3.3	0.3	0.7	0.06	20	1	7	0.2	97	2.7	39	1.2	177
JJJD_22_22	345	331	1.05	0.0455	0.0039	0.126	0.012	0.0195	0.0004	124.7	2.7	120	11	124.7	2.7		JJJD22	JJJD22tr_22	342	15	7.6	0.9	1741	36	470000	5100	2.6	0.17	0.01	0.01	12.6	0.3	0.15	0.02	2.6	0.2	4.9	0.3	1.4	0.1	26	1	9	0.2	131	2.5	56	1.2	278
JJJD_22_23	185	208	0.92	0.0406	0.0058	0.111	0.016	0.0198	0.0006	126.1	3.5	107	15	126.1	3.5		JJJD22	JJJD22tr_23	320	14	10.3	0.8	2010	23	470000	4900	2.4	0.15	BDL	1	9	0.2	0.17	0.03	2.8	0.2	6.5	0.4	1.4	0.09	41	1	14	0.2	184	3	72	1.1	309
JJJD_22_24	327	372	0.89	0.0471	0.0049	0.122	0.013	0.0192	0.0005	122.8	3	116	11	122.8	3		JJJD22	JJJD22tr_24	305	14	10.3	0.9	1925	38	480000	5700	2.2	0.12	0.01	0.01	10.7	0.2	0.19	0.03	3.4	0.3	7.5	0.5	1.4	0.1	39	1	13	0.3	171	4	69	1.4	308
JJJD_22_25	60	41	1.51	0.05	0.011	0.135	0.03	0.0201	0.001	128.3	6.2	128	28	128.3	6.2		JJJD22	JJJD22tr_25	207	13	6.2	0.7	576	34	490000	6100	2	0.13	0	0	5.4	0.3	0.01	0.01	0.3	0.1	1.1	0.2	0.3	0.05	9	1	4	0.3	50	3.4	21	1.2	97
JJJD_22_26	113	93	1.23	0.0507	0.0072	0.145	0.02	0.0198	0.0007	126.1	4.6	148	15	126.1	4.6		JJJD22	JJJD22tr_26	273	16	10.3	0.9	803	12	490000	6200	2.1	0.14	0.01	0.01	8.4	0.2	0.03	0.01	0.6	0.1	1.9	0.2	0.3	0.05	14	1	5	0.2	68	1.6	28	0.6	130
JJJD_22_27	146	191	0.78	0.0528	0.0075	0.147	0.019	0.0197	0.0006	125.7	4	137	17	125.7	4		JJJD22	JJJD22tr_27	306	14	9.3	1.1	1963	50	500000	7000	2.1	0.14	BDL	1	12.5	0.3	0.16	0.02	3.7	0.3	7.7	0.4	2	0.14	43	2	15	0.6	189	5.6	75	2.3	326
JJJD_22_28	81	65	1.3	0.0547	0.0097	0.142	0.025	0.0193	0.0009	123	5.7	134	23	123	5.7		JJJD22	JJJD22tr_28	235	14	8	0.8	745	27	500000	7600	2.2	0.13	BDL	1	10.7	0.3	0	0	0.5	0.1	1.8	0.3	0.5	0.07	13	1	5	0.2	66	2.9	27	1	126
JJJD_22_29	97	59	1.67	0.0576	0.0091	0.147	0.023	0.0194	0.0008	123.6	5.3	140	21	123.6	5.3		JJJD22	JJJD22tr_29	222	14	8.9	0.8	828	13	510000	6300	2.2	0.13	BDL	1	6.8	0.2	0.02	0.01	0.6	0.1	1.8	0.2	0.7	0.08	13	1	5	0.1	63	1.5	28	0.5	147
JJJD_22_30	99	78	1.27	0.0526	0.0088	0.138	0.023	0.0194	0.0008	124.1	4.8	136	22	124.1	4.8		JJJD22	JJJD22tr_30	272	12	6.7	0.9	1394	31	510000	4900	2.4	0.13	BDL	1	9.3	0.3	0.04	0.01	1.4	0.2	4.2	0.3	1.1	0.08	29	1	10	0.3	131	3.3	54	1.3	243
JJJD_22_31	110	81	1.35	0.0545	0.0094	0.148	0.025	0.0197	0.0007	125.8	4.6	136	22	125.8	4.6		JJJD22	JJJD22tr_31	327	16	7.4	1.1	1086	16	520000	6800	2.5	0.16	BDL	1	9	0.2	0.02	0.01	0.7	0.1	2.5	0.2	0.4	0.05	18	1	7	0.2	100	1.9	42	0.6	206
JJJD_22_32	70	55	1.28	0.052	0.01	0.137	0.027	0.0193	0.0009	123	5.6	127	24	123	5.6		JJJD22	JJJD22tr_32	249	11	9.7	1	781	24	520000	7100	2.3	0.14	0	0	8.4	0.2	0.01	0.01	0.5	0.1	1.8	0.2	0.5	0.06	13	1	6	0.2	71	2.5	30	1	147
JJJD_22_33	213	272	0.82	0.0505	0.0071	0.135	0.018	0.0196	0.0006	124.8	3.9	127	16	124.8	3.9		JJJD22	JJJD22tr_33	314	28	9.2	1.7	2110	180	540000	8800	2.3	0.2	0.01	0.01	14.1	0.6	0.15	0.04	4.1	0.5	8.1	0.6	2.1	0.21	45	3	16	1.2	204	16	85	7.6	416
JJJD_22_34	158	113	1.37	0.0472	0.0077	0.12	0.019	0.0198	0.0006	126.1	3.9	115	18	126.1	3.9		JJJD22	JJJD22tr_34	301	15	8.1	1.2	996	16	530000	6600	2.6	0.13	0.01	0.01	13.1	0.3	0.02	0.01	0.7	0.1	2.2	0.3	0.4	0.05	17	1	7	0.2	91	2	38	0.7	195
JJJD_22_35	127	81	1.53	0.0525	0.008	0.14	0.02	0.0198	0.0007	126.4	4.5	136	18	126.4	4.5		JJJD22	JJJD22tr_35	269	14	6.5	1	897.3	9.9	510000	6600	2.4	0.16	BDL	1	9.6	0.2	0.01	0.01	0.5	0.1	2	0.2	0.3	0.05	15	1	6	0.2	77	1.3	34	0.5	178
JJJD_22_36	89	64	1.33	0.0475	0.0098	0.114	0.022	0.0187	0.0008	119.2	5.1	107	20	119.2	5.1		JJJD22	JJJD22tr_36	282	13	10.6	1	826.3	9.8	510000	6700	2.5	0.13	0.01	0.01	7.9	0.2	0.03	0.01	0.6	0.1	1.9	0.3	0.6	0.06	15	1	6	0.2	78	1.4	32	0.5	167
JJJD_22_37	69	56	1.29	0.04	0.01	0.115	0.029	0.0198	0.0009	126.5	5.4	105	26	126.5	5.4		JJJD22	JJJD22tr_37	236	15	8.3	1.2	1005	73	520000	7600	2.5	0.14	BDL	1	8.2	0.4	0.02	0.01	0.7	0.1	2.2	0.3	0.6	0.07	16	2	7	0.7	93	8.5	38	3	198
JJJD_22_38	98	98	0.98	0.0684	0.0097	0.197	0.03	0.02	0.001	127.8	6.4	178	25	127.8	6.4		JJJD22	JJJD22tr_38	230	14	8.7	1	1341	31	520000	7000	1.9	0.12	0.01	0.01	11.2	0.3	0.09	0.02	2.1	0.3	5.3	0.5	1.2	0.11	33	2	12	0.4	136	4.3	53	1.5	253
JJJD_22_39	62	47	1.3	0.035	0.012	0.084	0.029	0.0189	0.001	120.9	6.1	82	28	120.9	6.1		JJJD22	JJJD22tr_39	263	13	9.7	1	1115	44	520000	6300	1.9	0.12	BDL	1	7.3	0.4	0.03	0.01	0.8	0.1	2.8	0.3	0.9	0.09	22	1	9	0.5	107	5.1	44	1.9	221
JJJD_22_40	94	83	1.11	0.0408	0.0072	0.115	0.019	0.0201	0.0008	128.5	4.8	111	18	128.5	4.8		JJJD22	JJJD22tr_40	317	16	10.6	1.2	1841	30	540000	5800	2	0.14	BDL	1	8.5	0.2	0.12	0.02	3.2	0.3	6.5	0.5	1.9	0.12	41	1	16	0.3	182	3.2	74	1.3	365
JJJD_22_41	103	114	0.93	0.0446	0.0074	0.122	0.02	0.0196	0.0006	125.4	3.8	115	18	125.4	3.8		JJJD22	JJJD22tr_41	310	17	10.5	1	1361	21	480000	6200	1.8	0.1	0	0	11.3	0.4	0.12	0.02	2.2	0.3	5.2	0.4	1.2	0.1	29	1	11	0.3	129	2.7	52	1	253
JJJD_22_42	180	182	1	0.0489	0.0071	0.13	0.018	0.0192	0.0005	122.7	3.3	122	16	122.7	3.3		JJJD22	JJJD22tr_42	400	19	10.7	1	2630	120	490000	6700	2.6	0.16	0.02	0.01	11.9	0.4	0.18	0.03	4	0.4	9	0.7	2.4	0.13	52	3	20	1	244	12	106	5.3	526
JJJD_22_43	123	83	1.48	0.0451	0.0076	0.121	0.02	0.0193	0.0008	123	5.2	114	18	123	5.2		JJJD22	JJJD22tr_43	248	14	7.5	0.9	814	11	480000	7500	2	0.11	0	0	8.8	0.2	0.02	0.01	0.6	0.1	1.9	0.2	0.6	0.07	13	1	5	0.2	67	1.5	29	0.5	158
JJJD_22_44	122	119	1.03	0.0435	0.0088	0.116	0.024	0.0194	0.0007	123.9	4.2	109	21	123.9	4.2		JJJD22	JJJD22tr_44	339	15	8.1	0.9	1595	20	470000	7100	1.8	0.12	BDL	1	12.2	0.3	0.07	0.02	2.4	0.2	6.3	0.5	1.3	0.09	36	1	13	0.3	155	2.7	61	0.9	293
JJJD_22_45	193	223	0.87	0.0454	0.0066	0.123	0.019	0.0196	0.0005	125.1	3	116	17	125.1	3		JJJD22	JJJD22tr_45	309	19	12.7	1.5	1733	81	470000	6500	2	0.1	0.02	0.01	9.6	0.3	0.17	0.03	2.8	0.3	5.7	0.4	1.2	0.11	34	2	13	0.8	161	8.5	65	3.4	309
JJJD_17_1	59	53	1.15	0.051	0.011	0.14	0.028	0.0193	0.0011	123.1	6.9	128	25	123.1	6.9		JJJD17	JJJD17tr_1	232	20	8.1	1.5	1131	79	520000	13000	2.9	0.19	BDL	1	9.4	0.4	0.04	0.01	0.9	0.2	2.7	0.4	0.8	0.1	18	2	7	0.6	86	6.9	37	2.9	164
JJJD_17_2	58	34	1.85	0.0543	0.01	0.146	0.028	0.0194	0.0011	123.8	7.1	134	25	123.8	7.1		JJJD17	JJJD17tr_2	178	15	2.1	1.2	461	15	540000	15000	2.8	0.22	BDL	1	5.9	0.3	BDL	1	0.2	0.1	0.6	0.2	0.2	0.04	6	1	2	0.1	31	1.5	15	0.7	73
JJJD_17_3	40	34	1.26	0.041	0.012	0.112	0.034	0.0207	0.0012	132.2	7.6	105	31	132.2	7.6		JJJD17	JJJD17tr_3	202	23	7.7	1.6	876	68	510000	14000	2.9	0.22	BDL	1	7.9	0.4	0.02	0.01	0.4	0.1	1.4	0.2	0.5	0.07	13	1	5	0.4	66	5.6	28	2.3	125
JJJD_17_4	103	101	1.06	0.0502	0.0068	0.133	0.017	0.0192	0.001	122.4	6.3	127	16	122.4	6.3		JJJD17	JJJD17tr_4	335	28	11.5	1.3	1686	57	540000	17000	3.1	0.26	0.03	0.02	11.4	0.5	0.14	0.04	2.4	0.3	5.5	0.6	1.2	0.16	29	2	11	0.6	139	6.8	59	2.9	258
JJJD_17_5	69	65	1.24	0.051	0.011	0.139	0.028	0.0198	0.0011	126.5	7	130	26	126.5	7		JJJD17	JJJD17tr_5	228	22	8.5	1.2	1190	150	560000	11000	2.8	0.18	0	0	9.1	0.6	0.05	0.01	1.3	0.3	3.2	0.6	1	0.18	20	3	8	1.1	99	13	43	5.7	189
JJJD_17_6	92	111	0.84	0.075	0.011	0.209	0.03	0.0203	0.001	129.6	6.3	188	25	129.6	6.3		JJJD17	JJJD17tr_6	293	21	13.6	1.3	1870	110	470000	10000	3.1	0.22	0.06	0.02	12.4	0.6	0.12	0.02	2.7	0.3	7.1	0.6	1.7	0.15	34	2	13	0.9	155	9.8	61	3.7	260
JJJD_17_7	68	52	1.3	0.0578	0.01	0.148	0.025	0.0193	0.0011	123.1	6.7	136	22	123.1	6.7		JJJD17	JJJD17tr_7	213	19	7.3	1.5	807	65	520000	18000	2.7	0.2	0.01	0.01	8	0.5	0.03	0.01	0.6	0.1	1.9	0.3	0.6	0.09	13	1	5	0.5	63	5.6	27	2.3	120
JJJD_17_8	47	41	1.22	0.0486	0.01	0.132	0.027	0.0199	0.0012	126.8	7.5	121	24	126.8	7.5		JJJD17	JJJD17tr_8	172	19	9.9	1.4	750	73	460000	9800	2.4	0.18	0.01	0.01	7	0.4	0.02	0.01	0.7	0.2	1.6	0.3	0.5	0.09	12	2	4	0.5	56	6.4	23	2.2	109
JJJD_17_9	68	38	1.77	0.0535	0.01	0.14	0.026	0.0195	0.001	124.2	6.5	132	24	124.2	6.5		JJJD17	JJJD17tr_9	424	51	7.2	3.1	840	170	540000	18000	2.7	0.3	0.29	0.09	8	0.5	0.18	0.05	2.1	0.6	2.4	0.7	0.6	0.21	14	4	5	1.3	69	14	29	6.5	131
JJJD_17_10	51	28	1.74	0.048	0.012	0.121	0.031	0.0198	0.0011	126.9	7	109	28	126.9	7		JJJD17	JJJD17tr_10	156	18	8.9	1.5	444	37	440000	13000	2.4	0.18	BDL	1	5.4	0.2	0.01	0.01	0.3	0.1	0.8	0.2	0.3	0.05	6	1	2	0.3	33	2.9	14	1.1	64
JJJD_17_11	47	32	1.65	0.0367	0.0093	0.112	0.028	0.0201	0.0012	128.4	7.4	102	25	128.4	7.4		JJJD17	JJJD17tr_11	107	16	7.2	1.1	426	59	400000	14000	2	0.16	0	0	4.9	0.5	0.01	0	0.2	0.1	0.8	0.2	0.2	0.04	5	1	2	0.4	30	4.7	12	1.8	59
JJJD_17_12	47	31	1.6	0.05	0.011	0.139	0.028	0.0192	0.0012	122.5	7.5	130	26	122.5	7.5		JJJD17	JJJD17tr_12	126	15	9	1.1	378	12	360000	8400	2	0.16	BDL	1	4.7	0.2	0.01	0.01	0.2	0.1	0.5	0.1	0.2	0.03	4	0	2	0.1	23	0.9	10	0.4	53
JJJD_17_13	143	119	1.28	0.0952	0.011	0.287	0.035	0.0209	0.001	133	6.2	251	27	133	6.2		JJJD17	JJJD17tr_13	173	22	10	1.2	900	110	420000	9700	2.1	0.16	0.23	0.05	9.8	0.6	0.09	0.02	1.1	0.3	2.6	0.5	0.6	0.11	15	2	6	0.9	71	10	29	3.9	144
JJJD_17_14	79	65	1.34	0.0429	0.0081	0.118	0.022	0.0192	0.001	122.4	6.2	110	20	122.4	6.2		JJJD17	JJJD17tr_14	275	21	14.1	1.4	990	62	350000	10000	2.2	0.15	0.02	0.01	7.5	0.4	0.07	0.02	1.3	0.2	2.7	0.3	0.6	0.09	16	1	6	0.5	74	5.5	30	1.9	144
JJJD_17_15	59	39	1.45	0.052	0.012	0.125	0.028	0.0194	0.0013	123.8	8.2	122	26	123.8	8.2		JJJD17	JJJD17tr_15	261	26	10.9	1.7	770	32	330000	11000	1.8	0.16	0.03	0.02	7.6	0.4	0.06	0.03	0.9	0.2	1.8	0.3	0.5	0.07	11	1	4	0.2	57	2.6	23	1	113
JJJD_17_16	77	45	1.66	0.0461	0.0083	0.121	0.023	0.0197	0.0011	125.4	6.7	113	20	125.4	6.7		JJJD17	JJJD17tr_16	166	16	4.7	1	463	24	340000	9200	1.6	0.13	BDL	1	6.8	0.3	0.01	0	0.3	0.1	0.8	0.2	0.2	0.04	6	1	3	0.2	32	2	13	0.8	73
JJJD_17_17	75	68	1.1	0.0543	0.0085	0.15	0.023	0.0206	0.0012	131.1	7.4	139	20	131.1	7.4		JJJD17	JJJD17tr_17	224	21	6.8	1.3	1190	110	270000	11000	1.5	0.14	0.01	0.01	9.4	0.6	0.09	0.02	2	0.3	4.6	0.6	1.1	0.14	22	2	8	0.7	95	9.1	37	3.5	175
JJJD_17_18	53	40	1.3	0.056	0.012	0.148	0.03	0.0193	0.0011	123.9	7.2	135	26	123.9	7.2		JJJD17	JJJD17tr_18	171	15	5	1	585	37	260000	8900	1.3	0.12	0	0	6.4	0.4	0.02	0.01	0.5	0.1	1.5	0.3	0.4	0.07	10	1	3	0.4	43	3.8	17	1.3	91
JJJD_17_19	121	123	0.98	0.047	0.0073	0.117	0.017	0.0191	0.001	121.6	6.2	112	16	121.6	6.2		JJJD17	JJJD17tr_19	312	21	7.1	1	1623	62	300000	9200	1.7	0.12	BDL	1	12	0.5	0.11	0.02	2.3	0.3	5.1	0.4	1.3	0.1	32	1	11	0.4	132	5.2	51	2.1	260
JJJD_17_20	48	50	1.11	0.0379	0.01	0.111	0.029	0.019	0.0011	122.3	6.9	101	26	122.3	6.9		JJJD17	JJJD17tr_20	164	17	7.9	1	939	87	210000	5200	1	0.08	BDL	1	7.2	0.3	0.04	0.01	0.8	0.2	2.7	0.4	0.7	0.11	17	2	6	0.7	69	6.8	27	2.6	135
JJJD_17_21	160	170	1.01	0.0759	0.01	0.219	0.03	0.0204	0.0011	129.9	6.8	197	24	129.9	6.8		JJJD17	JJJD17tr_21	313	20	11.4	1.2	1953	85	210000	6800	1.5	0.11	0.09	0.02	12.4	0.8	0.18	0.03	3.1	0.4	6.7	0.7	1.5	0.13	42	2	15	0.8	164	9.6	59	3	289
JJJD_17_22	103	100	1.11	0.0549	0.0095	0.139	0.021	0.0191	0.001	122	6.6	132	19	122	6.6		JJJD17	JJJD17tr_22	189	22	4.3	1.1	848	51	260000	7100	1.1	0.11	BDL	1	8.8	0.5	0.02	0.01	0.7	0.2	1.4	0.3	0.5	0.08	14	1	5	0.4	67	4.3	26	1.5	136
JJJD_17_23	130	96	1.4	0.105	0.019	0.279	0.05	0.0195	0.0014	124.7	8.5	245	40	124.7	8.5		JJJD17	JJJD17tr_23	140	13	7.8	1.2	668	29	260000	4100	1.2	0.09	0.09	0.03	7.6	0.4	0.02	0.01	0.3	0.1	1	0.2	0.3	0.05	9	1	4	0.2	51	2.6	20	1	110
JJJD_17_24	88	52	1.75	0.0462	0.0082	0.126	0.022	0.0193	0.001	123.2	6.4	120	20	123.2	6.4		JJJD17	JJJD17tr_24	208	20	5.6	0.9	746	70	270000	4100	1.3	0.09	0	0	5.4	0.2	0.03	0.01	0.7	0.2	1.6	0.3	0.4	0.06	12	1	5	0.5	58	5.5	23	2.2	124
JJJD_17_25	55	43	1.22	0.066	0.013	0.19	0.036	0.0208	0.0012	132.5	7.6	176	32	132.5	7.6		JJJD17	JJJD17tr_25	192	19	6.7	1.2	629	66	240000	7700	1.2	0.12	0.03	0.01	6	0.4	0.03	0.01	0.4	0.1	1.5	0.3	0.3	0.07	10	1	4	0.5	46	4.9	19	2	94
JJJD_17_26	88	79	1.01	0.0534	0.0092	0.136	0.022	0.0194	0.001	123.9	6.1	129	20	123.9	6.1		JJJD17	JJJD17tr_26	212	18	5.9	0.9	1035	82	290000	6100	1.3	0.11	BDL	1	9	0.4	0.04	0.01	1.2	0.2	2.6	0.3	0.7	0.09	20	2	7	0.6	84	7.6	32	2.7	165
JJJD_17_27	65	52	1.2	0.0533	0.0086	0.151	0.023	0.0202	0.001	128.8	6.1	140	20	128.8	6.1		JJJD17	JJJD17tr_27	175	20	7.5	1.3	812	50	250000	11000	1.3	0.17	BDL	1	6.7	0.5	0.01	0.01	0.2	0.1	1.2	0.3	0.2	0.05	11	1	5	0.4	60	4.1	25	1.5	122
JJJD_17_28	183	219	0.83	0.0477	0.0067	0.129	0.017	0.0197	0.0009	126	5.7	124	16	126	5.7		JJJD17	JJJD17tr_28	292	26	8.2	1.1	1950	170	330000	7900	1.9	0.15	0.01	0.01	14.9	0.9	0.12	0.03	2.6	0.3	6.1	0.7	1.3	0.17	37	4	13	1.3	166	15	69	6.1	328
JJJD_17_29	46	50	0.89	0.159	0.035	0.47	0.11	0.0196	0.0019	125	12	387	73	125	12		JJJD17	JJJD17tr_29	196	26	8.8	1.6	1224	36	340000	9400	1.5	0.15	0.02	0.01	9.5	0.4	0.05	0.02	1.3	0.2	4	0.4	1	0.13	25	2	9	0.4	106	4.2	42	1.4	187
JJJD_17_30	110	116	0.92	0.0631	0.01	0.168	0.027	0.0195	0.001	125.3	6.4	155	23	125.3	6.4		JJJD17	JJJD17tr_30	308	25	10.9	1.6	2008	65	700000	24000	3.6	0.24	0	0	17.9	0.8	0.15	0.03	3	0.3	6.6	0.5	1.7	0.15	36	2	14	0.7	176	6.5	70	2.5	307
JJJD_17_31	54	46	1.27	0.06	0.012	0.162	0.032	0.0192	0.0011	122.8	6.9	145	28	122.8	6.9		JJJD17	JJJD17tr_31	177	17	8.7	1.1	980	120	840000	25000	2.5	0.2	0	0	8.6	0.5	0.06	0.02	1.4	0.3	2.7	0.4	0.8	0.13	18	3	6	0.9	82	11	35	4.4	149
JJJD_17_32	71	39	1.59	0.0571	0.0098	0.139	0.022	0.0191	0.0011	122.7	7.1	132	20	122.7	7.1		JJJD17	JJJD17tr_32	199	15	5.1	1	736	22	1100000	25000	3.2	0.24	0.03	0.01	7.8	0.3	0.02	0.01	0.3	0.1	1.2	0.2	0.3	0.05	10	1	4	0.2	62	2.3	28	0.9	125
JJJD_17_33	50	30	1.61	0.05	0.012	0.133	0.029	0.02	0.0012	127.7	7.8	122	26	127.7	7.8		JJJD17	JJJD17tr_33	89	15	4.7	1	340	26	900000	35000	2.3	0.17	BDL	1	5.2	0.4	0.01	0.01	0.3	0.1	0.7	0.2	0.2	0.05	4	1	2	0.2	24	2.1	11	0.9	52
JJJD_17_34	108	123	0.92	0.088	0.012	0.251	0.037	0.0209	0.0011	133.3	6.7	222	29	133.3	6.7		JJJD17	JJJD17tr_34	274	31	9.9	1.4	2080	310	1200000	29000	3.5	0.3	0.15	0.04	14.8	1.5	0.17	0.04	3.1	0.6	5.8	1	1.4	0.23	37	6	14	2.2	188	30	83	13	356
JJJD_17_35	91	57	2.21	0.099	0.015	0.297	0.045	0.0211	0.0011	134.3	6.7	257	34	134.3	6.7		JJJD17	JJJD17tr_35	186	24	8.5	1.6	794	43	770000	32000	2.1	0.31	0.38	0.08	8	0.5	0.15	0.04	1.6	0.3	2.9	0.5	0.8	0.13	16	1	6	0.4	71	5.2	29	2	126
JJJD_17_36	33	22	2.01	0.055	0.016	0.159	0.044	0.0196	0.0014	125.3	8.6	144	39	125.3	8.6		JJJD17	JJJD17tr_36	185	16	5.5	1.2	679	47	820000	25000	2	0.2	0.01	0.01	7.8	0.3	0.03	0.01	0.5	0.1	1.5	0.3	0.4	0.08	12	1	4	0.4	57	4.2	24	1.7	110
JJJD_17_37	66	54	1.54	0.0546	0.0099	0.15	0.026	0.0191	0.001	122.2	6.5	138	23	122.2	6.5		JJJD17	JJJD17tr_37	294	22	9	1.7	1315	88	720000	27000	2.6	0.24	BDL	1	11.4	0.6	0.08	0.02	1.4	0.2	3.6	0.4	0.9	0.13	23	2	8	0.6	109	7	47	3.2	200
JJJD_17_38	59	61	1.15	0.0523	0.0091	0.144	0.024	0.0208	0.0011	132.4	6.8	133	21	132.4	6.8		JJJD17	JJJD17tr_38	232	25	11.8	2.3	1440	64	630000	29000	2	0.23	0.07	0.04	12.6	0.8	0.13	0.03	2	0.3	4.3	0.6	1.1	0.14	26	2	9	0.5	127	6.3	51	2.2	219
JJJD_17_39	52	40	1.41	0.077	0.013	0.223	0.035	0.0215	0.0011	136.9	7.2	198	28	136.9	7.2		JJJD17	JJJD17tr_39	226	18	4.9	1.2	986	42	590000	21000	2.1	0.19	0.06	0.02	10.1	0.6	0.07	0.02	1.1	0.2	2.6	0.3	0.7	0.08	16	1	6	0.3	84	4	34	1.4	152
JJJD_17_40	54	29	1.88	0.0523	0.01	0.15	0.027	0.0207	0.0012	132.3	7.8	138	24	132.3	7.8		JJJD17	JJJD17tr_40	136	17	2.3	0.9	419	11	550000	14000	1.9	0.17	BDL	1	6.4	0.3	0.01	0.01	0.2	0.1	0.9	0.2	0.2	0.05	5	0	2	0.1	28	1.3	13	0.4	68
JJJD_01_1	76	71	1.15	0.044	0.0081	0.118	0.021	0.0192	0.001	122.8	6.5	110	19	122.8	6.5		JJJD01	JJJD01tr_1	318	17	9.6	1.2	2412	62	550000	8000	2.2	0.12	BDL	1	11.3	0.3	0.18	0.03	3.4	0.4	8.4	0.6	2.2	0.14	50	2	18	0.5	233	6.2	99	3	443
JJJD_01_2	68	42	1.78	0.0442	0.0099	0.123	0.027	0.019	0.0012	121.6	7.5	114	24	121.6	7.5		JJJD01	JJJD01tr_2	151	14	4.9	1.1	599	57	570000	9300	1.5	0.17	BDL	1	5	0.3	0.03	0.01	0.6	0.2	1.6	0.3	0.5	0.09	11	1	4	0.5	54	6.2	23	2.3	111
JJJD_01_3	44	27	1.72	0.057	0.013	0.165	0.038	0.0193	0.0013	123.2	8.2	157	36	123.2	8.2		JJJD01	JJJD01tr_3	203	16	6.7	1.4	733	12	570000	9000	1.6	0.16	0.04	0.02	6.7	0.3	0.05	0.02	0.8	0.2	1.6	0.3	0.8	0.11	12	1	5	0.2	61	1.6	27	0.7	137
JJJD_01_4	73	52	1.5	0.057	0.011	0.152	0.029	0.0198	0.0011	126.1	7.2	142	26	126.1	7.2		JJJD01	JJJD01tr_4	272	19	7.5	1.2	1765	64	570000	10000	2	0.13	BDL	1	9.8	0.5	0.08	0.03	2	0.3	5.8	0.6	1.4	0.16	38	2	14	0.7	174	7.5	71	2.7	326
JJJD_01_5	51	35	1.59	0.045	0.01	0.132	0.03	0.019	0.0012	121.3	7.6	121	27	121.3	7.6		JJJD01	JJJD01tr_5	253	18	9	1.2	1140	35	580000	9600	1.8	0.15	BDL	1	8.1	0.3	0.05	0.02	0.8	0.2	3.7	0.4	0.9	0.13	22	1	9	0.4	110	4.3	45	1.3	210
JJJD_01_6	43	28	1.65	0.046	0.011	0.126	0.03	0.02	0.0013	127.3	8.1	116	27	127.3	8.1		JJJD01	JJJD01tr_6	262	16	7.4	1	1079	20	570000	9900	2.1	0.14	0.02	0.02	9.1	0.3	0.01	0.01	0.7	0.1	2.3	0.3	0.5	0.07	16	1	7	0.3	95	1.8	41	0.9	201
JJJD_01_7	54	26	2.21	0.0497	0.0098	0.131	0.027	0.0193	0.0011	123	6.9	121	24	123	6.9		JJJD01	JJJD01tr_7	295	19	9.2	1.2	1349	51	570000	7400	2.2	0.15	0.01	0.01	8.4	0.3	0.03	0.01	1	0.2	3.2	0.3	0.8	0.09	23	1	9	0.4	122	4.3	52	2.1	254
JJJD_01_8	80	45	1.83	0.06	0.0082	0.165	0.024	0.02	0.0012	127.5	7.7	153	21	127.5	7.7		JJJD01	JJJD01tr_8	216	19	6.8	1.3	818	21	580000	8900	2.2	0.19	0.1	0.03	10.7	0.4	0.03	0.01	0.5	0.2	2	0.3	0.3	0.07	12	1	5	0.2	72	2.4	30	1	150
JJJD_01_9	28	19	1.54	0.046	0.014	0.126	0.037	0.0198	0.0015	126.4	9.6	113	33	126.4	9.6		JJJD01	JJJD01tr_9	259	14	12.9	1.4	867	19	570000	8000	2	0.13	BDL	1	7.7	0.3	0.03	0.01	0.7	0.1	2.2	0.3	0.5	0.08	14	1	6	0.2	77	2.8	32	0.9	155
JJJD_01_10	60	37	1.83	0.05	0.015	0.152	0.043	0.0204	0.0015	130	9.4	137	38	130	9.4		JJJD01	JJJD01tr_10	348	29	7.2	2.2	1058	32	580000	20000	1.8	0.22	BDL	1	8.4	0.6	0.02	0.02	0.3	0.2	2.2	0.5	0.6	0.15	18	1	7	0.5	89	4.8	39	2.2	194
JJJD_01_11	134	118	1.13	0.0512	0.0062	0.14	0.017	0.0197	0.0011	125.4	6.7	131	15	125.4	6.7		JJJD01	JJJD01tr_11	356	20	13.1	1.2	3020	44	600000	8600	2.9	0.16	0.02	0.01	21	0.5	0.22	0.04	4.6	0.5	9.3	0.6	2.7	0.19	54	2	21	0.5	275	5.4	119	2.1	566
JJJD_01_12	35	13	2.54	0.075	0.019	0.188	0.049	0.019	0.0011	121.2	7	164	41	121.2	7		JJJD01	JJJD01tr_12	138	10	2.9	1	335.8	7.3	590000	9300	1.7	0.12	BDL	1	4.8	0.2	0.01	0.01	0	0	0.5	0.1	0.1	0.03	3	0	2	0.1	24	0.8	12	0.4	64
JJJD_01_13	119	51	2.2	0.0479	0.0078	0.135	0.022	0.0203	0.0011	129.6	7	125	20	129.6	7		JJJD01	JJJD01tr_13	145	20	4.4	1.5	393	13	580000	15000	1.8	0.2	0.02	0.02	7.5	0.4	0.04	0.02	0.3	0.1	0.8	0.2	0.2	0.08	5	1	2	0.2	26	1.3	13	0.7	72
JJJD_01_14	83	39	2.09	0.053	0.01	0.145	0.028	0.0198	0.0012	126	7.3	133	24	126	7.3		JJJD01	JJJD01tr_14	178	14	4.8	0.9	621	16	590000	9800	1.9	0.13	BDL	1	7.3	0.3	0.01	0.01	0.4	0.1	1.1	0.2	0.3	0.05	8	1	3	0.2	48	1.7	21	0.7	113
JJJD_01_15	109	49	2.01	0.0518	0.0074	0.143	0.021	0.02	0.0011	127.7	6.6	134	19	127.7	6.6		JJJD01	JJJD01tr_15	264	16	6.6	1.2	923	14	600000	8800	2.5	0.21	0.12	0.05	12.8	0.4	0.05	0.02	0.7	0.2	1.6	0.3	0.4	0.07	15	1	6	0.3	79	2.2	34	0.8	174
JJJD_01_16	52	25	1.81	0.088	0.017	0.233	0.046	0.0199	0.0014	127.1	9	204	37	127.1	9		JJJD01	JJJD01tr_16	109	15	6.2	2	374	14	580000	10000	1.7	0.19	0.06	0.03	5.2	0.3	0.03	0.02	0.4	0.2	0.7	0.3	0.2	0.06	5	1	2	0.2	28	1.8	13	0.7	73
JJJD_01_17	113	63	1.61	0.0493	0.0067	0.127	0.018	0.0191	0.001	121.8	6.4	122	17	121.8	6.4		JJJD01	JJJD01tr_17	298	15	10.3	1	1369	35	570000	11000	2.6	0.13	BDL	1	13.2	0.4	0.05	0.01	1.3	0.2	3.6	0.4	0.6	0.07	22	1	9	0.3	116	3.6	48	1.5	241
JJJD_01_18	175	156	1.01	0.0458	0.0066	0.116	0.016	0.019	0.0009	121.6	6	114	15	121.6	6		JJJD01	JJJD01tr_18	361	19	10.8	1.2	3766	75	570000	9700	5.2	0.27	0.03	0.01	22	0.6	0.26	0.04	6	0.4	13	0.7	3.6	0.19	84	3	31	0.9	378	9.6	150	3.7	699
JJJD_01_19	232	160	1.92	0.0454	0.0064	0.122	0.018	0.0195	0.001	124.3	6.2	115	16	124.3	6.2		JJJD01	JJJD01tr_19	138	17	5.2	1.5	418	17	580000	9000	1.6	0.18	BDL	1	6.6	0.3	BDL	1	0.1	0.1	0.6	0.2	0.3	0.06	5	1	2	0.2	33	1.6	15	0.6	80
JJJD_01_20	45	19	2.17	0.051	0.013	0.142	0.034	0.0198	0.0013	126.1	8.2	129	30	126.1	8.2		JJJD01	JJJD01tr_20	215	16	6.9	1	890	16	590000	9200	1.8	0.12	BDL	1	7.7	0.3	0.01	0.01	0.5	0.1	1.6	0.2	0.5	0.08	14	1	6	0.2	79	2.3	33	0.9	165
JJJD_01_21	46	26	1.66	0.056	0.013	0.164	0.038	0.0208	0.0013	132.6	8	145	32	132.6	8		JJJD01	JJJD01tr_21	179	14	7.4	1.5	894	18	590000	8400	1.6	0.13	0.02	0.01	8.3	0.3	0.02	0.01	0.4	0.1	1.9	0.3	0.6	0.09	16	1	6	0.2	79	2.2	33	0.8	159
JJJD_01_22	47	28	1.65	0.062	0.013	0.175	0.036	0.0207	0.0012	132.3	7.3	157	31	132.3	7.3		JJJD01	JJJD01tr_22	314	14	9.2	1.2	1551	53	590000	12000	1.8	0.15	0	0	7.8	0.4	0.08	0.02	1.9	0.2	5.5	0.6	1.3	0.13	30	2	11	0.6	138	6.4	57	2.2	267
JJJD_01_23	87	67	1.27	0.0492	0.0077	0.127	0.019	0.0191	0.0011	121.8	7.1	119	18	121.8	7.1		JJJD01	JJJD01tr_23	255	17	8	1.1	1826	49	600000	9300	1.7	0.13	BDL	1	12.5	0.5	0.1	0.02	2.3	0.3	6.7	0.5	1.8	0.14	41	2	15	0.5	179	5.8	72	2	323
JJJD_01_24	62	39	1.52	0.056	0.012	0.141	0.028	0.0192	0.0012	122.7	7.8	130	25	122.7	7.8		JJJD01	JJJD01tr_24	276	18	12	1.3	1142	43	590000	13000	1.8	0.14	BDL	1	9.9	0.4	0.05	0.02	0.7	0.2	2.5	0.5	0.6	0.08	19	1	7	0.4	99	4.9	40	1.7	196
JJJD_01_25	338	61	5.2	0.0491	0.0053	0.127	0.014	0.0192	0.0009	122.3	6	120	12	122.3	6		JJJD01	JJJD01tr_25	211	23	6.7	1.3	657	24	600000	10000	3.1	0.22	0.13	0.06	14.1	0.7	0.04	0.02	0.7	0.2	1.1	0.3	0.3	0.07	8	1	3	0.3	50	2.8	23	0.9	126
JJJD_01_26	43	23	1.8	0.056	0.012	0.149	0.031	0.0199	0.0013	127.5	7.9	139	28	127.5	7.9		JJJD01	JJJD01tr_26	268	17	9.6	1.4	882	32	580000	8600	1.9	0.16	BDL	1	8.5	0.3	0.02	0.01	0.6	0.1	2	0.3	0.5	0.08	14	1	6	0.4	80	4	34	1.5	161
JJJD_01_27	120	73	1.54	0.0429	0.0063	0.112	0.016	0.0195	0.0011	124.5	6.7	107	15	124.5	6.7		JJJD01	JJJD01tr_27	332	19	9.2	1.2	1193	23	560000	11000	2.2	0.16	BDL	1	14.7	0.4	0.03	0.01	0.8	0.2	2.6	0.3	0.5	0.07	18	1	7	0.2	101	2.6	42	1.1	206
JJJD_01_28	152	136	1.03	0.0469	0.0055	0.115	0.015	0.0194	0.001	123.9	6.3	116	13	123.9	6.3		JJJD01	JJJD01tr_28	548	27	12.5	1.5	2675	50	590000	11000	2.6	0.18	BDL	1	20.3	0.6	0.16	0.03	3.6	0.3	7.5	0.5	1.8	0.13	49	1	19	0.4	246	4.9	102	1.9	474
JJJD_01_29	75	53	1.32	0.0556	0.01	0.133	0.023	0.0186	0.0011	118.5	6.9	130	22	118.5	6.9		JJJD01	JJJD01tr_29	316	16	10.1	1.4	1826	30	610000	10000	2	0.15	BDL	1	13.5	0.4	0.13	0.03	2.5	0.3	6.5	0.5	1.7	0.14	38	1	14	0.4	174	3.6	70	1.5	324
JJJD_01_30	61	31	1.82	0.045	0.012	0.121	0.031	0.0196	0.0013	125.3	8.4	112	28	125.3	8.4		JJJD01	JJJD01tr_30	343	19	14	1.2	1731	40	550000	9500	2.4	0.17	BDL	1	9.7	0.3	0.08	0.02	1.8	0.3	4.8	0.4	1.3	0.12	30	1	12	0.4	155	3.6	65	1.7	322
JJJD_01_31	47	31	1.38	0.051	0.011	0.133	0.029	0.0192	0.0014	122.3	9.1	128	27	122.3	9.1		JJJD01	JJJD01tr_31	263	16	10.7	1.3	1433	27	550000	9800	1.8	0.16	BDL	1	8.7	0.3	0.09	0.03	1.8	0.3	4.4	0.5	1.2	0.12	29	1	11	0.4	133	4	55	1.5	267
JJJD_01_32	93	59	1.48	0.0494	0.0084	0.134	0.022	0.0195	0.001	124.6	6.6	125	20	124.6	6.6		JJJD01	JJJD01tr_32	247	14	7.8	1	1058	17	550000	8300	2.2	0.15	BDL	1	15.4	0.4	0.02	0.01	0.9	0.2	2.2	0.2	0.6	0.08	16	1	7	0.2	88	2.2	37	0.8	193
JJJD_01_33	148	164	0.87	0.0471	0.0085	0.124	0.022	0.0193	0.0011	123.2	6.7	116	20	123.2	6.7		JJJD01	JJJD01tr_33	390	30	10.1	1.4	3190	240	560000	8100	2.4	0.2	0	0	20.7	1.1	0.27	0.05	5.3	0.6	10.7	1.1	2.7	0.28	71	6	25	2.1	317	25	129	9.9	597
JJJD_01_34	62	42	1.37	0.054	0.013	0.139	0.032	0.0185	0.0012	118	7.4	127	28	118	7.4		JJJD01	JJJD01tr_34	135	14	7.6	1.1	604	36	530000	8400	1.6	0.18	0.04	0.02	8.1	0.4	0.04	0.02	0.4	0.1	1.1	0.2	0.4	0.06	9	1	3	0.3	48	2.9	21	1.3	113
JJJD_01_35	42	26	1.81	0.043	0.012	0.126	0.034	0.0202	0.0014	129	9	114	30	129	9		JJJD01	JJJD01tr_35	188	15	5.4	0.8	585	11	500000	9900	1.4	0.11	BDL	1	5.5	0.2	0.01	0.01	0.4	0.1	1.1	0.2	0.3	0.05	8	1	3	0.2	46	1.4	20	0.6	107
JJJD_01_36	37	34	1.31	0.061	0.014	0.173	0.039	0.02	0.0012	128.5	8.2	154	33	128.5	8.2		JJJD01	JJJD01tr_36	279	30	8.1	1.4	987	48	500000	11000	1.2	0.13	BDL	1	8.5	0.3	0.03	0.01	0.8	0.2	2.7	0.4	0.7	0.11	18	1	7	0.4	92	4.8	36	2	179
JJJD_01_37	94	76	1.46	0.0556	0.0078	0.14	0.019	0.0192	0.0011	122.7	7.2	138	16	122.7	7.2		JJJD01	JJJD01tr_37	279	18	11.3	1.5	868	16	520000	8600	1.8	0.12	BDL	1	8	0.3	0.03	0.01	0.7	0.1	1.9	0.3	0.4	0.05	15	1	6	0.2	75	2.3	31	1	155
JJJD_01_38	48	31	1.8	0.065	0.015	0.178	0.038	0.0204	0.0014	130.4	8.8	159	33	130.4	8.8		JJJD01	JJJD01tr_38	142	15	4.5	1	453	23	490000	14000	1.4	0.15	BDL	1	4.8	0.3	BDL	1	0.2	0.1	0.7	0.2	0.3	0.05	5	1	3	0.2	34	2.2	16	1	85
JJJD_01_39	54	60	1.12	0.095	0.024	0.257	0.065	0.0196	0.0015	125.1	9.3	222	51	125.1	9.3		JJJD01	JJJD01tr_39	245	17	7.3	1.2	798	23	490000	6500	1.7	0.15	BDL	1	10.3	0.3	0.02	0.01	0.6	0.1	1.7	0.3	0.5	0.07	12	1	5	0.3	70	2.8	29	1.2	145
JJJD_01_40	94	79	1.46	0.053	0.0082	0.146	0.023	0.0197	0.0011	126	7	136	20	126	7		JJJD01	JJJD01tr_40	188	15	5.9	1	488	8	500000	9200	1.5	0.12	BDL	1	8.5	0.3	0.01	0.01	0.2	0.1	0.8	0.2	0.3	0.05	7	0	3	0.1	36	1.2	16	0.5	91
JJJD_01_41	45	35	1.6	0.065	0.012	0.18	0.033	0.0194	0.0015	124.1	9.5	162	29	124.1	9.5		JJJD01	JJJD01tr_41	414	48	10.6	1.5	1013	22	460000	11000	1.7	0.18	0.02	0.02	6.1	0.3	0.03	0.02	0.8	0.2	2.7	0.6	0.8	0.13	19	1	7	0.3	88	4.2	36	1.5	189
JJJD_24_1	414	229	1.79	0.0496	0.0031	0.1257	0.0074	0.0178	0.0002	114	1.5	120	6.7	114	1.5		JJJD24	JJJD24tr_1	343	21	23.4	1.4	2253	60	450000	6500	4.6	0.24	0.05	0.02	19.1	0.6	0.31	0.03	5.8	0.4	10.2	0.6	1.9	0.16	50	2	17	0.7	216	7.2	82	2.4	382
JJJD_24_2	253	134	1.88	0.0466	0.0036	0.1189	0.0084	0.0182	0.0004	116	2.3	113.7	7.6	116	2.3		JJJD24	JJJD24tr_2	293	15	24.8	1.2	1567	27	450000	6100	3.3	0.17	0.01	0.01	15.3	0.4	0.27	0.03	5.3	0.4	9	0.4	1.4	0.09	39	1	12	0.3	152	3.5	55	1.1	258
JJJD_24_3	193	79	2.44	0.0481	0.0031	0.1183	0.0076	0.0183	0.0004	116.6	2.2	114.2	6.7	116.6	2.2		JJJD24	JJJD24tr_3	303	17	20.9	1.1	876	14	450000	6600	3.9	0.18	BDL	1	14.1	0.4	0.07	0.02	1.1	0.2	3.2	0.3	0.6	0.08	17	1	6	0.2	79	1.5	30	0.6	147
JJJD_24_4	447	236	1.89	0.0491	0.002	0.1244	0.006	0.0182	0.0003	116	1.6	118.8	5.4	116	1.6		JJJD24	JJJD24tr_4	378	18	22.7	1.2	1058	15	450000	7000	3.9	0.18	0.01	0.01	21.7	0.5	0.13	0.02	2.6	0.3	4.4	0.3	0.8	0.09	22	1	7	0.2	94	2	36	0.6	177
JJJD_24_5	255	119	2.16	0.0481	0.0038	0.1192	0.0092	0.0183	0.0004	117.2	2.3	114	8.3	117.2	2.3		JJJD24	JJJD24tr_5	323	19	19.1	1.2	895	34	450000	7100	4.3	0.29	BDL	1	19.5	0.9	0.05	0.02	1.3	0.2	3.1	0.4	0.7	0.08	17	1	6	0.3	77	3.5	29	1.2	151
JJJD_24_6	397	395	1.04	0.05	0.0028	0.1262	0.0068	0.0184	0.0003	117.2	1.6	120.5	6.1	117.2	1.6		JJJD24	JJJD24tr_6	246	14	16.4	0.9	684	12	480000	8200	4.1	0.17	0	0	24.3	0.7	0.06	0.01	1.3	0.2	2.5	0.3	0.5	0.06	13	1	5	0.1	60	1.8	23	0.6	121
JJJD_24_7	348	144	2.44	0.0463	0.003	0.1142	0.0075	0.0179	0.0003	114.4	1.9	109.5	6.8	114.4	1.9		JJJD24	JJJD24tr_7	316	15	20	1	871	10	490000	7000	4	0.19	BDL	1	23	0.6	0.11	0.02	1.8	0.2	4.1	0.3	0.7	0.07	18	1	6	0.2	80	1.6	30	0.5	152
JJJD_24_8	287	101	2.93	0.0461	0.003	0.1145	0.0076	0.0177	0.0003	113	2.1	109.8	7	113	2.1		JJJD24	JJJD24tr_8	399	15	23.4	1.4	1233	14	490000	7100	5.2	0.23	BDL	1	16.8	0.5	0.1	0.02	2.3	0.2	4.5	0.5	0.9	0.1	25	1	9	0.2	114	2.4	43	0.9	218
JJJD_24_9	256	105	2.47	0.0451	0.0038	0.111	0.0092	0.0179	0.0004	114.2	2.3	106.3	8.4	114.2	2.3		JJJD24	JJJD24tr_9	408	17	23.5	1.2	1154	19	500000	7100	4.9	0.21	BDL	1	19.6	0.5	0.1	0.02	2.2	0.2	4	0.4	0.8	0.08	23	1	8	0.3	108	2.4	41	0.9	208
JJJD_24_10	304	160	1.96	0.0483	0.0026	0.1232	0.0071	0.0183	0.0003	116.9	1.9	117.7	6.4	116.9	1.9		JJJD24	JJJD24tr_10	338	20	20.5	1.4	905	14	510000	6700	4.3	0.2	0.01	0.01	22.8	0.5	0.07	0.02	1.8	0.2	3.3	0.4	0.7	0.08	18	1	7	0.2	86	2	32	0.7	163
JJJD_24_11	297	165	1.87	0.0499	0.0031	0.1258	0.008	0.0184	0.0003	117.8	2.2	120	7.2	117.8	2.2		JJJD24	JJJD24tr_11	362	19	24.6	1.3	2264	31	540000	8000	4	0.2	0.05	0.02	19.9	0.4	0.45	0.04	7.7	0.5	12.7	0.7	2.2	0.14	57	1	19	0.4	236	4.5	85	1.3	401
JJJD_24_12	176	97	1.98	0.0513	0.0046	0.126	0.011	0.0181	0.0004	115.9	2.4	121.4	9.8	115.9	2.4		JJJD24	JJJD24tr_12	279	18	11.2	1.4	1470	82	540000	7300	3.6	0.18	BDL	1	16.2	0.5	0.19	0.03	4.2	0.5	8.6	0.9	1.6	0.16	40	3	13	0.9	159	10	56	3.2	258
JJJD_24_13	173	75	2.43	0.0477	0.0038	0.1189	0.0088	0.0181	0.0004	115.4	2.2	113.5	8	115.4	2.2		JJJD24	JJJD24tr_13	306	19	19.1	1.1	911	12	550000	8200	3.7	0.19	BDL	1	16.2	0.4	0.09	0.02	1.5	0.2	3.6	0.4	0.7	0.09	19	1	7	0.2	89	1.8	34	0.6	161
JJJD_24_14	302	195	1.67	0.0514	0.0045	0.128	0.013	0.0182	0.0004	116.1	2.7	124	11	116.1	2.7		JJJD24	JJJD24tr_14	270	26	17.5	2.8	1450	110	550000	15000	3.8	0.28	0.01	0.01	18.8	0.8	0.2	0.05	3.4	0.5	7.4	0.7	1.2	0.13	37	2	13	0.9	151	10	55	4.2	249
JJJD_24_15	568	397	1.53	0.0463	0.0018	0.1202	0.0051	0.0186	0.0003	119	1.8	115.7	4.5	119	1.8		JJJD24	JJJD24tr_15	401	20	25.3	1.5	3093	46	540000	7900	5	0.2	0.06	0.02	26	0.6	0.51	0.04	8.9	0.5	19	0.9	3.3	0.16	89	3	30	0.6	338	5.8	123	2	539
JJJD_24_16	327	152	2.3	0.0492	0.0025	0.126	0.0068	0.0182	0.0003	116	1.8	120.2	6.1	116	1.8		JJJD24	JJJD24tr_16	330	16	23.9	1.5	1221	28	540000	8200	5.2	0.23	BDL	1	22.8	0.6	0.16	0.03	2.3	0.2	4.8	0.5	0.9	0.1	25	1	9	0.3	112	2.9	46	1	214
JJJD_24_17	586	431	1.45	0.0484	0.0025	0.1228	0.0062	0.0185	0.0003	118.4	1.7	117.4	5.6	118.4	1.7		JJJD24	JJJD24tr_17	539	22	42	1.5	2073	26	540000	7300	5.9	0.27	0.03	0.01	33.6	0.6	0.34	0.03	4.9	0.3	9.4	0.5	1.7	0.12	45	1	16	0.4	189	3.3	77	1.2	354
JJJD_24_18	360	192	2.04	0.046	0.003	0.1163	0.0071	0.0182	0.0003	116.2	1.7	111.5	6.5	116.2	1.7		JJJD24	JJJD24tr_18	367	19	25.9	1.2	2117	50	530000	7800	5.2	0.2	0.04	0.01	18.7	0.5	0.33	0.04	4.9	0.4	10.9	0.7	1.6	0.12	53	2	18	0.7	207	6.6	81	2.3	360
JJJD_24_19	290	102	3.08	0.0481	0.0031	0.1199	0.0076	0.0179	0.0003	114.5	1.8	114.7	6.9	114.5	1.8		JJJD24	JJJD24tr_19	335	15	25	1.2	1143	14	530000	6300	4.5	0.21	BDL	1	16	0.4	0.15	0.02	2.4	0.3	5	0.3	0.9	0.08	25	1	9	0.3	104	1.7	42	0.8	197
JJJD_24_20	475	275	1.86	0.0483	0.0022	0.1194	0.0056	0.0182	0.0002	116.4	1.3	115	5	116.4	1.3		JJJD24	JJJD24tr_20	402	20	31.7	1.4	1522	17	530000	7300	4.7	0.21	0.03	0.01	23.7	0.5	0.23	0.03	3.8	0.3	6.9	0.5	1.1	0.09	33	1	12	0.3	140	2.4	56	1	253
JJJD_24_21	289	126	2.47	0.0458	0.0032	0.1154	0.0079	0.0184	0.0004	117.7	2.4	110.6	7.2	117.7	2.4		JJJD24	JJJD24tr_21	272	14	22.7	1.2	1171	21	520000	6600	4	0.19	0	0	16.8	0.4	0.14	0.03	2.4	0.2	5.3	0.4	1	0.09	25	1	9	0.3	107	2.3	42	0.9	195
JJJD_24_22	250	146	1.84	0.0484	0.0029	0.1221	0.0077	0.0182	0.0003	116	2	116.6	6.9	116	2		JJJD24	JJJD24tr_22	241	13	20.9	1.3	1771	23	530000	7300	3	0.17	0	0	16.8	0.5	0.24	0.04	4.3	0.4	10.1	0.7	1.6	0.1	46	1	15	0.4	175	3.3	66	1.2	285
JJJD_24_23	241	97	2.68	0.0516	0.0044	0.1327	0.01	0.0181	0.0004	115.4	2.5	126.1	9	115.4	2.5		JJJD24	JJJD24tr_23	310	15	27.4	1.3	1261	20	520000	7500	5	0.19	BDL	1	15.9	0.4	0.1	0.02	1.8	0.2	4.5	0.4	0.8	0.08	24	1	8	0.3	109	2.2	44	0.8	208
JJJD_24_24	238	132	1.97	0.0471	0.0035	0.1215	0.0089	0.0186	0.0003	118.8	2.1	116.1	8.1	118.8	2.1		JJJD24	JJJD24tr_24	213	13	18.7	1.4	1222	64	510000	8600	3.1	0.18	BDL	1	17.5	0.6	0.18	0.03	3.1	0.3	6	0.5	1	0.11	28	2	10	0.6	113	6.7	44	2.4	199
JJJD_24_25	241	105	2.46	0.0514	0.0038	0.1298	0.0098	0.0183	0.0003	116.9	2	123.4	8.8	116.9	2		JJJD24	JJJD24tr_25	293	14	23.2	1.3	1088	17	530000	8000	4.2	0.2	0	0	17.5	0.5	0.09	0.02	1.7	0.2	4.4	0.3	0.8	0.08	21	1	8	0.3	98	2	38	0.7	182
JJJD_24_26	367	177	2.3	0.0499	0.0025	0.1281	0.0062	0.0184	0.0003	117.8	1.8	122.2	5.6	117.8	1.8		JJJD24	JJJD24tr_26	311	18	22.4	1.2	1657	52	530000	7300	4.5	0.27	0.02	0.01	22.5	0.5	0.24	0.03	5	0.5	8.2	0.8	1.5	0.16	37	2	13	0.6	155	6.6	59	2.1	281
JJJD_24_27	156	99	1.67	0.0496	0.0044	0.127	0.011	0.0184	0.0004	117.6	2.5	121.7	9.8	117.6	2.5		JJJD24	JJJD24tr_27	258	15	26.5	1.4	1662	23	550000	8800	2.7	0.17	BDL	1	16.2	0.4	0.19	0.03	4.5	0.4	9.6	0.6	2	0.12	45	1	15	0.3	169	3.1	60	1	268
JJJD_24_28	212	103	2.22	0.0482	0.0056	0.118	0.013	0.0178	0.0004	113.8	2.6	112	12	113.8	2.6		JJJD24	JJJD24tr_28	228	14	20.5	1.3	1072	19	560000	7400	3.4	0.19	BDL	1	18.5	0.6	0.14	0.03	2.5	0.3	4.8	0.4	0.9	0.09	23	1	9	0.3	100	2.7	39	1	184
JJJD_24_29	182	67	2.89	0.0499	0.0039	0.1237	0.0098	0.018	0.0004	114.9	2.4	119	8.7	114.9	2.4		JJJD24	JJJD24tr_29	330	18	22.2	1.2	1036	30	550000	6700	4.1	0.2	BDL	1	14.5	0.3	0.09	0.02	2	0.2	4.4	0.4	0.8	0.1	21	1	8	0.3	98	3.4	38	1.2	182
JJJD_24_30	317	156	2.16	0.0447	0.0029	0.1136	0.0078	0.0185	0.0003	118.2	1.9	108.9	7.1	118.2	1.9		JJJD24	JJJD24tr_30	374	20	22.1	1.3	1141	17	560000	7600	4.3	0.22	BDL	1	22.6	0.5	0.11	0.02	2.3	0.2	5.1	0.4	0.9	0.09	25	1	9	0.2	108	2.4	42	0.8	200
JJJD_24_31	262	123	2.28	0.0497	0.004	0.1226	0.0092	0.0184	0.0004	117.5	2.7	117.1	8.3	117.5	2.7		JJJD24	JJJD24tr_31	303	22	19.4	1.2	858	13	610000	8800	4	0.21	BDL	1	19.5	0.5	0.08	0.02	1.5	0.2	3.2	0.3	0.5	0.06	17	1	6	0.2	82	1.8	34	0.8	166
JJJD_24_32	209	87	2.56	0.0464	0.004	0.117	0.01	0.0181	0.0003	115.8	2.1	111.9	9.5	115.8	2.1		JJJD24	JJJD24tr_32	330	19	20.6	1.1	895	12	590000	8700	4.1	0.2	BDL	1	21	0.4	0.08	0.02	1.5	0.2	3.8	0.4	0.7	0.09	21	1	7	0.2	91	2.1	37	0.8	173
JJJD_24_33	202	89	2.39	0.0462	0.0036	0.1185	0.0096	0.0185	0.0003	117.8	1.9	114.2	8.5	117.8	1.9		JJJD24	JJJD24tr_33	396	25	21.5	1.2	1101	15	590000	7200	4.6	0.2	BDL	1	20	0.4	0.08	0.02	1.8	0.2	4.3	0.4	0.7	0.08	25	1	9	0.2	111	2	45	0.9	217
JJJD_24_34	225	111	2.18	0.0484	0.0034	0.1229	0.0084	0.0183	0.0003	116.6	1.9	118.5	7.9	116.6	1.9		JJJD24	JJJD24tr_34	320	17	15.9	1.4	1269	72	580000	7400	3.3	0.19	BDL	1	18	0.5	0.08	0.02	1.9	0.2	5.3	0.6	1	0.1	32	3	11	0.7	132	8.3	52	2.9	236
JJJD_24_35	140	54	2.68	0.0478	0.0053	0.123	0.014	0.0184	0.0004	117.3	2.8	119	12	117.3	2.8		JJJD24	JJJD24tr_35	285	18	17.6	1	588	10	570000	7900	3.4	0.2	BDL	1	14.5	0.4	0.05	0.01	0.7	0.1	1.9	0.2	0.3	0.04	12	1	4	0.1	57	1.5	24	0.5	114
JJJD_24_36	330	150	2.34	0.0443	0.0035	0.1131	0.0089	0.0184	0.0003	117.6	1.9	108.4	8.1	117.6	1.9		JJJD24	JJJD24tr_36	476	22	24.1	1.3	1623	34	530000	6500	4.9	0.22	0.02	0.01	20.1	0.4	0.18	0.03	3.2	0.3	6.7	0.5	1.1	0.09	35	2	12	0.4	156	4	61	1.4	295
JJJD_24_37	313	167	1.96	0.0476	0.0034	0.1219	0.0093	0.0183	0.0003	116.8	1.8	116.3	8.4	116.8	1.8		JJJD24	JJJD24tr_37	374	17	21.7	1.1	2183	29	520000	7800	3.4	0.19	0.02	0.01	17.9	0.4	0.42	0.04	7	0.4	11.5	0.6	1.8	0.11	56	1	18	0.4	224	4.4	83	1.4	371
JJJD_24_38	168	58	2.98	0.0539	0.0075	0.143	0.018	0.0186	0.0006	118.6	3.8	135	16	118.6	3.8		JJJD24	JJJD24tr_38	272	16	19.2	0.9	672	14	510000	6800	3.3	0.2	0	0	11.1	0.4	0.05	0.01	1	0.1	2.3	0.2	0.4	0.05	13	1	5	0.2	61	1.9	24	0.6	119
JJJD_24_39	317	185	1.8	0.0509	0.0029	0.1281	0.0074	0.0183	0.0003	117	1.8	122.1	6.7	117	1.8		JJJD24	JJJD24tr_39	361	18	19.8	0.9	2002	29	490000	6600	3	0.16	0.01	0.01	20.3	0.5	0.33	0.03	5.6	0.3	10.6	0.5	1.7	0.1	51	2	16	0.3	202	3.7	73	1.4	340
JJJD_24_40	263	118	2.32	0.0516	0.0034	0.1304	0.0081	0.0182	0.0003	116.1	2	124.1	7.3	116.1	2		JJJD24	JJJD24tr_40	332	18	22.9	1	1239	21	480000	7400	4	0.2	BDL	1	15.2	0.4	0.11	0.02	2.3	0.2	5.6	0.3	0.8	0.07	28	1	9	0.2	117	2.4	43	0.9	207
JJJD_24_41	254	136	1.95	0.0501	0.0039	0.1241	0.0097	0.0181	0.0004	115.6	2.5	118.3	8.7	115.6	2.5		JJJD24	JJJD24tr_41	265	15	19.6	1	1782	29	450000	7000	2.8	0.16	0.03	0.01	13.7	0.3	0.27	0.03	4.4	0.4	8.7	0.5	1.4	0.08	42	1	14	0.4	171	3.2	61	1.2	281
JJJD_24_42	328	115	2.99	0.0513	0.0033	0.1312	0.0089	0.0184	0.0003	117.2	2.2	126	8.2	117.2	2.2		JJJD24	JJJD24tr_42	354	15	22.8	1	1193	17	440000	5600	4.1	0.2	BDL	1	13.9	0.3	0.08	0.02	1.8	0.2	4	0.4	0.7	0.07	23	1	8	0.2	103	2.2	39	0.8	197
JJJD_24_43	204	77	2.79	0.0484	0.0034	0.1263	0.0089	0.0186	0.0004	118.7	2.7	121.4	7.8	118.7	2.7		JJJD24	JJJD24tr_43	188	13	15.5	1	574	13	450000	6900	2.7	0.17	BDL	1	13.3	0.4	0.04	0.01	0.6	0.1	1.6	0.2	0.3	0.04	10	0	4	0.2	47	1.3	19	0.5	97
JJJD_24_44	203	85	2.5	0.0481	0.0046	0.125	0.011	0.0186	0.0005	119	3.1	119	10	119	3.1		JJJD24	JJJD24tr_44	276	16	20	1.2	884	12	450000	7300	3.5	0.18	BDL	1	13.6	0.4	0.05	0.01	1.1	0.2	2.6	0.3	0.5	0.05	17	1	6	0.2	78	1.7	30	0.7	146
JJJD_24_45	101	41	2.62	0.0501	0.0052	0.126	0.013	0.0186	0.0005	118.5	3.2	122	11	118.5	3.2		JJJD24	JJJD24tr_45	210	15	19.3	1.1	646.5	9.3	470000	6100	2.7	0.14	BDL	1	9.5	0.2	0.04	0.01	0.6	0.1	2.1	0.2	0.4	0.04	12	1	5	0.2	58	1.3	22	0.5	109
JJJD_25_1	615	483	1.32	0.0487	0.0019	0.1217	0.0064	0.018	0.0007	115.1	4.2	117	5.6	115.1	4.2		JJJD25	JJJD25tr2_1	415	21	15.8	0.8	2170	29	560000	8300	4.6	0.24	0.02	0.01	20.1	0.4	0.49	0.04	8.4	0.5	14.2	0.7	0.5	0.07	61	2	20	0.5	229	4.5	85	1.7	374
JJJD_25_2	878	837	1.1	0.0487	0.002	0.1242	0.0067	0.0184	0.0007	117.7	4.4	118.8	6	117.7	4.4		JJJD25	JJJD25tr2_2	532	19	17.3	1	1947	41	560000	10000	6.9	0.29	0	0	26.1	0.6	0.28	0.03	4.6	0.3	9.3	0.6	0.4	0.05	48	2	17	0.5	196	4.3	75	1.7	338
JJJD_25_3	266	148	1.81	0.0485	0.0031	0.1258	0.0092	0.0188	0.0007	120.2	4.4	120.9	8.5	120.2	4.4		JJJD25	JJJD25tr2_3	341	16	22.4	1.2	1452	21	570000	8700	3.9	0.16	0.03	0.01	11.9	0.4	0.24	0.04	4.9	0.4	8.8	0.5	0.4	0.05	39	1	13	0.3	153	3.2	57	1.1	249
JJJD_25_4	296	250	1.21	0.0481	0.0027	0.1195	0.0081	0.0175	0.0007	111.9	4.2	114.3	7.3	111.9	4.2		JJJD25	JJJD25tr2_4	512	22	38.9	1.5	2516	61	570000	7000	3.1	0.17	0.1	0.02	12.4	0.4	0.73	0.06	11.5	0.6	17.4	0.8	1.1	0.1	78	3	24	0.7	274	8.1	101	3.2	427
JJJD_25_5	773	588	1.34	0.0477	0.0022	0.1239	0.007	0.0185	0.0007	118.1	4.3	118.5	6.3	118.1	4.3		JJJD25	JJJD25tr2_5	343	14	6.8	0.8	2378	46	570000	6800	4.5	0.2	BDL	1	24.7	0.6	0.22	0.03	5	0.3	11.6	0.7	0.5	0.06	60	2	21	0.7	251	6.7	94	2.4	417
JJJD_25_6	593	461	1.25	0.0483	0.0024	0.1199	0.0073	0.0179	0.0007	114.2	4.2	114.8	6.6	114.2	4.2		JJJD25	JJJD25tr2_6	468	17	26	1.3	2732	56	560000	7000	4.1	0.19	0.11	0.02	18.7	0.4	0.91	0.06	12.7	0.7	20.8	1	0.7	0.07	82	2	26	0.6	289	6	108	2.3	465
JJJD_25_7	2090	2590	0.85	0.0471	0.0016	0.1234	0.0061	0.0188	0.0007	120.3	4.1	118	5.5	120.3	4.1		JJJD25	JJJD25tr2_7	551	27	9.8	1.3	4294	95	560000	11000	7.1	0.46	0.06	0.03	32.8	1	0.78	0.1	13.1	0.9	24.9	1.3	1	0.15	124	4	42	1.4	481	13	179	4.4	747
JJJD_25_8	812	705	1.13	0.048	0.002	0.1201	0.0064	0.0179	0.0007	114.5	4.1	115	5.8	114.5	4.1		JJJD25	JJJD25tr2_8	393	17	17.3	1.3	2608	42	570000	7400	4.7	0.2	0.04	0.02	22.3	0.5	0.7	0.05	11.3	0.6	19.4	0.9	0.7	0.08	80	2	25	0.5	288	4.6	106	1.8	462
JJJD_25_9	1365	1287	1.06	0.0481	0.0017	0.1215	0.0059	0.0185	0.0007	118.1	4.2	116.3	5.3	118.1	4.2		JJJD25	JJJD25tr2_9	585	22	17.4	1	2130	41	560000	7700	7.4	0.28	0.03	0.01	25.8	0.9	0.29	0.03	5.4	0.4	11.1	0.6	0.5	0.06	53	2	18	0.5	214	5.6	83	2.3	375
JJJD_25_10	618	424	1.46	0.0465	0.0026	0.1144	0.0074	0.0179	0.0006	114.1	4	109.8	6.7	114.1	4		JJJD25	JJJD25tr2_10	370	15	14.2	1	1355	20	550000	7500	5.4	0.26	BDL	1	17.1	0.5	0.11	0.02	2.1	0.3	5.2	0.4	0.3	0.04	30	1	10	0.3	131	2.9	52	1.1	243
JJJD_25_11	722	741	0.94	0.0474	0.0021	0.1182	0.0069	0.0183	0.0007	117	4.2	113.8	6.1	117	4.2		JJJD25	JJJD25tr2_11	698	34	37.4	1.7	3500	120	560000	11000	4.2	0.25	0.3	0.05	17.2	0.6	1.06	0.07	14.6	0.7	23.1	1	1.6	0.12	108	4	35	1	395	13	145	4.6	619
JJJD_25_12	331	288	1.1	0.0487	0.0031	0.1171	0.0082	0.0179	0.0007	114.1	4.1	112.1	7.5	114.1	4.1		JJJD25	JJJD25tr2_12	492	16	37.6	1.6	2492	43	550000	8400	2.6	0.14	0.16	0.03	13.5	0.3	1.02	0.07	14.6	0.6	21.1	1	1.3	0.1	82	2	25	0.6	271	5.6	99	2	425
JJJD_25_13	1155	951	1.18	0.0481	0.0017	0.1223	0.006	0.0185	0.0007	118.1	4.1	117.5	5.3	118.1	4.1		JJJD25	JJJD25tr2_13	470	19	14.6	0.9	1975	29	570000	7300	7.7	0.31	0.01	0.01	32.1	0.7	0.21	0.03	4.4	0.3	9	0.6	0.4	0.06	46	1	16	0.4	194	3.9	78	1.5	348
JJJD_25_14	233	161	1.37	0.0458	0.0034	0.111	0.0092	0.0177	0.0007	113.2	4.3	106.4	8.4	113.2	4.3		JJJD25	JJJD25tr2_14	561	21	33.5	1.6	1936	29	570000	8800	2.9	0.17	0.08	0.02	13.1	0.5	0.57	0.06	9	0.6	13.8	0.7	0.7	0.07	56	2	19	0.5	204	4.2	78	1.5	341
JJJD_25_15	181	103	1.78	0.0485	0.0032	0.1167	0.0086	0.0179	0.0007	114.1	4.2	111.7	7.8	114.1	4.2		JJJD25	JJJD25tr2_15	418	18	31.3	1.5	1480	74	560000	9100	2.8	0.18	0.06	0.02	10.9	0.3	0.48	0.07	7.2	0.8	10.1	0.9	0.7	0.07	44	3	14	0.8	153	8.2	57	2.9	255
JJJD_25_16	198	157	1.27	0.0461	0.0037	0.1125	0.0095	0.0179	0.0007	114.6	4.4	110	8.7	114.6	4.4		JJJD25	JJJD25tr2_16	335	18	26.7	1.3	1113	16	560000	7700	3.5	0.19	BDL	1	18.2	0.5	0.12	0.02	2.4	0.2	5	0.4	0.9	0.09	25	1	9	0.2	108	2.3	42	0.8	198
JJJD_25_17	174	143	1.23	0.072	0.0093	0.186	0.029	0.0182	0.0008	116.4	4.9	170	24	116.4	4.9		JJJD25	JJJD25tr2_17	23	1	1.9	0.2	115.6	2.8	39000	580	0.2	0.01	0	0	16.2	0.4	0.03	0	0.5	0	0.9	0.1	0	0.01	4	0	1	0	12	0.4	5	0.1	20
JJJD_25_18	246	206	1.21	0.0469	0.0036	0.1157	0.0096	0.0174	0.0007	111.1	4.1	110.8	8.7	111.1	4.1		JJJD25	JJJD25tr2_18	448	19	35.5	1.5	2398	35	580000	9200	2.8	0.18	0.15	0.03	15.6	0.4	1.08	0.07	15.3	0.7	21.4	0.9	1.1	0.1	80	2	25	0.5	263	4.9	98	1.6	413
JJJD_25_19	227	184	1.25	0.0453	0.0039	0.11	0.0096	0.0177	0.0007	113.3	4.5	105.5	8.8	113.3	4.5		JJJD25	JJJD25tr2_19	368	17	23.7	1.3	1964	28	580000	8000	3.2	0.16	0.04	0.01	13	0.4	0.46	0.05	8	0.5	14	0.7	0.8	0.07	61	1	19	0.4	209	3.9	77	1.2	331
JJJD_25_20	406	303	1.36	0.0482	0.0027	0.1228	0.008	0.018	0.0007	114.8	4.1	117.4	7.3	114.8	4.1		JJJD25	JJJD25tr2_20	560	21	37.7	1.8	2859	48	570000	9200	3.3	0.15	0.21	0.03	15.9	0.4	1.15	0.07	15.6	0.8	20.3	0.8	1.2	0.09	88	2	27	0.6	297	5.4	114	2.1	487
JJJD_25_21	480	259	1.83	0.0492	0.0028	0.1236	0.008	0.0177	0.0007	113.3	4.1	118.1	7.3	113.3	4.1		JJJD25	JJJD25tr2_21	394	24	18	2.2	2020	130	580000	9000	4.7	0.22	0.03	0.02	18.1	0.7	0.37	0.08	6.6	1.1	11.6	1.3	0.5	0.06	53	5	19	1.6	216	18	81	6	364
JJJD_25_22	250	182	1.39	0.0455	0.0034	0.115	0.0094	0.018	0.0007	115	4.3	110.2	8.5	115	4.3		JJJD25	JJJD25tr2_22	404	21	27.3	1.7	2139	45	580000	9600	3	0.16	0.06	0.02	14.6	0.5	0.76	0.07	10.8	0.7	17.2	0.9	1	0.11	68	2	22	0.7	232	5.7	87	2.2	373
JJJD_25_23	400	264	1.54	0.0471	0.0024	0.121	0.0071	0.0181	0.0007	115.5	4.2	115.8	6.5	115.5	4.2		JJJD25	JJJD25tr2_23	399	23	21.5	1.4	2099	72	580000	7800	3.9	0.19	0.05	0.02	16.7	0.8	0.51	0.06	8.7	0.6	15	0.9	0.6	0.07	62	3	20	0.9	224	9.3	85	3.3	367
JJJD_25_24	238	169	1.42	0.0505	0.0033	0.1276	0.0096	0.0177	0.0006	113	4.1	121.5	8.7	113	4.1		JJJD25	JJJD25tr2_24	425	18	34.5	1.4	2108	32	580000	8100	2.7	0.18	0.14	0.03	14.4	0.3	0.88	0.06	13.6	0.7	18.5	0.8	1	0.09	70	2	22	0.4	234	4.2	85	1.4	365
JJJD_25_25	143	89	1.61	0.0483	0.0047	0.119	0.012	0.0179	0.0007	114.1	4.5	113	11	114.1	4.5		JJJD25	JJJD25tr2_25	287	16	22.3	1.3	976	12	590000	6600	3.6	0.18	BDL	1	14.3	0.4	0.07	0.02	1.5	0.2	4.1	0.4	0.6	0.07	21	1	8	0.2	92	1.7	38	0.6	177
JJJD_25_26	317	126	2.41	0.0463	0.0026	0.1129	0.0079	0.018	0.0007	114.9	4.3	109.3	7.5	114.9	4.3		JJJD25	JJJD25tr2_26	322	18	25.1	1.4	1523	56	590000	7900	2.9	0.17	0.08	0.02	11.9	0.6	0.48	0.05	7.3	0.7	11.2	1	0.6	0.07	45	3	15	0.8	161	6.1	61	2.3	268
JJJD_25_27	315	233	1.35	0.0478	0.0023	0.1192	0.0071	0.0181	0.0007	115.7	4.1	114.2	6.4	115.7	4.1		JJJD25	JJJD25tr2_27	260	16	20.2	1.1	780	11	580000	9400	3.1	0.2	0.02	0.01	26	0.6	0.08	0.02	1.7	0.2	3	0.3	0.6	0.08	17	1	6	0.2	69	1.9	29	0.7	141
JJJD_25_28	996	773	1.29	0.049	0.0019	0.1267	0.0065	0.0185	0.0007	118.3	4.1	121.1	5.8	118.3	4.1		JJJD25	JJJD25tr2_28	479	21	19.9	0.9	3622	58	590000	8500	5.2	0.21	0.09	0.02	26.6	0.6	0.94	0.07	13.6	0.7	21.6	0.8	0.8	0.09	100	2	34	0.6	381	5.9	147	2.3	646
JJJD_25_29	1318	779	1.69	0.0486	0.0017	0.1233	0.006	0.0187	0.0007	119.4	4.2	118	5.5	119.4	4.2		JJJD25	JJJD25tr2_29	26	1	0.7	0.1	129.8	1.8	40000	490	0.5	0.02	BDL	1	2.3	0.1	0.01	0	0.2	0	0.5	0	0	0	3	0	1	0	12	0.2	5	0.1	24
JJJD_25_30	159	98	1.65	0.0733	0.0081	0.173	0.017	0.0181	0.0008	115.5	5.2	161	15	115.5	5.2		JJJD25	JJJD25tr2_30	410	24	31.9	2.4	1394	52	600000	19000	3.5	0.33	0.18	0.07	13.1	0.4	0.26	0.07	5.3	0.6	7.6	0.9	0.4	0.12	38	2	13	0.7	146	7.4	57	2.4	249
JJJD_25_31	195	134	1.44	0.0489	0.0038	0.1171	0.0095	0.0176	0.0007	112.3	4.1	112	8.7	112.3	4.1		JJJD25	JJJD25tr2_31	372	19	32.1	2.3	1916	36	590000	11000	2.8	0.21	0.07	0.03	13.1	0.5	0.5	0.05	9.1	0.8	14.4	1	0.9	0.09	63	3	19	0.7	215	7.2	79	2.2	342
JJJD_25_32	293	202	1.43	0.0472	0.0032	0.113	0.0085	0.0176	0.0006	112.2	4	109.3	7.9	112.2	4		JJJD25	JJJD25tr2_32	486	21	36.6	1.4	2553	49	590000	8800	3.1	0.16	0.15	0.03	16.2	0.4	1.12	0.09	16	0.7	20.6	0.8	1.1	0.1	84	2	26	0.6	282	6.1	105	2.3	449
JJJD_25_33	774	393	1.96	0.0467	0.0021	0.1187	0.0068	0.0184	0.0007	117.3	4.2	113.8	6.2	117.3	4.2		JJJD25	JJJD25tr2_33	423	20	11.2	1	2071	58	590000	9300	8.9	0.47	0	0	27.2	0.9	0.24	0.04	3.9	0.4	8.9	0.7	0.4	0.05	45	2	16	0.5	203	6.7	81	2.6	373
JJJD_25_34	398	252	1.55	0.0493	0.003	0.1205	0.008	0.0179	0.0007	114.5	4.1	116.1	7.1	114.5	4.1		JJJD25	JJJD25tr2_34	409	21	22	1.3	2293	44	590000	9400	3.6	0.22	0.07	0.02	16.1	0.6	0.71	0.05	10.1	0.6	15.6	0.9	0.9	0.08	67	2	21	0.6	239	5.8	92	2	404
JJJD_25_35	264	173	1.51	0.0536	0.0067	0.14	0.02	0.018	0.0008	114.8	5	132	18	114.8	5		JJJD25	JJJD25tr2_35	562	23	32.4	2.3	2630	100	580000	11000	3	0.23	0.18	0.05	14.1	0.5	0.71	0.09	10.2	0.7	16.9	1.4	1.2	0.16	82	5	26	1.5	285	14	105	4.7	461
JJJD_09_1	317	196	1.54	0.0496	0.0023	0.1229	0.0052	0.0181	0.0004	115.8	2.6	117.5	4.7	115.8	2.6		JJJD09	JJJD09tr_1	267	22	25	1.2	1228	25	580000	9500	1.6	0.12	0.18	0.08	10.8	0.4	0.37	0.05	5.7	0.5	8.7	0.5	1.4	0.12	37	1	12	0.3	121	3.1	45	1.1	191
JJJD_09_2	70	23	2.94	0.0516	0.0052	0.13	0.013	0.018	0.0005	114.8	2.9	123	12	114.8	2.9		JJJD09	JJJD09tr_2	235	19	12.6	0.9	586	13	580000	8000	1.4	0.12	BDL	1	5.6	0.2	0.03	0.01	0.8	0.2	1.9	0.3	0.5	0.06	12	1	4	0.2	53	1.9	21	0.7	103
JJJD_09_3	141	58	2.4	0.0468	0.004	0.1128	0.0092	0.0176	0.0004	112.6	2.5	108	8.4	112.6	2.5		JJJD09	JJJD09tr_3	257	20	8.9	0.8	1133	16	610000	7400	1.4	0.11	BDL	1	8	0.3	0.15	0.03	2.7	0.3	5.6	0.5	1.5	0.12	28	1	9	0.3	106	2.3	42	1	208
JJJD_09_4	193	89	2.16	0.0506	0.0043	0.124	0.011	0.0177	0.0003	113.1	2	118.3	9.9	113.1	2		JJJD09	JJJD09tr_4	175	16	5.6	0.7	945	25	630000	8100	1.2	0.11	0.01	0.01	6.9	0.2	0.14	0.03	2.9	0.4	5.1	0.5	2	0.14	25	1	8	0.3	86	2.9	34	1.2	164
JJJD_09_5	92	31	2.93	0.0492	0.0054	0.12	0.013	0.0176	0.0004	112.7	2.8	114	12	112.7	2.8		JJJD09	JJJD09tr_5	219	15	10.8	0.9	522.6	7.7	590000	8500	1.4	0.11	BDL	1	6.8	0.2	0.04	0.01	0.5	0.1	1.9	0.3	0.5	0.07	10	1	4	0.1	45	1.2	18	0.4	90
JJJD_09_6	234	148	1.49	0.0467	0.0027	0.1157	0.0073	0.018	0.0005	115.1	2.9	111.7	6.4	115.1	2.9		JJJD09	JJJD09tr_6	275	19	43.4	1.7	1349	24	580000	11000	1.7	0.14	0.08	0.02	10.6	0.3	0.59	0.06	8.8	0.6	12.8	0.7	1.8	0.13	46	2	14	0.4	146	3.8	50	1.2	210
JJJD_09_7	81	28	2.71	0.0453	0.0056	0.117	0.016	0.0177	0.0005	112.9	3.4	111	14	112.9	3.4		JJJD09	JJJD09tr_7	165	16	9.4	0.8	373.4	8.4	570000	10000	1.2	0.11	BDL	1	5.4	0.2	0.01	0.01	0.4	0.1	1.1	0.2	0.3	0.04	7	0	3	0.1	31	0.9	13	0.4	64
JJJD_09_8	232	161	1.46	0.0455	0.0028	0.1151	0.0072	0.0184	0.0004	117.2	2.3	110.3	6.6	117.2	2.3		JJJD09	JJJD09tr_8	225	18	25.6	1.5	986	89	550000	11000	1.8	0.15	0.03	0.01	8	0.5	0.22	0.05	3.3	0.5	6.5	0.9	1	0.14	30	3	9	1	102	11	35	3.4	154
JJJD_09_9	227	127	1.77	0.0478	0.003	0.1166	0.0071	0.018	0.0004	115	2.7	112.4	6.6	115	2.7		JJJD09	JJJD09tr_9	242	16	19.2	1.2	641.5	8.4	600000	8200	1.8	0.14	BDL	1	6.7	0.2	0.02	0.01	1	0.2	2.4	0.3	0.4	0.07	15	1	5	0.2	62	1.5	24	0.5	111
JJJD_09_10	86	40	2.26	0.042	0.0043	0.105	0.011	0.0178	0.0004	113.6	2.7	102	10	113.6	2.7		JJJD09	JJJD09tr_10	237	20	11.4	1	760	25	600000	7700	1.4	0.12	BDL	1	6.1	0.3	0.06	0.02	1.1	0.2	3.2	0.4	0.8	0.11	17	1	6	0.3	70	3	28	1	138
JJJD_09_11	267	169	2.42	0.0491	0.0036	0.1226	0.0089	0.018	0.0005	115.1	2.9	118	8.2	115.1	2.9		JJJD09	JJJD09tr_11	128	12	3.8	0.6	725	16	580000	9200	1.2	0.09	BDL	1	5.3	0.2	0.12	0.02	2.1	0.2	3.4	0.3	1.7	0.16	16	1	5	0.2	63	2.1	25	0.8	125
JJJD_09_12	70	35	2.88	0.0441	0.0065	0.109	0.016	0.0177	0.0005	112.9	3.3	103	15	112.9	3.3		JJJD09	JJJD09tr_12	186	15	9.9	0.9	671	12	580000	9200	1.1	0.12	0	0	5	0.2	0.02	0.01	0.5	0.1	1.9	0.2	0.6	0.08	13	1	5	0.2	60	1.7	24	0.7	118
JJJD_09_13	64	32	2.73	0.0438	0.0066	0.113	0.017	0.0182	0.0006	116.3	3.8	107	16	116.3	3.8		JJJD09	JJJD09tr_13	200	17	11.7	1	524	17	590000	8100	1.3	0.11	BDL	1	4.5	0.2	0.02	0.01	0.7	0.1	1.6	0.2	0.5	0.08	11	1	4	0.2	49	1.7	19	0.6	91
JJJD_09_14	93	45	2.61	0.0498	0.0053	0.122	0.013	0.0182	0.0005	116.1	3.3	116	12	116.1	3.3		JJJD09	JJJD09tr_14	210	20	7.9	0.9	569.8	8.3	580000	8100	1.4	0.12	BDL	1	5.3	0.2	0.03	0.01	0.7	0.1	1.9	0.2	0.6	0.08	12	1	4	0.2	51	1.2	20	0.5	98
JJJD_09_15	69	30	2.65	0.0535	0.0061	0.127	0.015	0.0175	0.0005	111.8	3.4	120	13	111.8	3.4		JJJD09	JJJD09tr_15	224	15	9.9	0.9	441.1	8.5	570000	10000	1.4	0.12	BDL	1	5.1	0.2	0.02	0.01	0.6	0.1	1.5	0.2	0.3	0.05	8	1	3	0.1	38	1.1	16	0.5	77
JJJD_09_16	106	54	1.91	0.0468	0.0055	0.116	0.014	0.0177	0.0006	113.4	3.7	112	13	113.4	3.7		JJJD09	JJJD09tr_16	241	16	12.5	1.1	684	17	550000	7000	1.5	0.12	BDL	1	7.8	0.3	0.05	0.01	1	0.2	2.1	0.3	0.6	0.07	13	1	5	0.2	59	2.3	25	0.8	121
JJJD_09_17	123	76	1.55	0.048	0.0052	0.121	0.013	0.0181	0.0004	115.6	2.8	116	11	115.6	2.8		JJJD09	JJJD09tr_17	221	16	11.4	0.8	989	51	520000	8100	1.3	0.1	0.01	0.01	6.6	0.3	0.13	0.02	2.4	0.3	4.5	0.4	1.1	0.1	22	1	7	0.4	89	4.7	36	1.9	169
JJJD_09_18	130	61	2.06	0.0511	0.0046	0.124	0.011	0.0177	0.0005	113.2	2.9	118.2	10	113.2	2.9		JJJD09	JJJD09tr_18	202	15	7.8	0.9	685.5	8.3	570000	7200	1.4	0.11	BDL	1	7.1	0.2	0.03	0.01	0.8	0.2	2.2	0.2	0.7	0.08	13	1	5	0.2	58	1.4	24	0.5	123
JJJD_09_19	89	46	1.92	0.0432	0.0062	0.104	0.014	0.0179	0.0006	114.5	3.5	99	13	114.5	3.5		JJJD09	JJJD09tr_19	213	16	10.7	0.8	713	11	560000	7400	1.4	0.1	BDL	1	7.3	0.3	0.03	0.01	0.7	0.2	1.9	0.2	0.5	0.07	13	1	5	0.2	62	1.6	26	0.5	128
JJJD_09_20	67	27	2.45	0.0482	0.0064	0.118	0.015	0.0179	0.0005	114	3.3	115	14	114	3.3		JJJD09	JJJD09tr_20	198	16	11.2	0.8	517	10	560000	7100	1.2	0.12	BDL	1	4.9	0.2	0.02	0.01	0.6	0.1	1.5	0.2	0.3	0.06	10	1	3	0.1	45	1.1	19	0.5	94
JJJD_09_21	136	55	2.54	0.0456	0.0046	0.116	0.012	0.0185	0.0005	118.3	3	111	11	118.3	3		JJJD09	JJJD09tr_21	226	16	6.4	0.8	585	15	570000	8400	1.2	0.12	0.01	0.01	6.1	0.2	0.02	0.01	0.5	0.1	1.3	0.2	0.5	0.06	9	1	3	0.2	47	1.4	20	0.6	106
JJJD_09_22	150	98	1.54	0.0553	0.005	0.139	0.013	0.0184	0.0005	117.4	3.1	131	12	117.4	3.1		JJJD09	JJJD09tr_22	225	18	30.6	1.9	522	17	550000	9300	1.9	0.14	0.02	0.01	6.4	0.3	0.09	0.02	1.3	0.2	2.6	0.3	0.6	0.08	13	1	5	0.2	52	2.2	20	0.8	87
JJJD_09_23	136	81	1.7	0.0455	0.0044	0.117	0.011	0.0176	0.0005	112.5	3.1	111.4	9.8	112.5	3.1		JJJD09	JJJD09tr_23	173	14	8.6	0.8	756	33	570000	8500	1.2	0.12	0.01	0.02	6.2	0.3	0.05	0.02	1.6	0.2	3.4	0.4	1.1	0.12	18	2	6	0.4	70	4.1	29	1.4	134
JJJD_09_24	64	29	2.19	0.0516	0.0077	0.122	0.018	0.0178	0.0006	113.4	3.5	115	16	113.4	3.5		JJJD09	JJJD09tr_24	145	13	10.1	0.9	459	7	570000	8300	1.3	0.1	BDL	1	5	0.2	0.03	0.01	0.6	0.1	1.2	0.2	0.5	0.06	9	1	3	0.1	40	1.1	17	0.4	84
JJJD_09_25	97	46	2.05	0.0463	0.0046	0.12	0.013	0.018	0.0005	114.7	2.8	114	12	114.7	2.8		JJJD09	JJJD09tr_25	154	12	8.2	0.9	511.3	9.6	540000	8700	1.2	0.11	0	0	6	0.2	0.02	0.01	0.4	0.1	1.3	0.2	0.4	0.05	9	1	3	0.1	42	1.3	18	0.5	90
JJJD_09_26	113	65	1.95	0.0514	0.0049	0.132	0.013	0.0183	0.0005	116.7	3.4	125	11	116.7	3.4		JJJD09	JJJD09tr_26	201	16	13.3	1.1	618	11	550000	8600	1.3	0.12	0	0	6.7	0.2	0.03	0.01	0.9	0.2	2.2	0.3	0.7	0.08	13	1	5	0.2	58	1.6	23	0.7	111
JJJD_09_27	45	19	2.71	0.0498	0.0086	0.131	0.023	0.0183	0.0007	117.1	4.3	121	20	117.1	4.3		JJJD09	JJJD09tr_27	124	12	8.2	0.9	211.8	4.5	560000	8400	1.1	0.11	0	0	3.3	0.2	0.02	0.01	0.1	0.1	0.4	0.1	0.1	0.04	4	0	1	0.1	18	0.8	8	0.3	39
JJJD_09_28	102	65	1.74	0.0492	0.0059	0.123	0.015	0.018	0.0004	115.1	2.7	118	14	115.1	2.7		JJJD09	JJJD09tr_28	212	16	10.9	1.1	630	16	570000	9000	1.4	0.15	0.01	0.01	6.9	0.3	0.06	0.02	0.8	0.2	2	0.3	0.6	0.07	12	1	4	0.2	57	2	23	0.8	113
JJJD_09_29	67	37	1.98	0.0429	0.006	0.107	0.015	0.0176	0.0005	112.4	3	102	14	112.4	3		JJJD09	JJJD09tr_29	166	16	10.6	1.2	335.5	5.8	570000	7700	1.3	0.11	BDL	1	4.2	0.2	0.03	0.01	0.5	0.1	0.9	0.2	0.3	0.06	6	0	2	0.1	29	1	13	0.3	62
JJJD_09_30	88	57	1.66	0.0487	0.0058	0.12	0.014	0.0184	0.0005	117.3	3.2	116	13	117.3	3.2		JJJD09	JJJD09tr_30	221	15	9.8	0.9	541.9	9.3	560000	8900	1.3	0.1	BDL	1	6.5	0.3	0.03	0.01	0.7	0.1	2.2	0.3	0.6	0.08	11	1	4	0.2	50	1.3	20	0.5	97
JJJD_09_31	118	53	2.41	0.0499	0.0051	0.119	0.012	0.0177	0.0005	113	2.8	117	11	113	2.8		JJJD09	JJJD09tr_31	294	18	11.5	0.9	862	13	540000	7100	1.6	0.14	0	0	7.1	0.2	0.07	0.02	1.2	0.2	2.9	0.3	0.8	0.09	16	1	6	0.2	74	1.6	31	0.7	159
JJJD_09_32	230	159	1.74	0.0525	0.0035	0.1283	0.0085	0.0184	0.0004	117.6	2.4	123.2	7.9	117.6	2.4		JJJD09	JJJD09tr_32	183	15	23.4	1.3	718	64	530000	7900	1.5	0.11	0.02	0.01	6.9	0.4	0.12	0.03	1.9	0.4	4	0.7	0.5	0.09	19	2	6	0.7	70	6.8	26	2.4	119
JJJD_09_33	118	80	1.73	0.0492	0.0045	0.12	0.01	0.018	0.0005	115.2	2.9	114.1	9.5	115.2	2.9		JJJD09	JJJD09tr_33	214	16	10.3	1	1286	19	550000	7200	1.3	0.11	BDL	1	8	0.2	0.19	0.03	3.7	0.3	7.2	0.5	2.1	0.15	35	1	11	0.3	130	3	49	0.9	226
JJJD_09_34	97	50	2.36	0.0608	0.0081	0.158	0.022	0.0181	0.0005	115.4	3.1	146	19	115.4	3.1		JJJD09	JJJD09tr_34	163	13	10.6	0.9	873	15	550000	6700	1.1	0.11	0	0	5.6	0.2	0.12	0.02	2.5	0.3	4.5	0.4	1.2	0.11	22	1	7	0.2	82	1.7	32	0.7	154
JJJD_09_35	76	28	3.29	0.0518	0.006	0.128	0.015	0.018	0.0005	115	3.1	121	13	115	3.1		JJJD09	JJJD09tr_35	162	14	10.1	0.9	340.1	6.6	540000	7900	1.2	0.1	0	0	5.4	0.2	0.02	0.01	0.3	0.1	0.7	0.1	0.3	0.05	6	0	2	0.1	28	1	12	0.3	61
JJJD_09_36	95	37	2.25	0.0477	0.0048	0.12	0.012	0.0183	0.0005	116.8	3	114	11	116.8	3		JJJD09	JJJD09tr_36	227	16	12.2	1	631	13	500000	7900	1.3	0.1	BDL	1	4.9	0.2	0.04	0.01	0.9	0.2	2.5	0.3	0.7	0.08	13	1	4	0.2	54	1.5	22	0.6	113
JJJD_09_37	83	39	1.82	0.0519	0.0057	0.129	0.014	0.018	0.0005	115.3	2.9	122	13	115.3	2.9		JJJD09	JJJD09tr_37	162	12	8.9	0.9	455	11	510000	8500	1.1	0.1	0	0.01	5.2	0.2	0.03	0.01	0.5	0.1	1.5	0.2	0.5	0.05	9	1	3	0.2	38	1.3	16	0.5	79
JJJD_09_38	86	43	1.75	0.0486	0.0041	0.121	0.011	0.0179	0.0005	114.5	3	115.6	9.6	114.5	3		JJJD09	JJJD09tr_38	213	16	10.2	1	578	9.8	520000	7600	1.4	0.12	BDL	1	7.4	0.2	0.02	0.01	0.7	0.1	2	0.3	0.5	0.07	11	1	4	0.1	50	1.4	21	0.5	102
JJJD_09_39	65	32	1.84	0.0497	0.0075	0.115	0.016	0.0177	0.0006	112.8	3.6	109	15	112.8	3.6		JJJD09	JJJD09tr_39	218	13	10.1	1	531.7	9.7	500000	7700	1.1	0.11	BDL	1	4.6	0.2	0.03	0.01	0.6	0.1	1.6	0.3	0.6	0.07	11	1	4	0.1	48	1.7	20	0.6	95
JJJD_09_40	94	55	1.65	0.0485	0.0042	0.1166	0.0098	0.0181	0.0005	115.4	3.4	115.5	9.8	115.4	3.4		JJJD09	JJJD09tr_40	212	14	10.6	0.9	809	14	480000	7000	1.1	0.1	BDL	1	5.7	0.2	0.13	0.02	2.3	0.3	4	0.3	1.1	0.1	19	1	6	0.2	75	1.6	29	0.7	136
JJJD_09_41	105	34	6.02	0.0535	0.0046	0.127	0.011	0.0177	0.0005	113.1	3.1	122.3	9.8	113.1	3.1		JJJD09	JJJD09tr_41	154	17	5.1	0.7	311.7	5.9	470000	7900	0.8	0.1	BDL	1	3.5	0.2	0.01	0.01	0.2	0.1	0.8	0.2	0.3	0.05	5	0	2	0.1	24	0.8	10	0.3	54
JJJD_09_42	92	38	4.63	0.0503	0.004	0.127	0.011	0.0181	0.0005	115.6	3.1	120.7	9.4	115.6	3.1		JJJD09	JJJD09tr_42	133	12	5.7	0.7	351.1	5.8	470000	7700	1	0.09	BDL	1	4.2	0.2	0.02	0.01	0.3	0.1	0.9	0.2	0.3	0.05	6	0	2	0.1	27	0.8	11	0.3	60
JJJD_09_43	65	24	4.76	0.0498	0.0061	0.117	0.014	0.0179	0.0005	114.6	2.9	111	12	114.6	2.9		JJJD09	JJJD09tr_43	190	16	9.9	0.8	401.1	9.2	460000	9200	0.9	0.08	BDL	1	4	0.2	0.02	0.01	0.6	0.1	1.4	0.2	0.5	0.06	8	0	3	0.1	35	1	14	0.4	69
JJJD_09_44	62	25	3.76	0.0511	0.0057	0.123	0.013	0.0181	0.0006	115.7	3.8	117	12	115.7	3.8		JJJD09	JJJD09tr_44	220	15	10.4	0.9	499.7	9.9	450000	7800	1.1	0.1	0	0	4.9	0.2	0.02	0.01	0.6	0.1	1.4	0.2	0.4	0.05	10	0	3	0.1	43	1.4	17	0.5	84
JJJD_09_45	109	43	3.24	0.0473	0.0044	0.117	0.011	0.0182	0.0005	116.1	3	111.3	10	116.1	3		JJJD09	JJJD09tr_45	194	14	7.6	0.8	464	15	470000	8200	1	0.09	BDL	1	5.3	0.2	0.03	0.01	0.8	0.1	1.6	0.2	0.5	0.07	9	1	3	0.2	40	1.7	16	0.6	80
JJJD_11_1	351	136	2.43	0.0478	0.0028	0.1169	0.0067	0.0178	0.0003	113.9	1.9	113.5	6.4	113.9	1.9		JJJD11	JJJD11tr_1	153	10	7.1	1	848	13	450000	6200	1.8	0.14	BDL	1	12.1	0.3	0.03	0.01	0.8	0.1	2.6	0.2	0.3	0.05	21	1	5	0.2	63	1.6	26	0.7	123
JJJD_11_2	337	121	2.62	0.0487	0.0035	0.1192	0.0085	0.018	0.0003	115	1.7	113.9	7.7	115	1.7		JJJD11	JJJD11tr_2	126	13	10.4	2.5	580	18	430000	7600	1.7	0.14	BDL	1	10.3	0.4	0.02	0.01	0.4	0.1	1.4	0.3	0.1	0.05	15	1	3	0.2	43	2.1	17	0.7	82
JJJD_11_3	245	136	1.68	0.049	0.0035	0.1216	0.0092	0.0178	0.0004	113.8	2.3	116	8.3	113.8	2.3		JJJD11	JJJD11tr_3	151	10	24.4	2	1160	25	440000	5900	1.5	0.13	0.03	0.01	9.8	0.3	0.24	0.04	4	0.4	7.1	0.4	0.7	0.08	46	2	9	0.3	100	2.4	37	0.9	156
JJJD_11_4	168	78	2.03	0.0499	0.0049	0.125	0.012	0.0177	0.0003	113.3	2.1	118	11	113.3	2.1		JJJD11	JJJD11tr_4	120	10	15.8	1.2	740	21	420000	6400	1.3	0.13	BDL	1	7	0.2	0.06	0.01	1.1	0.1	2.9	0.3	0.3	0.04	25	1	5	0.2	60	2.1	22	0.7	100
JJJD_11_5	539	266	1.9	0.0493	0.0027	0.1225	0.0072	0.0181	0.0003	115.9	1.7	117	6.5	115.9	1.7		JJJD11	JJJD11tr_5	137	9	5	0.8	1596	23	420000	6000	1.5	0.13	BDL	1	19.2	0.4	0.06	0.02	1.6	0.2	5	0.3	0.6	0.07	51	2	11	0.3	128	2.5	49	0.8	218
JJJD_11_6	139	60	2.25	0.05	0.0043	0.1198	0.01	0.0177	0.0004	113.2	2.4	114.2	9.3	113.2	2.4		JJJD11	JJJD11tr_6	146	10	20	1.4	572.3	8.2	420000	6600	1.6	0.11	BDL	1	7.8	0.3	0.05	0.01	0.9	0.1	2.2	0.2	0.2	0.04	19	1	4	0.1	45	1	17	0.4	75
JJJD_11_7	148	65	2.25	0.0464	0.0042	0.117	0.011	0.0179	0.0004	114.4	2.4	113	10	114.4	2.4		JJJD11	JJJD11tr_7	165	9	14.7	1.3	669	12	410000	6700	1.5	0.12	BDL	1	6.9	0.3	0.05	0.01	0.9	0.1	2.6	0.3	0.3	0.05	23	1	5	0.2	55	1.3	20	0.4	89
JJJD_11_8	226	114	2.02	0.0525	0.0046	0.129	0.011	0.018	0.0003	115.1	2.1	122.5	10	115.1	2.1		JJJD11	JJJD11tr_8	121	9	41.5	7	943	16	420000	6200	1.5	0.11	0.02	0.01	9.7	0.3	0.04	0.01	0.7	0.1	2.3	0.2	0.4	0.05	27	1	6	0.2	73	1.7	27	0.6	126
JJJD_11_9	640	327	2.06	0.0488	0.0026	0.1229	0.0065	0.0181	0.0003	115.6	1.7	117.4	5.9	115.6	1.7		JJJD11	JJJD11tr_9	157	15	8.3	1.5	1236	51	410000	7700	1.4	0.21	BDL	1	11.9	0.5	0.19	0.04	3.3	0.6	5.8	1	0.7	0.14	45	3	9	0.6	97	5.4	36	1.7	168
JJJD_11_10	215	140	1.61	0.05	0.0036	0.1218	0.0084	0.0178	0.0003	113.5	2.1	117.3	7.5	113.5	2.1		JJJD11	JJJD11tr_10	153	9	22.1	1.4	1171	14	420000	5600	1.4	0.12	0.03	0.01	8.8	0.4	0.3	0.04	4.8	0.4	8.1	0.4	0.9	0.08	52	2	10	0.2	103	1.7	35	0.6	151
JJJD_11_11	220	141	1.64	0.0515	0.0039	0.1251	0.0094	0.0178	0.0004	113.5	2.6	119.2	8.4	113.5	2.6		JJJD11	JJJD11tr_11	166	13	13.6	1.4	1095	19	460000	8100	1.2	0.12	BDL	1	8	0.3	0.06	0.01	1.6	0.2	4.1	0.4	0.5	0.06	36	1	8	0.3	95	2.2	34	0.7	151
JJJD_11_12	393	289	1.41	0.0482	0.003	0.1175	0.0073	0.018	0.0003	114.8	1.8	113.3	6.5	114.8	1.8		JJJD11	JJJD11tr_12	259	14	16.5	1.5	1793	25	490000	6300	1.4	0.15	0.03	0.02	11.3	0.4	0.45	0.05	7.4	0.6	11.2	0.7	1.3	0.11	63	2	15	0.3	163	3.1	57	1.1	249
JJJD_11_13	342	228	1.52	0.0493	0.0031	0.1225	0.0079	0.0178	0.0003	113.7	1.8	117.8	7.3	113.7	1.8		JJJD11	JJJD11tr_13	207	20	22.1	3.5	1517	25	500000	11000	1.6	0.16	0.03	0.02	11.7	0.4	0.37	0.04	7.5	0.6	10.9	0.7	1.2	0.14	57	2	13	0.4	142	3.6	49	1.6	217
JJJD_11_14	146	52	2.72	0.0556	0.0053	0.131	0.011	0.018	0.0004	115	2.5	124.1	10	115	2.5		JJJD11	JJJD11tr_14	155	15	10.3	1	483.4	9.3	520000	7600	1.4	0.13	BDL	1	6.8	0.3	0.02	0.01	0.2	0.1	1.2	0.2	0.2	0.03	9	1	3	0.1	38	1.1	15	0.4	78
JJJD_11_15	255	204	1.22	0.0487	0.0038	0.1187	0.0092	0.0178	0.0003	113.7	2	115.6	8.4	113.7	2		JJJD11	JJJD11tr_15	365	23	43.7	2.3	1860	29	560000	7700	2.1	0.16	0.06	0.02	14.3	0.4	0.7	0.07	10.2	0.5	16.1	0.8	1.6	0.11	70	2	18	0.4	193	4.6	65	1.4	280
JJJD_11_16	317	236	1.28	0.0474	0.0031	0.1166	0.0077	0.0178	0.0003	113.9	2	111.6	7	113.9	2		JJJD11	JJJD11tr_16	386	24	25.2	1.6	2626	47	740000	11000	2	0.18	0.13	0.04	13.9	0.5	0.96	0.09	14.1	0.8	21.4	1	2.1	0.14	66	2	27	0.6	306	7	119	3	540
JJJD_11_17	226	132	1.68	0.0488	0.0041	0.1224	0.0093	0.0179	0.0003	114.3	2	118	8.7	114.3	2		JJJD11	JJJD11tr_17	307	26	17.6	1.4	1284	49	770000	13000	2.1	0.16	BDL	1	9.6	0.3	0.09	0.03	1.6	0.2	4.7	0.6	0.6	0.09	24	1	11	0.6	145	6.4	60	2.5	292
JJJD_11_18	175	132	1.32	0.0464	0.0046	0.116	0.012	0.0178	0.0004	113.9	2.7	112	11	113.9	2.7		JJJD11	JJJD11tr_18	311	20	22.5	1.4	1941	31	810000	12000	1.8	0.14	BDL	1	10.1	0.4	0.39	0.05	6.4	0.6	13.6	0.8	1.4	0.17	45	2	21	0.6	246	5.5	95	1.9	444
JJJD_11_19	139	61	2.3	0.0445	0.0047	0.109	0.011	0.0177	0.0005	112.9	3	106	11	112.9	3		JJJD11	JJJD11tr_19	197	20	15.4	1.1	647	10	820000	12000	1.7	0.17	BDL	1	6.9	0.3	0.04	0.02	0.6	0.2	2.1	0.3	0.3	0.06	9	1	5	0.2	71	2.2	31	0.7	163
JJJD_11_20	256	218	1.23	0.0493	0.0042	0.122	0.011	0.0177	0.0003	113	2.1	119.8	9.3	113	2.1		JJJD11	JJJD11tr_20	350	28	48.2	5.3	2445	49	850000	16000	2.1	0.2	0.15	0.05	13.9	0.6	0.73	0.1	12.2	1.2	21.3	1.7	1.6	0.16	58	2	27	0.9	335	9.1	120	3.2	577
JJJD_11_21	322	267	1.37	0.0449	0.0036	0.1153	0.0091	0.0182	0.0004	116.5	2.3	110.2	8.3	116.5	2.3		JJJD11	JJJD11tr_21	262	20	12.3	1.1	2590	40	840000	13000	1.7	0.16	0.05	0.02	13.6	0.4	0.54	0.07	10.9	0.8	19.1	1.3	1.9	0.17	58	2	27	0.7	387	8.9	122	2.7	595
JJJD_11_22	152	82	2.04	0.044	0.0051	0.111	0.013	0.0179	0.0003	114.3	2.1	107	12	114.3	2.1		JJJD11	JJJD11tr_22	205	23	27.6	3.1	1008	82	830000	13000	1.7	0.17	BDL	1	7.4	0.4	0.04	0.02	0.9	0.3	3.3	0.6	0.4	0.09	14	2	8	0.8	123	10	43	3.7	230
JJJD_11_23	143	98	1.69	0.0538	0.0057	0.135	0.015	0.018	0.0004	114.9	2.6	127	13	114.9	2.6		JJJD11	JJJD11tr_23	233	18	23	1.6	993	23	830000	13000	1.8	0.17	0	0.01	7.9	0.3	0.07	0.02	1.5	0.3	5	0.5	0.5	0.1	18	1	9	0.3	134	4.4	41	1	210
JJJD_11_24	276	247	1.31	0.0487	0.0043	0.1228	0.01	0.0182	0.0003	116.5	2.1	117	9.3	116.5	2.1		JJJD11	JJJD11tr_24	272	19	20.8	1.8	2324	32	810000	11000	1.8	0.13	0.08	0.03	11.5	0.3	0.77	0.07	12.4	0.9	21.9	1.2	1.9	0.13	55	2	25	0.6	338	6.3	96	1.6	469
JJJD_11_25	532	328	1.9	0.0485	0.0027	0.1198	0.007	0.0179	0.0003	114.5	1.8	115.3	6.5	114.5	1.8		JJJD11	JJJD11tr_25	322	17	11.1	1.1	1611	26	800000	13000	2.1	0.18	BDL	1	14.5	0.4	0.13	0.03	3.2	0.4	7.3	0.5	0.7	0.1	27	1	13	0.4	202	4.2	63	1.4	333
JJJD_11_26	305	271	1.25	0.0508	0.0037	0.1271	0.0091	0.0181	0.0004	115.8	2.3	122	8	115.8	2.3		JJJD11	JJJD11tr_26	236	16	16.4	1.4	2280	55	670000	9000	2	0.13	0.08	0.03	12.3	0.3	0.56	0.06	10.6	0.6	16.8	0.8	1.4	0.14	60	2	21	0.5	279	6.7	80	2	378
JJJD_11_27	125	60	2.19	0.0471	0.0049	0.117	0.012	0.0179	0.0004	114.5	2.4	111	11	114.5	2.4		JJJD11	JJJD11tr_27	136	12	14.4	1.1	537	25	640000	8700	1.4	0.14	BDL	1	5.5	0.2	0.02	0.01	0.6	0.2	1.9	0.3	0.2	0.05	10	1	4	0.3	55	2.9	19	0.9	97
JJJD_11_28	213	180	1.23	0.0487	0.0042	0.1203	0.0097	0.0179	0.0004	114.4	2.3	115.8	9	114.4	2.3		JJJD11	JJJD11tr_28	210	17	20.4	1.5	1745	25	630000	10000	1.5	0.15	0.03	0.02	10.4	0.4	0.43	0.06	8.5	0.6	15.1	0.9	1.3	0.12	52	2	17	0.5	206	3.6	63	1.3	279
JJJD_11_29	152	52	2.94	0.0546	0.006	0.129	0.013	0.0178	0.0006	113.6	3.6	122	11	113.6	3.6		JJJD11	JJJD11tr_29	129	11	4.8	0.9	433.7	9.4	600000	9600	1.5	0.12	BDL	1	7.5	0.3	0	0	0.2	0.1	0.8	0.2	0.1	0.03	7	1	3	0.1	39	1.5	15	0.5	78
JJJD_11_30	784	458	1.67	0.0492	0.0021	0.1217	0.0054	0.0179	0.0002	114.1	1.5	116.5	4.9	114.1	1.5		JJJD11	JJJD11tr_30	235	16	5	1	2322	36	590000	8900	1.5	0.16	0.01	0.01	18.9	0.5	0.22	0.04	4.9	0.5	12	0.7	1.1	0.11	56	2	18	0.5	234	5.8	84	1.8	394
JJJD_11_31	623	324	1.79	0.0503	0.0028	0.1262	0.0072	0.0182	0.0003	116	1.8	120.3	6.5	116	1.8		JJJD11	JJJD11tr_31	306	20	7.9	1	1941	24	530000	7400	1.4	0.13	0.05	0.02	14.5	0.4	0.47	0.04	6.8	0.5	11.1	0.8	1.4	0.11	53	2	16	0.4	174	3.5	75	1.5	336
JJJD_11_32	157	70	2.09	0.0465	0.0045	0.118	0.011	0.0181	0.0004	115.3	2.3	113.5	9.8	115.3	2.3		JJJD11	JJJD11tr_32	225	21	11.4	1	687	12	540000	7700	1.3	0.11	BDL	1	6.1	0.3	0.03	0.01	0.5	0.1	1.8	0.3	0.2	0.05	13	1	5	0.2	56	1.4	27	0.8	122
JJJD_11_33	409	231	1.66	0.0568	0.0034	0.1401	0.0085	0.018	0.0003	115.1	1.8	133.7	7.3	115.1	1.8		JJJD11	JJJD11tr_33	358	25	9.2	1.1	1514	41	540000	8300	1.7	0.14	0.03	0.02	11.9	0.4	0.33	0.05	5.6	0.6	8.7	0.6	1	0.11	43	2	14	0.6	133	4.6	60	1.9	261
JJJD_11_34	226	147	1.45	0.0495	0.0038	0.1185	0.009	0.018	0.0004	114.7	2.6	113.3	8.1	114.7	2.6		JJJD11	JJJD11tr_34	381	31	14.8	1.2	1321	19	530000	6500	1.3	0.13	BDL	1	8.4	0.3	0.06	0.02	1.9	0.3	4.7	0.4	0.7	0.08	32	1	11	0.3	115	2.5	52	1	225
JJJD_11_35	274	149	1.77	0.0522	0.0042	0.1289	0.01	0.0179	0.0003	114.3	2.1	122.5	9.2	114.3	2.1		JJJD11	JJJD11tr_35	685	36	20.7	1.4	995	15	540000	8200	1.6	0.15	BDL	1	7.9	0.3	0.12	0.03	2.2	0.3	4.3	0.4	0.6	0.08	24	1	8	0.2	85	1.8	39	0.8	172
JJJD_11_36	332	185	1.74	0.0476	0.0033	0.1148	0.0078	0.0179	0.0003	114.2	1.7	111.9	6.8	114.2	1.7		JJJD11	JJJD11tr_36	714	66	5.9	0.8	1342	31	560000	8400	1.6	0.16	BDL	1	12.3	0.5	0.04	0.02	0.9	0.2	3.1	0.3	0.5	0.07	22	1	9	0.3	105	2.4	52	1.3	230
JJJD_11_37	207	114	1.77	0.0519	0.0033	0.1313	0.0093	0.0182	0.0004	116.4	2.2	124.7	8.3	116.4	2.2		JJJD11	JJJD11tr_37	1170	110	12.3	1.1	873	13	570000	7900	1.6	0.12	BDL	1	8.4	0.4	0.06	0.02	1.2	0.3	2.8	0.3	0.4	0.07	17	1	7	0.2	72	1.7	33	0.7	149
JJJD_11_38	341	242	1.34	0.0498	0.0033	0.1201	0.0075	0.0179	0.0003	114.5	2.2	114.9	6.8	114.5	2.2		JJJD11	JJJD11tr_38	1940	170	41.4	5.1	1973	27	570000	8300	1.7	0.13	0.07	0.02	10.3	0.3	0.59	0.06	10.1	0.6	12.1	0.7	1.4	0.13	50	2	18	0.4	179	3.7	77	1.6	318
JJJD_11_39	513	348	1.41	0.0458	0.0026	0.1136	0.0066	0.018	0.0002	115	1.4	109	6	115	1.4		JJJD11	JJJD11tr_39	3080	230	9.4	1	2152	35	560000	8400	1.5	0.14	BDL	1	14.9	0.4	0.14	0.03	4.5	0.4	9.3	0.6	1.3	0.11	48	1	19	0.4	193	3	82	1.4	346
JJJD_11_40	334	229	1.39	0.0459	0.003	0.1127	0.0073	0.0179	0.0003	114.2	1.9	108.1	6.6	114.2	1.9		JJJD11	JJJD11tr_40	6640	570	17.5	1.7	1823	25	570000	8500	1.3	0.14	0.04	0.02	9.7	0.3	0.55	0.07	9.6	0.7	12	0.7	1.6	0.15	48	1	18	0.4	176	3.5	69	1.1	288
JJJD_11_41	280	140	1.9	0.051	0.0034	0.1201	0.0087	0.0179	0.0004	114.4	2.4	117.5	8	114.4	2.4		JJJD11	JJJD11tr_41	BDL	1900	8.9	0.9	1158	41	590000	8100	1.7	0.17	BDL	1	9.3	0.4	0.06	0.02	1.7	0.3	3.9	0.4	0.4	0.06	21	1	9	0.4	103	4.6	41	1.6	186
JJJD_11_42	336	155	2.08	0.049	0.003	0.1201	0.0078	0.0178	0.0003	113.5	2	114.8	7	113.5	2		JJJD11	JJJD11tr_42	21000	66000	9.1	0.9	1008	15	590000	9200	1.8	0.14	0.02	0.01	10	0.3	0.08	0.02	1.7	0.3	3.6	0.5	0.4	0.07	17	1	8	0.3	90	2.4	35	0.7	163
JJJD_11_43	163	94	1.66	0.048	0.0042	0.125	0.011	0.0182	0.0004	116.3	2.4	118.7	9.8	116.3	2.4		JJJD11	JJJD11tr_43	8700	690	11.8	1.1	965	12	590000	9000	1.3	0.13	BDL	1	7	0.2	0.07	0.02	2	0.3	3.8	0.4	0.5	0.08	18	1	8	0.2	92	2.3	34	0.7	152
JJJD_11_44	311	234	1.31	0.0502	0.0031	0.1219	0.0075	0.0177	0.0003	113.1	1.8	117.3	6.9	113.1	1.8		JJJD11	JJJD11tr_44	3450	250	45.1	3.8	2130	63	580000	8500	1.8	0.15	0.09	0.02	10.4	0.4	0.66	0.07	10.9	0.8	14.3	0.9	1.3	0.13	50	2	20	0.6	212	5.5	75	2.4	312
JJJD_11_45	258	188	1.35	0.0486	0.0038	0.1226	0.0093	0.0181	0.0004	115.4	2.2	116.9	8.4	115.4	2.2		JJJD11	JJJD11tr_45	1580	130	14.3	1.3	1682	29	570000	9500	1.2	0.13	0.03	0.01	8.6	0.3	0.27	0.04	5.5	0.5	10.8	0.7	1.2	0.12	42	2	17	0.5	173	3.8	60	1.6	251
JJJD_08B_1	77	44	1.75	0.0473	0.0069	0.114	0.017	0.0171	0.0007	109.4	4.1	109	15	109.4	4.1		JJJD08B	JJJD8Btr_1	283	17	10.5	0.9	715	17	550000	9600	1.7	0.12	0.01	0.01	6.3	0.2	0.04	0.01	0.8	0.1	2.1	0.2	0.6	0.08	15	1	5	0.2	73	2.2	32	0.8	153
JJJD_08B_2	64	36	1.77	0.0473	0.0082	0.123	0.022	0.0176	0.0009	112.3	5.9	116	20	112.3	5.9		JJJD08B	JJJD8Btr_2	182	13	9.4	0.9	442.7	7.2	580000	6300	1.4	0.14	BDL	1	6.2	0.2	0.02	0.01	0.4	0.1	1.3	0.2	0.5	0.06	8	1	3	0.1	43	0.9	19	0.4	93
JJJD_08B_3	66	40	1.63	0.0445	0.0059	0.107	0.014	0.0177	0.0006	113.3	4	102	12	113.3	4		JJJD08B	JJJD8Btr_3	222	14	9.3	0.9	586.5	9.4	620000	7400	1.6	0.11	0.01	0.01	6.3	0.2	0.02	0.01	0.7	0.2	1.6	0.2	0.5	0.07	11	1	4	0.2	55	1.4	24	0.5	117
JJJD_08B_4	157	80	1.95	0.0491	0.0044	0.122	0.011	0.0182	0.0004	116.2	2.4	119	9.8	116.2	2.4		JJJD08B	JJJD8Btr_4	313	18	14	0.9	1150	19	600000	8300	2.1	0.15	0.01	0.01	8.6	0.3	0.08	0.02	1.4	0.2	3.3	0.3	1.1	0.11	19	1	7	0.2	89	2.1	37	0.8	195
JJJD_08B_5	78	43	1.8	0.0514	0.0058	0.123	0.013	0.0181	0.0005	115.6	3.2	116	12	115.6	3.2		JJJD08B	JJJD8Btr_5	331	17	11.2	1	705.8	8.9	600000	7700	1.6	0.11	BDL	1	5.9	0.2	0.04	0.01	0.7	0.1	2.1	0.3	0.7	0.09	14	1	5	0.2	61	1.5	23	0.6	115
JJJD_08B_6	89	49	1.78	0.0437	0.0056	0.111	0.013	0.0181	0.0006	115.7	3.5	108	12	115.7	3.5		JJJD08B	JJJD8Btr_6	229	15	9.6	0.9	647.8	9.1	590000	8500	1.7	0.12	BDL	1	6	0.2	0.04	0.01	0.6	0.1	2.1	0.3	0.7	0.07	12	1	4	0.2	51	1.4	21	0.5	103
JJJD_08B_7	1446	1316	1.12	0.0479	0.0013	0.1215	0.0035	0.0185	0.0002	118.2	1.2	116.3	3.2	118.2	1.2		JJJD08B	JJJD8Btr_7	230	14	3.7	0.6	1159	83	570000	8700	1.9	0.16	0	0	18.5	1	0.06	0.02	0.8	0.2	2.6	0.2	1.1	0.1	16	1	6	0.3	86	5.5	36	2.6	190
JJJD_08B_8	138	107	1.28	0.0515	0.0039	0.1253	0.009	0.0178	0.0004	113.9	2.5	119.3	8.1	113.9	2.5		JJJD08B	JJJD8Btr_8	261	13	10.6	0.9	1243	20	590000	8500	1.6	0.12	BDL	1	9	0.3	0.18	0.03	2.5	0.3	6.7	0.5	1.9	0.12	30	1	10	0.3	110	2.1	41	0.7	190
JJJD_08B_9	116	63	1.82	0.043	0.0039	0.105	0.011	0.0181	0.0005	115.5	2.9	100.4	9.9	115.5	2.9		JJJD08B	JJJD8Btr_9	265	15	11.3	0.8	842	11	570000	8400	1.7	0.13	0.01	0.01	6.9	0.2	0.06	0.02	1	0.2	3	0.3	0.8	0.07	16	1	6	0.2	68	1.3	26	0.5	130
JJJD_08B_10	68	43	1.61	0.0492	0.0064	0.117	0.015	0.0177	0.0005	113.3	3	111	13	113.3	3		JJJD08B	JJJD8Btr_10	155	11	8.1	0.7	470.8	6.1	570000	7000	1.4	0.11	BDL	1	5.3	0.2	0.02	0.01	0.4	0.1	1.5	0.2	0.4	0.05	9	0	3	0.1	39	1	15	0.2	71
JJJD_08B_11	106	64	1.69	0.0486	0.0043	0.121	0.011	0.0181	0.0004	115.7	2.8	117	10	115.7	2.8		JJJD08B	JJJD8Btr_11	200	16	9	0.6	534	18	550000	6500	1.4	0.12	BDL	1	6.4	0.2	0.03	0.01	0.8	0.1	2	0.2	0.5	0.07	11	1	3	0.2	44	1.6	17	0.6	81
JJJD_08B_12	113	65	1.77	0.0524	0.0045	0.132	0.011	0.0181	0.0003	115.6	2.1	124.9	9.9	115.6	2.1		JJJD08B	JJJD8Btr_12	183	14	7.5	0.7	480	13	550000	7000	1.3	0.1	BDL	1	5.5	0.3	0.02	0.01	0.5	0.1	1.9	0.2	0.5	0.06	9	1	3	0.1	38	1.4	15	0.5	74
JJJD_08B_13	78	52	1.53	0.0461	0.0056	0.114	0.014	0.0178	0.0005	113.4	3	108	12	113.4	3		JJJD08B	JJJD8Btr_13	185	13	9	0.8	553.1	7.5	550000	7500	1.3	0.12	BDL	1	5.7	0.2	0.03	0.01	0.7	0.1	2.1	0.2	0.7	0.07	11	1	4	0.1	47	1	18	0.3	82
JJJD_08B_14	66	37	1.82	0.0448	0.006	0.104	0.015	0.018	0.0005	114.9	3.2	107	14	114.9	3.2		JJJD08B	JJJD8Btr_14	186	15	13.6	1.2	339.5	6.2	530000	6300	1.2	0.08	0.02	0.01	5.2	0.2	0.03	0.01	0.4	0.1	1.1	0.2	0.3	0.05	7	0	2	0.1	29	0.8	11	0.3	55
JJJD_08B_15	138	121	1.16	0.0502	0.0049	0.128	0.012	0.018	0.0004	115.2	2.5	121	10	115.2	2.5		JJJD08B	JJJD8Btr_15	228	16	11.9	1	1300	47	520000	6100	1.4	0.11	0	0	8.4	0.3	0.19	0.03	3.2	0.3	6.5	0.4	1.9	0.11	32	1	10	0.3	119	3.5	45	1.6	204
JJJD_08B_16	80	47	1.72	0.0588	0.0066	0.143	0.016	0.0178	0.0005	114	3	134	14	114	3		JJJD08B	JJJD8Btr_16	187	17	11	0.9	460.3	8.5	530000	7800	1.4	0.1	BDL	1	6.1	0.3	0.01	0.01	0.4	0.1	1.7	0.3	0.5	0.06	9	0	3	0.1	39	1	15	0.4	74
JJJD_08B_17	220	231	0.98	0.0491	0.0035	0.1211	0.0088	0.018	0.0003	114.7	2	115.6	8	114.7	2		JJJD08B	JJJD8Btr_17	280	16	11.5	0.8	1884	66	510000	7000	1.7	0.14	0.03	0.01	11.2	0.5	0.33	0.03	5.8	0.3	10	0.6	3	0.15	53	2	16	0.6	185	6.9	69	2.6	305
JJJD_08B_18	242	135	1.82	0.0483	0.0029	0.1167	0.007	0.0176	0.0003	112.7	1.6	111.7	6.4	112.7	1.6		JJJD08B	JJJD8Btr_18	330	16	11.8	0.9	1402	20	510000	6000	2.6	0.15	0.01	0.01	11.7	0.3	0.08	0.02	1.8	0.2	4.3	0.3	1.3	0.09	23	1	8	0.2	109	2.1	48	0.8	244
JJJD_10_1	432	307	1.52	0.0473	0.0024	0.115	0.0059	0.0175	0.0004	111.6	2.2	111	5.4	111.6	2.2		JJJD10	JJJD10tr_1	335	19	24.7	1.2	2047	27	540000	7800	2.9	0.16	0.11	0.03	13.2	0.3	0.74	0.06	11.1	0.5	16.2	0.8	1.5	0.1	63	2	19	0.4	214	4.2	79	1.4	330
JJJD_10_2	281	220	1.39	0.0486	0.0026	0.1145	0.0056	0.0172	0.0004	109.8	2.6	109.8	5.1	109.8	2.6		JJJD10	JJJD10tr_2	291	22	12.9	1.2	1563	47	540000	8100	3	0.17	0.03	0.01	13.4	0.4	0.49	0.05	7.5	0.6	12.2	0.8	1.1	0.1	51	2	15	0.6	169	5.8	60	2	254
JJJD_10_3	277	137	2.3	0.052	0.0034	0.1248	0.0077	0.0174	0.0004	111.2	2.5	118.9	6.9	111.2	2.5		JJJD10	JJJD10tr_3	257	17	8.2	0.7	912	13	550000	6800	3.2	0.17	BDL	1	12	0.3	0.04	0.01	1.1	0.2	3.1	0.3	0.3	0.05	17	1	6	0.2	83	1.8	34	0.7	161
JJJD_10_4	465	411	1.34	0.0476	0.0022	0.119	0.0048	0.0179	0.0004	114.2	2.5	114.7	4.5	114.2	2.5		JJJD10	JJJD10tr_4	285	18	15.1	1.1	1976	28	560000	8400	2.7	0.18	0.02	0.01	15.6	0.4	0.55	0.04	8.9	0.6	15	0.7	1.2	0.1	62	2	19	0.5	208	4.2	75	1.3	333
JJJD_10_5	626	644	1.16	0.0488	0.0021	0.1194	0.0046	0.0178	0.0004	113.9	2.3	114.4	4.2	113.9	2.3		JJJD10	JJJD10tr_5	448	22	27.6	1.2	2725	39	550000	6900	3.5	0.18	0.1	0.02	14.5	0.4	0.82	0.06	11.1	0.7	16.5	0.9	1.5	0.11	75	2	24	0.5	277	4.6	105	1.7	446
JJJD_10_6	53	19	2.97	0.0491	0.006	0.114	0.017	0.0178	0.0007	113.9	4.3	115	14	113.9	4.3		JJJD10	JJJD10tr_6	152	14	7.7	0.9	350.4	6	560000	8500	2.1	0.17	BDL	1	4.3	0.2	0.02	0.01	0.3	0.1	0.6	0.2	0.2	0.04	6	0	2	0.1	31	1.1	13	0.4	67
JJJD_10_7	569	348	1.63	0.0482	0.0021	0.1176	0.0048	0.0177	0.0003	113.1	2.2	113.3	4.2	113.1	2.2		JJJD10	JJJD10tr_7	268	19	9.8	1	2071	29	560000	8100	2.9	0.17	0.02	0.01	16.8	0.4	0.45	0.04	7.5	0.5	12.7	0.5	1.1	0.08	59	2	18	0.4	214	3.8	79	1.3	353
JJJD_10_8	295	137	2.1	0.0478	0.0031	0.1173	0.0068	0.0178	0.0004	113.6	2.4	112.3	6.2	113.6	2.4		JJJD10	JJJD10tr_8	227	19	8.7	0.9	1090	21	550000	6900	2.7	0.15	BDL	1	11.8	0.4	0.06	0.02	1.2	0.2	3.4	0.4	0.3	0.05	23	1	8	0.3	103	3	41	1	190
JJJD_10_9	282	80	3.37	0.0475	0.0031	0.119	0.0073	0.0181	0.0004	115.5	2.4	113.7	6.6	115.5	2.4		JJJD10	JJJD10tr_9	511	21	5.3	0.7	1159	13	560000	6800	3.1	0.19	0	0	10.1	0.3	0.04	0.01	0.8	0.2	2.7	0.3	0.3	0.05	19	1	7	0.2	100	1.7	43	0.7	213
JJJD_10_10	308	127	2.32	0.05	0.0031	0.121	0.0068	0.0176	0.0004	112.2	2.2	117.3	6.2	112.2	2.2		JJJD10	JJJD10tr_10	273	18	13.3	1	922	18	560000	6800	3.4	0.19	BDL	1	13.3	0.3	0.07	0.02	1.4	0.2	3.5	0.4	0.4	0.06	20	1	7	0.3	88	2.3	34	0.8	160
JJJD_10_11	495	198	2.43	0.0478	0.0024	0.1198	0.0052	0.0179	0.0004	114.5	2.4	114.7	4.7	114.5	2.4		JJJD10	JJJD10tr_11	280	15	10.3	0.9	1920	40	550000	7900	2.8	0.18	0.03	0.01	16.8	0.4	0.52	0.05	8.4	0.5	13.7	0.6	1.3	0.1	57	2	18	0.4	204	4.4	74	1.8	328
JJJD_10_12	203	59	3.27	0.05	0.0033	0.1224	0.0075	0.0178	0.0005	113.8	2.8	116.8	6.8	113.8	2.8		JJJD10	JJJD10tr_12	257	18	6.9	0.7	919	13	540000	7300	3	0.18	BDL	1	10.4	0.3	0.05	0.02	1.1	0.2	3.1	0.3	0.3	0.05	16	1	6	0.2	82	1.8	34	0.6	163
JJJD_10_13	378	165	2.26	0.0503	0.0027	0.1204	0.0053	0.0175	0.0003	112	2.1	115.3	4.8	112	2.1		JJJD10	JJJD10tr_13	293	26	18.4	1.6	1900	160	570000	8000	3	0.19	0.09	0.03	14	0.7	0.57	0.08	8.1	1	12.2	1.4	1.1	0.14	53	5	17	1.6	194	17	73	6.3	318
JJJD_10_14	385	156	2.29	0.0486	0.0026	0.1204	0.0057	0.0177	0.0004	112.8	2.5	115.2	5.2	112.8	2.5		JJJD10	JJJD10tr_14	349	16	15	1.1	1615	26	580000	7700	2.7	0.15	0.02	0.01	15.7	0.4	0.46	0.05	6.5	0.4	11.2	0.8	0.9	0.1	47	2	15	0.3	173	4.2	62	1.4	279
JJJD_10_15	370	140	2.42	0.047	0.0026	0.1143	0.0059	0.0176	0.0004	112.3	2.5	109.6	5.4	112.3	2.5		JJJD10	JJJD10tr_15	305	18	5.1	0.7	1965	34	560000	7100	2.9	0.16	BDL	1	18.1	0.5	0.1	0.02	2.1	0.3	7.4	0.6	0.8	0.08	44	2	15	0.4	189	4.1	75	1.6	346
JJJD_10_16	206	91	2.35	0.0485	0.0035	0.1152	0.0077	0.0174	0.0005	111.1	2.9	110.3	7	111.1	2.9		JJJD10	JJJD10tr_16	203	16	13.8	1.1	990	35	530000	10000	2.4	0.15	BDL	1	9.2	0.4	0.14	0.03	2.4	0.3	5	0.5	0.5	0.07	26	2	9	0.4	98	4.7	37	1.5	163
JJJD_10_17	306	158	2	0.0483	0.0028	0.1198	0.0067	0.0183	0.0004	116.8	2.8	114.6	6	116.8	2.8		JJJD10	JJJD10tr_17	254	16	15.1	1	1564	40	540000	10000	2.5	0.15	BDL	1	13	0.4	0.2	0.03	4	0.4	8.4	0.6	0.9	0.09	44	2	14	0.5	157	5	58	1.8	255
JJJD_10_18	282	139	2.1	0.0479	0.0026	0.1194	0.006	0.0181	0.0004	115.8	2.5	114.3	5.4	115.8	2.5		JJJD10	JJJD10tr_18	226	15	7.5	0.9	1783	31	550000	10000	2.5	0.15	BDL	1	16.8	0.4	0.13	0.02	3	0.3	8.6	0.6	0.9	0.08	46	2	15	0.4	180	4	67	1.5	302
JJJD_10_19	402	213	1.99	0.0493	0.0022	0.1213	0.0048	0.0177	0.0004	113.4	2.6	116.1	4.3	113.4	2.6		JJJD10	JJJD10tr_19	243	21	10.8	0.9	1964	38	550000	10000	2.5	0.16	0.01	0.01	18	0.5	0.3	0.04	6.5	0.5	12.4	0.6	1.1	0.1	55	2	18	0.6	198	5.5	72	1.9	322
JJJD_10_20	259	104	2.6	0.0471	0.0028	0.1156	0.0061	0.0182	0.0004	116.4	2.8	111.6	5.4	116.4	2.8		JJJD10	JJJD10tr_20	268	20	6.5	0.7	1073	18	540000	9200	2.8	0.19	BDL	1	11.6	0.3	0.06	0.02	1.2	0.2	3.4	0.3	0.4	0.06	22	1	8	0.2	96	2	38	0.8	189
JJJD_10_21	302	129	2.36	0.0506	0.0034	0.1221	0.008	0.0179	0.0004	114.2	2.5	116.5	7.2	114.2	2.5		JJJD10	JJJD10tr_21	321	19	15.6	1.1	978	18	530000	9500	2.7	0.15	BDL	1	12.6	0.4	0.09	0.02	2	0.2	4.2	0.4	0.4	0.06	23	1	8	0.3	93	2.8	35	0.9	164
JJJD_10_22	218	73	2.94	0.0488	0.0034	0.1205	0.0081	0.0177	0.0004	113.2	2.6	115.1	7.3	113.2	2.6		JJJD10	JJJD10tr_22	243	18	7.7	0.8	880	14	570000	8400	2.7	0.19	BDL	1	13.9	0.3	0.04	0.01	0.9	0.2	2.8	0.3	0.4	0.06	18	1	6	0.2	81	1.8	32	0.7	157
JJJD_10_23	179	57	3.04	0.0466	0.0033	0.1178	0.0073	0.018	0.0004	114.9	2.7	112.7	6.6	114.9	2.7		JJJD10	JJJD10tr_23	224	16	8.4	0.8	812	14	540000	9200	2.8	0.17	BDL	1	11.6	0.4	0.02	0.01	0.8	0.1	2.3	0.3	0.2	0.05	15	1	6	0.2	70	1.6	29	0.8	139
JJJD_10_24	222	67	3.17	0.0503	0.0034	0.1185	0.008	0.0173	0.0004	110.4	2.7	114.3	7	110.4	2.7		JJJD10	JJJD10tr_24	196	16	8.9	0.9	743	24	560000	9400	2.3	0.15	BDL	1	9.2	0.3	0.04	0.01	0.7	0.1	2	0.2	0.2	0.05	14	1	5	0.2	65	2.5	26	1	129
JJJD_10_25	341	164	2.01	0.0484	0.0027	0.1215	0.0061	0.018	0.0005	115.2	3	116.2	5.5	115.2	3		JJJD10	JJJD10tr_25	278	18	17.4	1	1757	36	530000	9800	2.5	0.15	0.07	0.02	14.7	0.5	0.58	0.05	9.3	0.5	14.2	0.7	1.2	0.11	57	2	17	0.5	187	4.7	64	1.5	285
JJJD_10_26	25	4	6.27	0.042	0.015	0.095	0.034	0.0168	0.0011	107.3	7	88	32	107.3	7		JJJD10	JJJD10tr_26	134	15	3.2	0.7	222.5	5.8	560000	8400	1.8	0.12	BDL	1	3.1	0.2	0	0	0	0	0.5	0.1	0.2	0.03	3	0	1	0.1	17	0.7	8	0.2	42
JJJD_10_27	239	88	2.69	0.0472	0.0029	0.1157	0.0068	0.0178	0.0004	113.7	2.5	110.9	6.2	113.7	2.5		JJJD10	JJJD10tr_27	288	21	14.1	1.3	899	23	590000	7500	2.9	0.17	BDL	1	14.1	0.4	0.07	0.02	1.2	0.2	3.5	0.4	0.4	0.06	19	1	7	0.3	88	3	33	1	159
JJJD_10_28	253	134	1.85	0.0486	0.003	0.1203	0.0067	0.0184	0.0004	117.3	2.7	115.1	6.1	117.3	2.7		JJJD10	JJJD10tr_28	283	17	21.1	1.2	1655	30	560000	10000	2.5	0.17	0.03	0.01	12.6	0.3	0.36	0.05	5.8	0.5	11.7	0.8	1.1	0.11	51	2	16	0.5	175	4.8	62	1.6	260
JJJD_10_29	509	247	1.99	0.0492	0.0027	0.118	0.0058	0.0176	0.0004	112.7	2.5	113.1	5.3	112.7	2.5		JJJD10	JJJD10tr_29	313	21	12.6	1.1	2327	37	580000	8400	2.8	0.19	0.01	0.01	19.4	0.5	0.43	0.06	8.6	0.5	14.7	0.7	1.5	0.15	65	2	21	0.5	242	5.9	87	1.8	394
JJJD_10_30	525	303	1.72	0.0477	0.0021	0.1156	0.0046	0.0178	0.0004	113.7	2.4	110.9	4.2	113.7	2.4		JJJD10	JJJD10tr_30	426	35	27.2	1.7	2800	170	580000	9000	3.2	0.2	0.13	0.03	15.7	0.5	0.81	0.06	11.8	0.7	16.6	0.7	1.6	0.15	81	4	25	1.3	288	16	105	6.5	455
JJJD_10_31	87	32	2.81	0.0513	0.0068	0.12	0.014	0.0175	0.0008	111.6	4.7	114	12	111.6	4.7		JJJD10	JJJD10tr_31	188	18	12.5	1.3	588	46	550000	9200	2.1	0.15	0.03	0.01	6.8	0.4	0.08	0.02	1.5	0.3	2.9	0.4	0.4	0.06	14	2	5	0.5	55	4.8	21	1.7	100
JJJD_10_32	271	116	2.32	0.0471	0.0026	0.1169	0.0063	0.0181	0.0005	115.9	2.8	112.7	5.6	115.9	2.8		JJJD10	JJJD10tr_32	252	15	15.7	1.2	1332	29	540000	11000	2.3	0.13	BDL	1	11.2	0.4	0.16	0.02	3.2	0.3	7.1	0.5	0.7	0.08	37	2	12	0.4	135	4.1	49	1.3	220
JJJD_10_33	251	71	3.41	0.0441	0.0027	0.1103	0.0059	0.0179	0.0004	114.3	2.7	106	5.4	114.3	2.7		JJJD10	JJJD10tr_33	302	16	5.8	0.9	1035	19	550000	11000	2.5	0.13	BDL	1	10	0.4	0.04	0.01	0.8	0.1	3.1	0.3	0.3	0.05	20	1	7	0.2	89	2.4	37	1	180
JJJD_10_34	256	83	3.06	0.0477	0.0031	0.114	0.0063	0.0179	0.0004	114.3	2.5	109.4	5.7	114.3	2.5		JJJD10	JJJD10tr_34	260	20	5.5	0.8	1200	54	570000	6600	2.3	0.14	BDL	1	12.7	0.4	0.05	0.02	1.2	0.2	3.8	0.4	0.5	0.07	25	2	9	0.6	111	6.1	44	2.3	218
JJJD_10_35	425	190	2.11	0.0485	0.0025	0.1189	0.0058	0.0179	0.0004	114.4	2.8	113.8	5.2	114.4	2.8		JJJD10	JJJD10tr_35	269	16	12.8	1	1715	37	530000	8700	2.3	0.16	0.03	0.01	15.3	0.5	0.42	0.05	7	0.6	12.4	0.9	1	0.1	53	2	16	0.5	179	4.3	65	1.5	282
JJJD_10_36	276	103	2.53	0.0519	0.003	0.1301	0.0061	0.018	0.0005	114.9	2.9	124	5.5	114.9	2.9		JJJD10	JJJD10tr_36	253	17	8.9	0.8	794	15	510000	9400	2.1	0.14	0.01	0.01	10.6	0.3	0.04	0.01	1.1	0.2	2.9	0.3	0.2	0.04	17	1	6	0.2	72	2.2	29	0.9	134
JJJD_10_37	323	141	2.21	0.044	0.0029	0.1095	0.0063	0.0186	0.0005	118.9	2.9	106.1	5.9	118.9	2.9		JJJD10	JJJD10tr_37	330	18	13	1.1	946	18	510000	9100	2.3	0.15	BDL	1	12.2	0.4	0.1	0.02	2	0.2	4.5	0.4	0.5	0.06	22	1	8	0.3	88	2.2	34	0.8	159
JJJD_10_38	440	307	1.44	0.0481	0.0025	0.118	0.0056	0.0178	0.0004	113.9	2.4	113.1	5	113.9	2.4		JJJD10	JJJD10tr_38	348	18	25.2	1.4	2073	50	530000	8300	2.4	0.15	0.07	0.02	14.1	0.4	0.72	0.06	10.4	0.6	15.1	0.8	1.4	0.11	66	2	20	0.5	216	6.3	80	2.4	346
JJJD_10_39	167	62	2.85	0.0461	0.0037	0.1115	0.009	0.0176	0.0004	112.6	2.6	106.8	8.2	112.6	2.6		JJJD10	JJJD10tr_39	262	17	7.1	0.7	648.1	8.5	520000	6000	2.4	0.13	BDL	1	8.1	0.3	0.04	0.01	0.6	0.1	1.6	0.2	0.2	0.04	11	1	4	0.2	54	1.4	23	0.5	118
JJJD_10_40	182	83	2.38	0.047	0.0036	0.1145	0.0082	0.0178	0.0004	113.5	2.6	109.6	7.5	113.5	2.6		JJJD10	JJJD10tr_40	164	17	7	0.8	673	18	520000	7400	1.9	0.14	BDL	1	8.8	0.3	0.02	0.01	0.4	0.1	1.9	0.2	0.2	0.04	13	1	4	0.2	58	1.9	24	0.8	124
JJJD_10_41	326	267	1.37	0.0503	0.0028	0.1247	0.0071	0.0183	0.0005	116.6	3.2	119	6.4	116.6	3.2		JJJD10	JJJD10tr_41	342	17	24.4	1.3	1235	25	500000	7600	2.4	0.16	0.02	0.01	11.8	0.4	0.24	0.03	4.5	0.3	7.3	0.5	0.7	0.08	35	1	11	0.4	126	3.8	46	1.3	198
JJJD_10_42	121	58	2.28	0.0493	0.0074	0.116	0.017	0.0175	0.0009	111.7	5.5	111	15	111.7	5.5		JJJD10	JJJD10tr_42	187	13	9.1	0.8	360.9	7.6	490000	9900	1.9	0.14	0	0	5	0.2	0.03	0.01	0.5	0.1	1	0.2	0.2	0.03	6	0	2	0.1	30	1.1	12	0.4	61
JJJD_10_43	230	121	1.95	0.051	0.0038	0.128	0.0088	0.0182	0.0004	116.4	2.6	121.7	7.9	116.4	2.6		JJJD10	JJJD10tr_43	17	1	0.7	0.1	45.9	1.8	34000	460	0.2	0.01	0	0	0.7	0	0	0	0.1	0	0.2	0	0	0	1	0	0	0	4	0.2	2	0.1	8
JJJD_10_44	277	196	1.38	0.0455	0.0033	0.1146	0.0081	0.0181	0.0004	115.5	2.6	109.7	7.4	115.5	2.6		JJJD10	JJJD10tr_44	287	19	20.2	1.2	1472	28	500000	8000	2.2	0.14	0.02	0.01	11.8	0.4	0.46	0.05	7	0.5	11.7	0.6	1.2	0.09	48	1	14	0.4	157	3.4	54	1.1	232
JJJD_10_45	313	103	2.84	0.0482	0.003	0.1223	0.0067	0.0181	0.0004	115.7	2.4	116.8	6.1	115.7	2.4		JJJD10	JJJD10tr_45	275	17	5.6	0.6	938	17	480000	8000	2.2	0.13	BDL	1	9.2	0.2	0.02	0.01	0.7	0.1	2.7	0.3	0.3	0.04	17	1	6	0.2	80	1.9	33	0.7	159
JJJD_03_1	190	108	1.45	0.0481	0.0049	0.116	0.011	0.0176	0.0005	112.3	2.9	110.6	9.8	112.3	2.9		JJJD03	JJJD03tr_1	2390	140	7.8	1.6	2010	110	500000	16000	2.8	0.25	BDL	1	19.7	1.3	0.08	0.03	2	0.4	6	0.6	0.9	0.14	74	4	20	1.3	267	13	122	6.2	349
JJJD_03_2	375	310	0.89	0.0496	0.003	0.1199	0.0068	0.0173	0.0004	110.8	2.7	114.7	6.2	110.8	2.7		JJJD03	JJJD03tr_2	1800	100	10.4	1.5	3760	220	500000	15000	3.2	0.26	0.04	0.02	34	1.4	0.57	0.07	9.3	0.9	20.7	1.5	2.6	0.26	210	14	47	2.9	638	39	272	15	661
JJJD_03_3	346	77	3.33	0.045	0.0044	0.1062	0.0094	0.0177	0.0005	113.1	3.4	102.1	8.6	113.1	3.4		JJJD03	JJJD03tr_3	930	84	8.7	1.2	833	47	510000	16000	2.8	0.22	0.04	0.02	22.7	2	0.07	0.02	1.1	0.2	3.3	0.5	0.5	0.09	34	3	8	0.7	120	8.9	56	3.4	151
JJJD_03_4	140	79	1.27	0.0611	0.0065	0.157	0.016	0.0183	0.0006	116.8	3.7	146	14	116.8	3.7		JJJD03	JJJD03tr_4	1270	100	11.6	1.3	1171	54	480000	14000	1.9	0.16	0.15	0.04	20.5	0.8	0.21	0.04	3.1	0.4	7	0.8	1.2	0.16	77	6	16	1	198	11	90	4.5	205
JJJD_03_5	316	262	0.94	0.0481	0.0034	0.1207	0.0086	0.018	0.0004	115.3	2.5	115.2	7.8	115.3	2.5		JJJD03	JJJD03tr_5	1030	160	8.8	1.7	940	140	480000	30000	1.9	0.33	0.02	0.02	20.8	2.1	0.14	0.05	1.2	0.4	5.7	1.1	0.8	0.21	61	11	13	2.1	169	27	75	11	187
JJJD_03_6	280	247	0.97	0.0463	0.0037	0.113	0.0092	0.0178	0.0004	113.4	2.3	108.1	8.4	113.4	2.3		JJJD03	JJJD03tr_6	884	48	9.5	1.1	3096	74	450000	12000	2.6	0.15	0.02	0.01	26.4	0.9	0.42	0.05	8.5	0.7	20.2	1.1	2.5	0.22	192	5	40	1	489	13	201	4.7	504
JJJD_03_7	194	164	1.07	0.0503	0.0034	0.1265	0.0085	0.0179	0.0005	114.4	3.1	120.4	7.7	114.4	3.1		JJJD03	JJJD03tr_7	536	57	10.8	1.3	1750	230	450000	12000	2.1	0.2	0.01	0.01	23.1	1.1	0.21	0.05	3.5	0.6	9	1.1	1.3	0.18	94	12	19	2.5	247	32	103	13	276
JJJD_03_8	447	456	0.89	0.0488	0.0032	0.1165	0.0062	0.0175	0.0005	111.6	3.2	111.8	5.7	111.6	3.2		JJJD03	JJJD03tr_8	953	44	9.4	1.1	4340	130	440000	11000	3.6	0.24	0.04	0.02	44.9	1.7	0.67	0.07	11.7	0.7	28.6	1.2	3.7	0.27	235	9	51	1.9	633	24	245	7.6	664
JJJD_03_9	445	517	0.82	0.0502	0.0035	0.1163	0.0079	0.0175	0.0004	111.6	2.6	112.5	7.4	111.6	2.6		JJJD03	JJJD03tr_9	917	42	11.7	1.2	4950	120	460000	12000	3.6	0.2	0.05	0.02	52.8	1.6	0.92	0.07	15.6	0.8	41.3	1.6	5.5	0.33	296	10	66	2	759	24	285	8.3	796
JJJD_03_10	555	766	0.68	0.0487	0.0033	0.1163	0.0078	0.0174	0.0002	111.1	1.5	111.3	7.1	111.1	1.5		JJJD03	JJJD03tr_10	1112	44	15.6	1.5	6380	130	460000	9600	4.7	0.27	0.14	0.03	65.5	1.8	1.29	0.08	22	1.1	61	2.2	9	0.36	409	11	90	2.2	1022	27	373	9.3	1056
JJJD_03_11	401	406	1.04	0.0498	0.0032	0.1232	0.0081	0.0178	0.0004	113.6	2.2	118.5	7.1	113.6	2.2		JJJD03	JJJD03tr_11	494	21	14.3	1.6	2277	58	410000	11000	4	0.25	0	0	38.5	1.1	0.15	0.03	3.4	0.3	10.3	0.7	1.3	0.11	64	2	19	0.6	225	5.5	81	2.4	307
JJJD_03_12	231	234	1.05	0.0509	0.0043	0.125	0.01	0.0182	0.0005	116	2.9	119.2	9.1	116	2.9		JJJD03	JJJD03tr_12	287	25	11.4	1.5	2170	220	390000	10000	1.9	0.18	0.02	0.01	21.4	1.1	0.24	0.04	4.3	0.6	9.6	1.2	1.2	0.16	59	6	17	1.7	202	20	73	7.1	282
JJJD_03_13	384	393	1.06	0.0465	0.0029	0.118	0.0076	0.0183	0.0004	116.7	2.8	112.8	6.9	116.7	2.8		JJJD03	JJJD03tr_13	663	35	10.4	1.1	2980	190	370000	11000	3.3	0.22	0.04	0.02	33.5	2.3	0.32	0.05	6	0.7	14.6	1.5	1.7	0.19	78	6	23	1.7	276	19	99	6.1	398
JJJD_03_14	746	1055	0.73	0.0553	0.0029	0.1364	0.0074	0.0182	0.0005	115.9	2.8	130.4	6.8	115.9	2.8		JJJD03	JJJD03tr_14	768	37	11.9	1.4	6800	240	410000	11000	6.1	0.34	0.25	0.05	59.6	2.7	0.86	0.07	14.3	0.8	29.9	1.8	3.8	0.3	172	10	53	2.7	636	29	234	9.3	937
JJJD_03_15	593	694	0.88	0.0474	0.0028	0.114	0.0068	0.0173	0.0002	110.5	1.6	109.3	6.2	110.5	1.6		JJJD03	JJJD03tr_15	578	24	11.1	1.2	5060	110	440000	11000	3.9	0.22	0.06	0.02	57.1	1.7	0.79	0.06	15.3	0.6	33.3	1.4	4.1	0.24	158	5	47	1.2	526	15	183	4.4	728
JJJD_03_16	520	745	0.81	0.047	0.0028	0.1159	0.0066	0.0179	0.0004	114.3	2.3	111.1	6	114.3	2.3		JJJD03	JJJD03tr_16	643	26	10.1	1.3	5410	120	410000	9700	4.3	0.26	0.05	0.02	52.6	1.7	0.63	0.06	10.6	0.5	24.8	1.1	3	0.16	116	4	39	1.1	444	12	153	4.3	672
JJJD_03_17	631	1017	0.77	0.0466	0.0027	0.1153	0.0066	0.018	0.0003	115	2	110.5	6	115	2		JJJD03	JJJD03tr_17	752	33	13.9	1.6	6240	200	490000	13000	5.2	0.27	0.09	0.02	54.8	1.9	0.75	0.06	13.4	1	27.9	1.5	3.9	0.22	147	6	48	2	547	22	191	7	847
JJJD_03_18	469	562	1.08	0.0454	0.0031	0.1127	0.0078	0.0176	0.0005	112.6	2.9	108.1	7.1	112.6	2.9		JJJD03	JJJD03tr_18	788	52	10.9	1.1	2440	180	370000	9300	3.4	0.27	BDL	1	27.2	1.8	0.09	0.02	2	0.3	6.4	0.7	0.7	0.07	38	3	13	1.1	174	12	63	5.1	306
JJJD_03_19	504	693	0.95	0.0489	0.0026	0.1205	0.0061	0.0174	0.0004	111.4	2.3	115.2	5.5	111.4	2.3		JJJD03	JJJD03tr_19	481	23	10.2	1.1	3925	89	380000	10000	3	0.15	0.03	0.01	36.1	1.1	0.52	0.05	8.6	0.5	19.7	0.8	2.6	0.17	91	3	29	0.8	330	8.8	114	3.1	509
JJJD_03_20	516	706	0.92	0.0508	0.0023	0.119	0.005	0.0172	0.0003	110	2	114.8	4.8	110	2		JJJD03	JJJD03tr_20	398	33	7.1	1	2950	260	410000	7500	2.4	0.21	0.04	0.02	29.1	1.6	0.32	0.04	5.7	0.6	11.4	1	1.5	0.15	60	5	20	1.8	237	21	89	8.2	411
JJJD_03_21	408	311	1.07	0.0613	0.0046	0.15	0.012	0.0178	0.0005	113.7	3	141	11	113.7	3		JJJD03	JJJD03tr_21	455	26	17.5	1.6	3050	91	370000	11000	5	0.28	0.18	0.04	36	1.1	0.27	0.04	4	0.3	7.9	0.5	1.3	0.11	49	2	18	0.6	219	7.3	85	3.1	406
JJJD_03_22	504	531	0.84	0.0487	0.0028	0.1179	0.0067	0.0175	0.0003	111.7	2.1	112.9	6.1	111.7	2.1		JJJD03	JJJD03tr_22	31	2	0.7	0.1	261.8	7.2	26000	700	0.2	0.01	0	0	2.4	0.1	0.03	0	0.5	0	1	0	0.1	0.01	5	0	2	0.1	20	0.6	7	0.2	32
JJJD_03_23	583	584	0.96	0.0481	0.0032	0.1187	0.0072	0.0176	0.0004	112.5	2.7	113.6	6.6	112.5	2.7		JJJD03	JJJD03tr_23	496	24	14.7	1.3	2261	62	380000	8500	4.1	0.24	0	0	38.9	1.3	0.16	0.02	3	0.3	8.3	0.4	1.1	0.1	43	2	15	0.5	173	4.9	67	1.9	298
JJJD_03_24	720	942	0.79	0.0502	0.0023	0.1216	0.0052	0.0177	0.0003	113	2	116.4	4.7	113	2		JJJD03	JJJD03tr_24	476	20	8.8	1.3	4060	120	390000	9600	3.3	0.19	0.06	0.02	36.3	1	0.43	0.04	8.2	0.5	16.7	0.7	2.2	0.12	86	3	30	0.8	331	9.8	127	4.1	560
JJJD_03_25	533	109	5.89	0.0457	0.003	0.1146	0.0073	0.0182	0.0004	116.3	2.3	109.9	6.7	116.3	2.3		JJJD03	JJJD03tr_25	127	13	7.7	1.1	238.4	6.8	310000	7800	1.6	0.12	BDL	1	9.7	0.5	0.01	0.01	0.1	0	0.3	0.1	0	0.01	2	0	1	0.1	12	0.5	6	0.2	31
JJJD_03_26	778	1045	0.66	0.0476	0.0026	0.119	0.0065	0.0182	0.0004	116.5	2.3	113.9	5.9	116.5	2.3		JJJD03	JJJD03tr_26	626	25	13.3	1.4	5140	120	380000	9000	4.4	0.22	0.05	0.02	53.9	1.6	0.69	0.06	11.4	0.6	23.7	1	3.2	0.2	123	4	40	1.3	447	12	166	3.9	692
JJJD_03_27	440	348	1.1	0.0436	0.0039	0.1019	0.0084	0.0172	0.0004	110.2	2.8	98.1	7.8	110.2	2.8		JJJD03	JJJD03tr_27	888	40	10.9	1.5	2302	66	460000	14000	2.8	0.21	0.02	0.02	22.5	0.7	0.09	0.02	2.3	0.2	6.7	0.5	1	0.08	42	2	15	0.5	179	5	75	2.2	334
JJJD_03_28	557	717	0.67	0.0488	0.0036	0.1164	0.008	0.0174	0.0005	111.4	2.9	111.4	7.3	111.4	2.9		JJJD03	JJJD03tr_28	661	28	17.7	1.5	5400	160	420000	11000	4	0.28	0.07	0.02	58.1	2.3	1.03	0.08	19.3	1	38.1	1.8	5.7	0.34	162	5	48	1.8	494	16	182	6.4	745
JJJD_03_29	767	1095	0.6	0.0532	0.0037	0.1325	0.0093	0.0181	0.0005	115.6	3	126	8.3	115.6	3		JJJD03	JJJD03tr_29	902	61	17	1.9	6590	450	410000	9400	5.7	0.37	0.19	0.05	67.1	4	0.86	0.07	14.6	1.2	30.1	2	4.3	0.36	173	12	52	3.4	605	38	216	15	890
JJJD_03_30	479	512	0.83	0.048	0.0038	0.1156	0.0085	0.0178	0.0005	113.4	3.1	110.6	7.7	113.4	3.1		JJJD03	JJJD03tr_30	440	27	10.9	1.3	3167	83	390000	9800	2.7	0.18	0.04	0.02	30.3	1.1	0.38	0.04	7.4	0.5	15.8	0.9	2.2	0.16	82	3	26	0.8	288	8.6	104	2.5	436
JJJD_03_31	139	109	1.47	0.046	0.0072	0.116	0.02	0.0167	0.0007	106.7	4.1	109	18	106.7	4.1		JJJD03	JJJD03tr_31	246	31	201700	5400	181.3	6.8	230	6.5	571	21	425	11	1554	46	224.5	7.3	843	30	113.2	4.4	16.2	0.65	71	4	7	0.3	31	1.6	6	0.3	19
JJJD_03_32	759	1280	0.66	0.045	0.0027	0.1135	0.007	0.0183	0.0004	116.6	2.6	108.8	6.3	116.6	2.6		JJJD03	JJJD03tr_32	904	38	13.2	1.3	6530	200	450000	14000	5	0.25	0.08	0.02	68.8	2.4	0.94	0.06	17	0.8	39.5	2	5.1	0.29	200	8	59	2.1	669	23	208	7.7	883
JJJD_03_33	327	381	0.89	0.0414	0.0038	0.098	0.0089	0.0175	0.0005	111.8	3	94.4	8.3	111.8	3		JJJD03	JJJD03tr_33	506	31	13.8	1.5	3272	94	450000	13000	2.6	0.16	0.02	0.01	24.6	0.9	0.43	0.05	8.4	0.6	18.5	1	2.6	0.16	93	4	28	0.9	328	12	104	3.5	467
JJJD_03_34	397	501	0.78	0.0505	0.0035	0.126	0.0089	0.0181	0.0005	115.4	3	120	8	115.4	3		JJJD03	JJJD03tr_34	603	27	12.8	1.5	4290	130	420000	11000	3.4	0.26	0.04	0.02	43.4	1.6	0.66	0.07	11.8	0.8	26.7	1.3	3.5	0.23	130	5	38	1.2	431	11	134	4	584
JJJD_03_35	201	169	1.12	0.0486	0.0055	0.12	0.013	0.0174	0.0006	111.4	4.1	114	12	111.4	4.1		JJJD03	JJJD03tr_35	690	27	11.2	1.1	1676	46	410000	12000	1.9	0.15	0	0	14.9	0.6	0.12	0.03	2.3	0.3	6.4	0.5	0.8	0.09	37	2	12	0.6	150	5.9	50	1.9	240
JJJD_03_36	339	270	1.31	0.0465	0.003	0.1169	0.0081	0.0179	0.0006	114.6	3.6	111.8	7.3	114.6	3.6		JJJD03	JJJD03tr_36	244	21	9.6	1.1	1398	56	420000	12000	1.9	0.15	BDL	1	20.2	0.7	0.15	0.03	2.9	0.4	6.5	0.6	0.7	0.08	32	2	11	0.5	124	5.6	42	1.7	209
JJJD_03_37	428	580	0.82	0.0459	0.0035	0.1161	0.0072	0.0177	0.0005	113.3	2.9	111.2	6.5	113.3	2.9		JJJD03	JJJD03tr_37	681	33	11.7	1.4	5110	200	430000	12000	4.1	0.28	0.07	0.02	57.1	2.7	0.79	0.08	14.1	1.2	31.2	1.9	3.8	0.25	153	7	48	2.3	523	23	166	7.3	739
JJJD_03_38	104	103	1.17	0.0401	0.0098	0.101	0.023	0.0174	0.0007	111.3	4.4	99	22	111.3	4.4		JJJD03	JJJD03tr_38	317	19	10.3	1.4	1537	50	430000	10000	1.6	0.14	0.03	0.02	14	0.7	0.17	0.03	3.2	0.4	7.6	0.7	1	0.11	38	2	12	0.6	139	5.9	49	2.1	235
JJJD_03_39	549	432	1.4	0.0476	0.0032	0.1211	0.0098	0.0182	0.0006	116.8	4.1	115.7	8.9	116.8	4.1		JJJD03	JJJD03tr_39	563	40	10.7	1.6	4690	300	490000	12000	3.7	0.25	0.1	0.03	39.3	2.1	0.64	0.08	10.6	0.8	21	1.6	2.9	0.28	125	9	43	3	478	32	164	10	763
JJJD_03_40	208	143	1.72	0.0559	0.0057	0.136	0.014	0.0173	0.0005	110.3	3.4	128	12	110.3	3.4		JJJD03	JJJD03tr_40	305	23	7.9	1.1	1500	100	470000	11000	2.7	0.19	0.01	0.01	20.6	1.1	0.07	0.02	1.2	0.2	4.1	0.4	0.7	0.08	28	2	10	0.7	131	8.6	50	3.3	246
JJJD_08_1	94	57	1.61	0.0559	0.0055	0.135	0.016	0.0172	0.0005	110.1	3	127	14	110.1	3		JJJD08	JJJD08tr_1	197	12	10.2	0.7	526.4	9.5	510000	6800	3	0.14	0	0	6.3	0.2	0.04	0.01	0.6	0.1	1.9	0.2	0.6	0.06	10	0	3	0.1	46	1.2	18	0.4	89
JJJD_08_2	123	61	1.98	0.0485	0.0041	0.1148	0.011	0.0175	0.0004	111.8	2.7	109.9	10	111.8	2.7		JJJD08	JJJD08tr_2	311	18	12.1	0.8	1055	74	510000	5600	3.3	0.17	0.01	0.01	7.6	0.5	0.09	0.02	1.7	0.3	3.7	0.4	1	0.11	19	2	7	0.6	90	6.9	38	3	190
JJJD_08_3	424	268	1.53	0.0494	0.0026	0.116	0.0087	0.0173	0.0004	110.4	2.6	111.3	7.9	110.4	2.6		JJJD08	JJJD08tr_3	163	13	4.2	0.6	348.2	5.2	520000	7900	2.5	0.13	0.01	0.01	5.2	0.2	0.03	0.01	0.5	0.1	0.9	0.1	0.4	0.05	6	0	2	0.1	27	0.7	12	0.3	63
JJJD_08_4	66	31	2.08	0.0455	0.0057	0.104	0.014	0.0172	0.0005	109.6	3.4	99	12	109.6	3.4		JJJD08	JJJD08tr_4	222	13	9	0.8	520	12	530000	5000	2.8	0.16	0	0	4.8	0.2	0.03	0.01	0.5	0.1	1.5	0.2	0.5	0.05	10	1	3	0.2	44	1.3	19	0.5	94
JJJD_08_5	88	42	2.02	0.0554	0.0053	0.132	0.014	0.0176	0.0005	112.6	3	125	13	112.6	3		JJJD08	JJJD08tr_5	277	18	12	0.6	779	22	530000	6400	3	0.14	0	0.01	6.7	0.2	0.05	0.01	1.1	0.1	2.6	0.2	0.8	0.07	14	1	5	0.2	67	2	28	0.8	139
JJJD_08_6	108	59	1.83	0.0486	0.0042	0.1198	0.012	0.0174	0.0005	111	3.1	114.3	11	111	3.1		JJJD08	JJJD08tr_6	278	14	12.2	0.9	783	19	540000	7500	2.7	0.12	0.01	0.01	7.6	0.2	0.04	0.01	1.3	0.2	3.1	0.2	0.9	0.08	16	1	6	0.2	71	2.4	29	0.9	142
JJJD_08_7	82	61	1.36	0.0436	0.0045	0.1042	0.011	0.0174	0.0005	111.3	3	100.1	11	111.3	3		JJJD08	JJJD08tr_7	209	12	9.2	0.8	1035	36	540000	7100	2.4	0.13	BDL	1	7.2	0.3	0.08	0.02	1.8	0.2	5.1	0.5	1.4	0.14	27	2	9	0.4	105	4.8	40	1.6	180
JJJD_08_8	104	70	1.56	0.0466	0.004	0.1112	0.011	0.0176	0.0005	112.1	2.8	107.7	9.4	112.1	2.8		JJJD08	JJJD08tr_8	179	17	7.3	0.7	763	22	550000	6100	2.4	0.14	0.01	0.01	6.4	0.2	0.08	0.02	1.5	0.2	3.6	0.4	1.1	0.09	18	1	6	0.3	73	2.5	29	0.9	136
JJJD_08_9	67	37	1.8	0.0434	0.0058	0.11	0.016	0.0172	0.0007	110.1	4.1	109	14	110.1	4.1		JJJD08	JJJD08tr_9	212	16	9.3	0.8	522	8.8	550000	6200	2.4	0.13	BDL	1	6.2	0.2	0.03	0.01	0.8	0.1	1.8	0.2	0.6	0.07	11	1	4	0.1	50	1.4	20	0.4	96
JJJD_08_10	99	66	1.51	0.0523	0.0067	0.12	0.016	0.0176	0.0005	112.2	3.4	114	14	112.2	3.4		JJJD08	JJJD08tr_10	198	16	8.9	0.6	911	57	560000	6800	2.6	0.15	BDL	1	6.5	0.3	0.14	0.03	3	0.4	5.1	0.5	1.4	0.14	23	2	8	0.5	92	5.8	34	2.3	160
JJJD_08_11	49	28	1.75	0.0456	0.0061	0.112	0.017	0.0175	0.0005	111.8	3.2	106	15	111.8	3.2		JJJD08	JJJD08tr_11	188	15	9.3	0.7	494.7	6.6	570000	6100	2.4	0.13	BDL	1	4.6	0.2	0.04	0.01	0.8	0.1	2	0.2	0.6	0.07	10	1	4	0.1	47	1.2	19	0.5	91
JJJD_08_12	68	40	1.73	0.0494	0.0054	0.119	0.015	0.0178	0.0005	113.4	3.2	115	14	113.4	3.2		JJJD08	JJJD08tr_12	233	12	10.4	0.8	660	22	570000	7500	2.4	0.15	BDL	1	5.3	0.2	0.06	0.02	1.1	0.2	2.5	0.3	0.7	0.1	14	1	5	0.3	63	2.8	25	1	121
JJJD_08_13	77	46	1.7	0.0545	0.0058	0.128	0.014	0.0173	0.0006	110.6	3.6	121	13	110.6	3.6		JJJD08	JJJD08tr_13	215	14	9.5	0.8	520.3	6.4	580000	6700	2.5	0.17	BDL	1	5.4	0.2	0.04	0.01	0.7	0.1	1.8	0.2	0.5	0.06	10	0	4	0.1	48	1	20	0.4	96
JJJD_08_14	65	43	1.54	0.0607	0.0067	0.143	0.017	0.0176	0.0006	112.1	3.8	137	16	112.1	3.8		JJJD08	JJJD08tr_14	216	13	7.5	0.7	550.4	6.9	580000	7400	2.5	0.13	0.02	0.01	5.8	0.2	0.03	0.01	0.6	0.1	1.9	0.2	0.6	0.07	11	1	4	0.1	52	1	21	0.4	102
JJJD_08_15	71	40	1.85	0.0536	0.005	0.13	0.014	0.0175	0.0005	112	3.2	123	13	112	3.2		JJJD08	JJJD08tr_15	320	16	9.5	0.9	702	15	580000	7700	2.4	0.16	BDL	1	5.9	0.2	0.05	0.01	0.9	0.2	2.3	0.3	0.8	0.1	14	1	5	0.2	65	2.3	26	0.8	133
JJJD_08_16	141	68	2.13	0.0471	0.0039	0.1167	0.011	0.0175	0.0005	111.9	2.9	111.6	10	111.9	2.9		JJJD08	JJJD08tr_16	85	8	3.9	0.5	197.5	5	470000	6500	1.8	0.12	0	0	3	0.1	0.02	0.01	0.2	0.1	0.5	0.1	0.2	0.04	3	0	1	0.1	14	0.5	7	0.3	37
JJJD_08_17	156	85	1.86	0.0441	0.004	0.111	0.012	0.0174	0.0005	111.2	3.4	106.3	11	111.2	3.4		JJJD08	JJJD08tr_17	217	10	13.3	0.8	872	21	460000	5700	2.2	0.12	0.02	0.01	8.8	0.4	0.09	0.02	1.4	0.2	3.7	0.3	0.9	0.08	17	1	7	0.2	69	2.2	30	1	152
JJJD_08_18	124	76	1.57	0.0446	0.0039	0.1097	0.011	0.0175	0.0005	111.6	3	106.5	9.7	111.6	3		JJJD08	JJJD08tr_18	74	7	4.3	0.7	372	19	450000	7000	1.6	0.13	0	0	3.2	0.2	0.03	0.01	0.5	0.1	1.4	0.2	0.6	0.08	7	1	2	0.2	27	1.9	12	0.7	64
JJJD_08_19	289	234	1.19	0.0443	0.0028	0.1122	0.0089	0.0173	0.0004	110.7	2.7	108.5	8.3	110.7	2.7		JJJD08	JJJD08tr_19	110	7	15.5	0.9	947	14	420000	5400	1.9	0.12	0	0	6.3	0.2	0.18	0.03	3.1	0.3	7.7	0.4	1.1	0.08	29	1	9	0.2	82	1.8	32	0.6	149
JJJD_08_20	75	47	1.52	0.0405	0.0056	0.104	0.015	0.0173	0.0005	110.4	3.4	101	14	110.4	3.4		JJJD08	JJJD08tr_20	96	7	7.9	0.7	649	16	410000	6700	1.7	0.12	BDL	1	4.5	0.2	0.08	0.02	1.3	0.2	3.5	0.4	0.9	0.07	15	1	5	0.2	50	1.7	22	0.7	106
JJJD_08_21	119	92	1.23	0.049	0.0045	0.1178	0.012	0.0176	0.0005	112.2	3.1	112.5	11	112.2	3.1		JJJD08	JJJD08tr_21	98	6	9	0.8	1047	27	370000	4900	1.6	0.1	BDL	1	5.9	0.1	0.15	0.02	2.5	0.2	6.7	0.4	1.4	0.09	24	1	9	0.3	75	2.5	34	1.1	165
JJJD_08_22	107	54	1.94	0.0487	0.0048	0.118	0.013	0.0176	0.0005	112.1	3	112.3	12	112.1	3		JJJD08	JJJD08tr_22	88	5	9	0.8	565	28	360000	5500	1.7	0.11	0	0.01	4.5	0.2	0.04	0.01	0.6	0.1	2.4	0.2	0.5	0.05	9	0	4	0.2	36	1.5	17	0.8	92
JJJD_08_23	61	35	1.75	0.0518	0.0072	0.123	0.018	0.0172	0.0006	110.1	3.7	119	17	110.1	3.7		JJJD08	JJJD08tr_23	63	6	8.8	0.8	372.3	6.2	350000	4800	1.3	0.09	0	0	3.4	0.1	0.02	0.01	0.3	0.1	1.6	0.2	0.3	0.04	6	0	3	0.1	23	0.6	12	0.3	59
JJJD_08_24	74	45	1.67	0.0496	0.0053	0.115	0.014	0.0176	0.0006	112.5	3.5	116	12	112.5	3.5		JJJD08	JJJD08tr_24	70	4	9	0.7	414	19	340000	4700	1.3	0.08	BDL	1	3.5	0.1	0.05	0.01	0.5	0.1	1.8	0.2	0.4	0.05	8	0	3	0.2	26	1.2	13	0.6	66
JJJD_08_25	103	63	1.67	0.0473	0.0051	0.11	0.013	0.0177	0.0005	112.9	3.1	105.1	12	112.9	3.1		JJJD08	JJJD08tr_25	68	5	7.4	0.7	349.2	7.2	330000	4400	1.3	0.09	BDL	1	3.7	0.1	0.03	0.01	0.4	0.1	1.7	0.2	0.3	0.04	6	0	3	0.1	21	0.6	10	0.3	54
JJJD_08_26	111	60	1.8	0.0431	0.0054	0.109	0.014	0.0177	0.0006	113.3	3.8	104	13	113.3	3.8		JJJD08	JJJD08tr_26	40	4	6.9	0.6	262	8.5	290000	3100	1.1	0.07	BDL	1	2.6	0.1	0.01	0.01	0.2	0	1.1	0.2	0.2	0.03	4	0	2	0.1	14	0.5	8	0.3	41
JJJD_08_27	473	444	1.23	0.0481	0.0037	0.1166	0.01	0.0178	0.0005	113.6	3.1	111.8	9.2	113.6	3.1		JJJD08	JJJD08tr_27	29	6	2.6	0.7	279	8.1	290000	5500	1.1	0.12	0.01	0.01	2	0.1	0.03	0.01	0.3	0.1	1.3	0.2	0.4	0.05	5	0	2	0.1	16	0.6	8	0.3	44
JJJD_4_1	1182	1281	0.98	0.0472	0.0032	0.1113	0.0069	0.0177	0.0005	112.9	3.1	106.9	6.3	112.9	3.1		JJJD04	JJJD4tr_1	247	20	13.4	1.1	1723	49	580000	12000	0.8	0.11	0.01	0.01	12.8	0.5	0.24	0.04	4.2	0.5	9.7	0.8	1.1	0.13	50	2	15	0.6	170	6.3	59	2.1	248
JJJD_4_2	779	828	1	0.0511	0.0032	0.119	0.0072	0.0172	0.0005	110	3.3	113.9	6.5	110	3.3		JJJD04	JJJD4tr_2	306	19	13.2	1.3	1510	46	580000	11000	3.1	0.2	BDL	1	20.4	0.7	0.05	0.02	1.7	0.3	3.5	0.5	1	0.12	22	1	9	0.4	114	3.9	49	1.4	244
JJJD_4_3	1410	1690	0.89	0.0478	0.0025	0.1129	0.0053	0.0176	0.0005	112.2	2.9	108.4	4.8	112.2	2.9		JJJD04	JJJD4tr_3	352	29	12.1	1.4	2121	36	550000	10000	4.9	0.33	BDL	1	31.3	1.1	0.07	0.02	2.1	0.4	4.6	0.6	1.3	0.14	30	2	12	0.4	154	4.5	67	1.6	340
JJJD_4_4	1390	2250	0.66	0.0474	0.0025	0.1154	0.0055	0.0176	0.0005	112.6	2.9	110.7	5	112.6	2.9		JJJD04	JJJD4tr_4	583	39	16.9	3	3223	87	560000	16000	7	0.99	BDL	1	56.1	3	0.22	0.08	3.1	0.8	7	1.2	2	0.28	49	3	20	0.9	264	10	105	4.4	509
JJJD_4_5	976	1151	0.87	0.0497	0.0035	0.115	0.0078	0.0173	0.0005	110.5	3.1	110.1	7.1	110.5	3.1		JJJD04	JJJD4tr_5	358	25	16.8	1.4	1840	37	550000	12000	3	0.26	BDL	1	24.4	0.8	0.08	0.02	2.1	0.3	4.6	0.6	1.3	0.14	26	1	10	0.4	138	3.7	58	1.5	293
JJJD_4_6	363	605	0.61	0.0457	0.0067	0.1	0.014	0.0169	0.0006	107.9	4	96	13	107.9	4		JJJD04	JJJD4tr_6	250	27	22.3	2.2	1664	67	570000	20000	1	0.17	BDL	1	8.6	0.4	0.25	0.05	4.3	0.5	8.9	0.9	3.2	0.24	43	3	13	0.6	154	6.3	57	1.6	266
JJJD_4_7	2330	3780	0.61	0.0494	0.0024	0.1181	0.0053	0.0179	0.0007	114	4.4	113.3	4.8	114	4.4		JJJD04	JJJD4tr_7	525	55	4	2.2	4040	120	560000	20000	3.3	0.61	0.04	0.04	41	1.8	0.38	0.14	5.9	1.1	13.8	1.8	3.3	0.34	78	5	28	1.5	350	12	132	5.4	615
JJJD_4_8	1580	2360	0.65	0.044	0.0028	0.1042	0.0064	0.0177	0.0006	113.2	4	100.5	5.9	113.2	4		JJJD04	JJJD4tr_8	331	31	15.2	1.7	2187	56	530000	12000	3.7	0.32	0	0	23.2	0.7	0.13	0.03	2.5	0.4	6.7	0.6	2.8	0.22	43	2	15	0.5	187	5.4	73	1.9	336
JJJD_4_9	1131	1538	0.74	0.0479	0.003	0.1151	0.0067	0.0174	0.0004	111.2	2.8	111.3	6.3	111.2	2.8		JJJD04	JJJD4tr_9	237	23	10.5	1.2	1691	43	550000	11000	1.8	0.23	BDL	1	12.8	0.5	0.12	0.03	2.6	0.4	5.1	0.5	2.2	0.19	33	2	11	0.4	140	4	57	1.7	270
JJJD_4_10	1220	1170	1.06	0.0528	0.0029	0.1274	0.0068	0.0175	0.0005	112	2.9	121.5	6.1	112	2.9		JJJD04	JJJD4tr_10	291	23	14	1.7	1564	40	520000	11000	0.7	0.11	0.02	0.01	11.9	0.5	0.3	0.05	4.8	0.6	8.2	0.9	0.8	0.12	38	2	12	0.5	149	4.4	52	1.4	229
JJJD_4_11	1061	1850	0.65	0.049	0.0033	0.1204	0.0086	0.0175	0.0004	111.6	2.8	115	7.7	111.6	2.8		JJJD04	JJJD4tr_11	295	24	9.8	1.4	2475	65	550000	12000	1.5	0.18	0	0.01	19	0.7	0.29	0.05	4.6	0.5	9.6	0.8	3	0.25	52	2	18	0.7	221	6.3	85	2.5	374
JJJD_4_12	802	481	1.9	0.0518	0.0037	0.1231	0.0086	0.0175	0.0005	112	2.9	118.5	8	112	2.9		JJJD04	JJJD4tr_12	160	17	9.4	1.3	835	53	550000	12000	0.7	0.11	BDL	1	11.8	0.7	0.07	0.02	1.4	0.3	3.4	0.5	0.8	0.14	17	2	6	0.4	73	5	28	2	131
JJJD_4_13	3780	6920	0.59	0.0508	0.003	0.1224	0.0081	0.0179	0.0006	114.5	3.9	117.1	7.3	114.5	3.9		JJJD04	JJJD4tr_13	347	31	9.6	1.2	3360	110	480000	16000	2.3	0.28	0.01	0.01	21.5	0.7	0.27	0.05	4.5	0.6	9.3	0.9	2.6	0.21	58	2	22	0.8	280	8.7	108	3	522
JJJD_4_14	974	1218	0.92	0.05	0.0034	0.1189	0.0077	0.0172	0.0005	110.1	2.9	113.7	6.9	110.1	2.9		JJJD04	JJJD4tr_14	303	20	15	1.3	1372	28	550000	11000	2.7	0.22	BDL	1	13.9	0.4	0.05	0.02	1.1	0.3	2.7	0.4	1.2	0.13	20	1	8	0.3	102	3	44	1	220
JJJD_4_15	883	1949	0.55	0.0475	0.0032	0.1132	0.0078	0.0173	0.0005	110.3	3.2	108.6	7.1	110.3	3.2		JJJD04	JJJD4tr_15	367	26	24.7	2	1411	40	550000	14000	1.9	0.24	BDL	1	19.3	0.8	0.12	0.03	2.2	0.3	5	0.6	1.4	0.17	27	1	9	0.4	119	4.6	45	1.3	215
JJJD_4_16	1014	2230	0.6	0.0434	0.0031	0.1051	0.0071	0.0175	0.0005	111.9	3	101.1	6.5	111.9	3		JJJD04	JJJD4tr_16	259	21	15.7	1.9	2028	43	540000	11000	2.1	0.22	0.01	0.01	14.1	0.6	0.2	0.04	4.3	0.5	10.3	0.9	4.3	0.23	48	2	16	0.6	182	5.4	67	2	310
JJJD_4_17	1219	2559	0.63	0.0456	0.0032	0.1101	0.0078	0.0174	0.0005	111.3	2.9	105.7	7.1	111.3	2.9		JJJD04	JJJD4tr_17	298	24	17.1	1.6	1356	29	530000	11000	1.8	0.22	BDL	1	13	0.5	0.1	0.02	1.8	0.3	4.3	0.5	1.8	0.16	25	1	9	0.4	113	3.1	44	1.2	212
JJJD_4_18	1244	2290	0.71	0.0489	0.0028	0.1186	0.0061	0.0174	0.0005	111.2	2.9	113.6	5.5	111.2	2.9		JJJD04	JJJD4tr_18	294	20	9.4	1.6	2373	68	550000	9900	1.4	0.15	0.01	0.01	24.3	0.8	0.24	0.05	4.7	0.5	7.7	0.7	1.7	0.18	49	2	17	0.7	206	7	76	2.8	353
JJJD_4_19	2000	2300	1.14	0.0461	0.0026	0.1121	0.0062	0.018	0.0005	114.9	3.4	107.7	5.6	114.9	3.4		JJJD04	JJJD4tr_19	245	21	8.4	1.6	1819	56	530000	12000	0.6	0.11	BDL	1	15.8	0.6	0.12	0.03	3	0.5	7.5	0.8	0.8	0.13	45	2	14	0.6	168	5.3	62	1.8	268
JJJD_4_20	1340	3470	0.48	0.0511	0.0028	0.1244	0.0064	0.0176	0.0005	112.2	2.9	118.8	5.8	112.2	2.9		JJJD04	JJJD4tr_20	502	27	26.4	2.8	3486	75	540000	14000	4.3	0.34	0.03	0.02	31.9	0.9	0.28	0.06	5	0.7	11.2	0.9	3.2	0.29	65	3	22	0.8	291	8.3	113	2.8	523
JJJD_4_21	1040	513	2.31	0.0515	0.0035	0.1211	0.0083	0.0173	0.0005	110.2	3.3	115.8	7.5	110.2	3.3		JJJD04	JJJD4tr_21	147	20	6	1.4	694	36	510000	15000	0.6	0.11	0.02	0.01	8.7	0.5	0.07	0.02	1	0.2	2.1	0.4	0.2	0.07	13	1	5	0.4	56	3.7	23	1.3	102
JJJD_4_22	480	785	0.62	0.047	0.0057	0.114	0.012	0.0171	0.0008	109.3	4.9	109	11	109.3	4.9		JJJD04	JJJD4tr_22	300	18	21.9	1.8	2403	68	540000	11000	1.2	0.14	0.01	0.01	14.4	0.6	0.26	0.04	5.5	0.7	11.6	0.8	3.8	0.22	58	3	19	0.6	216	6.2	81	1.9	370
JJJD_4_23	753	1192	0.61	0.0431	0.0042	0.1011	0.0095	0.0172	0.0005	110	3.1	97.4	8.8	110	3.1		JJJD04	JJJD4tr_23	265	16	16.3	1.6	1958	36	520000	9700	1.4	0.16	0.01	0.01	14.7	0.5	0.16	0.03	3.7	0.5	8	0.7	2.9	0.22	44	2	14	0.5	170	3.6	64	1.5	299
JJJD_29_1	205	77	2.75	0.065	0.042	0.132	0.087	0.0163	0.0015	104	9.6	113	77	104	9.6		JJJD29	JJJD29tr_1	4320	720	6.6	8.6	580	66	450000	47000	1.2	0.43	30	5.4	70	11	9	1.8	32.4	6.9	10	3	1.2	0.46	15	3	3	0.7	46	7.3	19	2.4	96
JJJD_29_2	53	31	1.65	-0.11	0.19	0	0.18	0.0177	0.0039	112	25	-120	240	112	25		JJJD29	JJJD29tr_2	160	120	BDL	16	665	79	600000	34000	1.5	0.76	0.19	0.28	12.5	2	BDL	1	BDL	1	1.1	1	0.7	0.45	7	3	2	0.6	39	5.4	17	2.5	100
JJJD_29_3	43	33	1.32	0.09	0.13	0.19	0.15	0.0157	0.0019	101	12	90	130	101	12		JJJD29	JJJD29tr_3	283	83	14	15	1730	130	570000	47000	1.1	0.49	0.01	0.02	12.1	1.6	0.09	0.08	1.7	0.8	8.5	2.5	1.8	0.63	35	6	8	1.1	142	15	56	5.6	258
JJJD_29_4	78	48	1.56	0.041	0.047	0.075	0.075	0.015	0.0016	96	10	38	71	96	10		JJJD29	JJJD29tr_4	150	83	3	14	1005	86	550000	52000	2.1	0.76	0.02	0.03	15.9	1.7	BDL	1	0.1	0.2	1	0.8	0.4	0.22	10	3	3	0.6	69	8.9	26	3.4	149
JJJD_29_5	26	12	2.41	0.06	0.12	0.09	0.17	0.0191	0.003	122	19	-30	210	122	19		JJJD29	JJJD29tr_5	110	66	16.3	8.8	483	29	450000	26000	0.2	0.13	0.01	0.01	5.2	0.6	0	0.01	0	0.1	0.1	0.1	0	0.04	7	2	1	0.2	35	3.8	14	1.5	77
JJJD_29_6	76	30	2.29	0.037	0.058	0.086	0.094	0.0146	0.0019	93	12	32	86	93	12		JJJD29	JJJD29tr_6	85	94	3	13	893	93	610000	65000	1.5	0.57	BDL	1	10.4	1.6	BDL	1	0	0.1	3	1.4	0.4	0.2	11	3	3	0.5	58	8.9	25	3.7	137
JJJD_29_7	52	24	2.13	0.04	0.12	0.09	0.14	0.0157	0.0023	100	14	60	140	100	14		JJJD29	JJJD29tr_7	BDL	77	19	15	568	46	510000	37000	1	0.39	0.04	0.04	7.3	0.9	0.01	0.02	BDL	1	0.9	0.6	0.2	0.14	7	2	1	0.3	36	4.3	17	1.7	86
JJJD_29_8	67	28	2.3	-0.05	0.15	0.08	0.16	0.0153	0.0031	98	19	-10	160	98	19		JJJD29	JJJD29tr_8	13	89	21	14	398	34	500000	33000	0.2	0.14	0.07	0.08	6.5	0.8	BDL	1	0.1	0.1	0.2	0.2	0.4	0.21	2	1	1	0.2	22	3.3	10	1	58
JJJD_29_9	44	13	3.14	0.07	0.11	0.03	0.18	0.0151	0.0033	96	21	10	160	96	21		JJJD29	JJJD29tr_9	51	90	9	13	538	37	550000	41000	0.7	0.31	BDL	1	7.3	1	BDL	1	0.1	0.1	1.4	0.9	0.2	0.15	8	2	2	0.3	39	5.5	15	1.5	83
JJJD_29_10	109	65	1.45	0.056	0.034	0.11	0.071	0.0162	0.0018	103	12	81	66	103	12		JJJD29	JJJD29tr_10	250	110	11	14	1180	100	500000	53000	1.4	0.61	0.04	0.08	11.7	2.1	0.02	0.03	0.5	0.4	2.7	1.8	0	0.05	20	6	5	0.9	100	16	38	4.2	179
JJJD_29_11	42	23	1.66	0.11	0.15	0.17	0.17	0.0164	0.0024	105	15	40	160	105	15		JJJD29	JJJD29tr_11	165	81	1	12	1019	92	530000	45000	1	0.36	BDL	1	9.6	1.1	BDL	1	0.4	0.3	4.7	1.4	1	0.37	18	3	4	0.7	79	7.4	35	3.5	151
JJJD_29_12	24	11	2.07	0.03	0.17	0.3	0.27	0.0159	0.0034	105	21	40	290	105	21		JJJD29	JJJD29tr_12	28	99	10	11	462	29	520000	38000	0.7	0.41	BDL	1	7.1	1	0.08	0.11	BDL	1	0.2	0.4	0.2	0.18	2	1	2	0.7	29	5.4	13	1.7	65
JJJD_29_13	228	125	1.83	0.063	0.032	0.108	0.063	0.016	0.0013	102.5	8.1	100	59	102.5	8.1		JJJD29	JJJD29tr_13	68	87	3	13	804	64	610000	49000	1.8	0.58	0.1	0.08	18.4	1.7	0.04	0.04	0.4	0.3	0.5	0.4	0.7	0.28	8	2	3	0.5	55	6.2	23	2.4	115
JJJD_29_14	62	26	2.06	0	0.15	0.07	0.16	0.0168	0.0029	107	18	-90	170	107	18		JJJD29	JJJD29tr_14	134	67	5.8	8.7	743	63	600000	48000	0.4	0.2	0.02	0.03	7.6	1.1	BDL	1	0.3	0.3	2.3	1	0.4	0.21	11	2	3	0.5	52	5.7	20	2.1	110
JJJD_29_15	32	12	2.35	-0.02	0.18	0.06	0.21	0.017	0.0034	108	22	-140	220	108	22		JJJD29	JJJD29tr_15	112	43	12.5	5.2	232	14	480000	28000	0.6	0.21	0.01	0.01	3.7	0.5	BDL	1	0	0.1	0.4	0.3	0.3	0.14	3	1	1	0.2	15	1.7	6	0.8	36
JJJD_29_16	26	13	2.18	0.16	0.21	0.46	0.37	0.0146	0.0043	93	28	410	300	93	28		JJJD29	JJJD29tr_16	620	310	4	21	535	77	820000	120000	0.4	0.4	0.05	0.1	7.6	1.6	BDL	1	0.8	0.9	0.2	0.4	BDL	1	3	2	3	1.5	36	9	11	2.3	77
JJJD_29_17	127	34	4	0.039	0.025	0.082	0.052	0.0164	0.0014	104.8	9.1	64	49	104.8	9.1		JJJD29	JJJD29tr_17	151	73	BDL	12	322	30	540000	40000	1.2	0.43	BDL	1	4.4	0.7	BDL	1	0.1	0.1	0.2	0.2	0	0.05	3	1	2	0.5	20	3.2	8	1	50
JJJD_29_18	42	21	2.12	-0.03	0.14	0.05	0.24	0.0166	0.0032	105	21	90	220	105	21		JJJD29	JJJD29tr_18	340	130	BDL	14	746	75	690000	54000	0.6	0.32	BDL	1	11.2	1.3	BDL	1	0.1	0.2	3.1	1.6	0.2	0.15	10	3	6	1.3	50	6.9	21	2.6	107
JJJD_29_19	20	10	2.21	0.15	0.22	0.45	0.35	0.0158	0.0046	101	29	280	310	101	29		JJJD29	JJJD29tr_19	10900	3400	48	26	500	58	500000	36000	0.6	0.44	127	32	182	53	25	9.6	113	44	16.5	5	1.7	0.78	20	7	5	1.9	33	5.2	12	2.2	68
JJJD_29_20	67	36	1.89	0.071	0.083	0.08	0.11	0.0152	0.0019	99	11	30	110	99	11		JJJD29	JJJD29tr_20	420	120	7	16	1600	140	630000	50000	1.3	0.44	BDL	1	10.4	1.1	0.02	0.02	0.6	0.4	3.1	1.4	1	0.46	21	4	14	2	109	12	50	5	223
JJJD_29_21	31	13	2.29	-0.1	0.22	0.18	0.33	0.0185	0.0055	117	35	280	260	117	35		JJJD29	JJJD29tr_21	190	130	23	17	700	58	500000	35000	0.4	0.24	0.09	0.08	5.9	0.8	0.01	0.02	0.5	0.4	0.3	0.3	0.2	0.15	9	3	5	1.1	57	8	19	2.3	104
JJJD_29_22	48	23	2.34	0.27	0.11	0.24	0.16	0.0156	0.003	100	19	170	140	100	19		JJJD29	JJJD29tr_22	247	63	4.3	8.1	842	55	520000	32000	0.7	0.26	0.01	0.02	7.9	0.9	0.01	0.02	0	0.1	0.6	0.5	0.8	0.28	15	3	7	0.9	64	5.9	25	1.9	125
JJJD_29_23	47	32	1.67	0.129	0.089	0.17	0.14	0.0164	0.0019	105	12	60	130	105	12		JJJD29	JJJD29tr_23	328	88	31	14	885	81	580000	43000	0.9	0.33	0.03	0.07	9.1	1.1	0.01	0.01	0.7	0.5	2	1	0.6	0.24	16	4	8	1.2	61	6.2	27	2.8	127
JJJD_29_24	115	40	3.33	0.088	0.041	0.203	0.092	0.0151	0.0016	96	10	163	79	96	10		JJJD29	JJJD29tr_24	140	83	27	13	336	22	590000	40000	1.4	0.48	BDL	1	10.2	1.2	BDL	1	BDL	1	0.8	0.6	0.1	0.1	3	1	2	0.4	19	2.8	10	1.3	55
JJJD_29_25	32	24	1.71	-0.05	0.18	0.09	0.29	0.0166	0.0041	106	26	350	250	106	26		JJJD29	JJJD29tr_25	370	130	23	16	1021	89	450000	52000	1.5	0.87	BDL	1	13.9	2.1	BDL	1	BDL	1	BDL	0	0.4	0.4	10	6	6	1.9	56	12	26	3.3	136
JJJD_29_26	77	39	2.09	0.099	0.076	0.09	0.085	0.0148	0.0018	95	12	79	81	95	12		JJJD29	JJJD29tr_26	460	250	17.6	7.7	631	49	530000	34000	1.5	0.42	1.6	1.3	13.1	2.4	0.39	0.33	2.4	1.5	2.1	1	0.7	0.29	6	2	3	0.6	39	4.5	18	1.6	91
JJJD_29_27	32	13	2.85	0.05	0.15	0.33	0.24	0.0163	0.0022	104	14	180	220	104	14		JJJD29	JJJD29tr_27	250	110	24	17	682	74	620000	46000	1	0.48	BDL	1	8.4	1.2	BDL	1	1.2	1.1	1.6	1.1	0.2	0.16	8	2	4	0.8	50	8.2	23	3.3	117
JJJD_29_28	69	43	1.89	0.121	0.08	0.097	0.079	0.016	0.0021	102	14	69	76	102	14		JJJD29	JJJD29tr_28	444	86	22	15	2120	160	610000	47000	1.4	0.46	BDL	1	15	1.4	0.01	0.02	1.6	0.7	3.4	1.3	1.2	0.43	30	5	12	1.4	142	11	63	5.5	325
JJJD_29_29	64	45	1.71	0.055	0.051	0.106	0.093	0.0155	0.0019	99	12	78	90	99	12		JJJD29	JJJD29tr_29	250	100	26	12	1257	85	600000	40000	1.3	0.45	0.01	0.02	10.4	1	0.02	0.02	0.2	0.2	3.3	1.1	0.7	0.29	13	3	6	0.8	81	7.7	36	3.5	187
JJJD_29_30	76	36	2.35	0.023	0.056	0.06	0.11	0.0156	0.0028	99	17	20	100	99	17		JJJD29	JJJD29tr_30	322	58	17.4	8.3	1160	82	560000	42000	1.2	0.32	BDL	1	10.6	1	0.01	0.02	0	0.1	2.3	0.9	1.1	0.33	17	3	7	0.9	96	8.9	36	3.3	190
JJJD_29_31	58	22	2.87	0.13	0.11	0.14	0.17	0.0163	0.0027	104	17	50	150	104	17		JJJD29	JJJD29tr_31	174	57	BDL	8.9	378	27	520000	37000	0.4	0.21	BDL	1	4.3	0.5	BDL	1	0.2	0.2	0.4	0.3	0.1	0.1	3	1	2	0.4	28	3.4	10	1.1	54
JJJD_29_32	60	35	1.99	0.042	0.06	0.049	0.092	0.0157	0.0023	100	14	7	89	100	14		JJJD29	JJJD29tr_32	139	73	BDL	11	555	49	540000	44000	0.7	0.29	BDL	1	9.7	1.2	BDL	1	0.3	0.4	1.3	0.8	0.3	0.2	7	2	3	0.8	35	5.1	15	1.6	81
JJJD_29_33	105	49	2.34	0.034	0.033	0.077	0.072	0.0159	0.0015	103	9.9	53	67	103	9.9		JJJD29	JJJD29tr_33	54	79	BDL	10	824	67	580000	34000	1.9	0.5	BDL	1	14.7	1.6	0.01	0.02	0.2	0.3	1.4	1	0.8	0.36	10	3	5	0.6	57	6.1	24	2.7	128
JJJD_29_34	86	49	2.03	0.055	0.033	0.103	0.062	0.0163	0.0016	104	10	78	60	104	10		JJJD29	JJJD29tr_34	140	110	4	16	1010	95	570000	57000	1.5	0.6	BDL	1	13.3	1.6	BDL	1	0.2	0.2	1	0.6	0.8	0.35	11	3	6	0.9	61	7.7	28	3.1	143
JJJD_29_35	116	101	1.25	0.04	0.025	0.106	0.059	0.0167	0.0016	107	10	93	54	107	10		JJJD29	JJJD29tr_35	740	130	BDL	12	4740	390	610000	43000	2.2	0.59	0.01	0.03	29.9	2.5	0.08	0.07	3.3	1.3	13.3	3	2.5	0.57	82	10	30	2.7	393	30	152	14	707
JJJD_29_36	34	25	1.67	0.1	0.13	0.09	0.13	0.0152	0.0026	97	16	-10	130	97	16		JJJD29	JJJD29tr_36	219	74	12	13	785	48	470000	23000	0.8	0.27	0.02	0.04	9.2	0.9	0.01	0.01	0.4	0.4	2.6	1	0.2	0.13	10	2	5	0.7	56	5.8	25	1.9	114
JJJD_29_37	76	47	1.87	0.027	0.038	0.057	0.068	0.0166	0.0016	106	10	29	62	106	10		JJJD29	JJJD29tr_37	114	52	13.1	6.8	683	42	400000	25000	1.6	0.4	BDL	1	10.4	0.9	0.01	0.01	0.1	0.1	0.2	0.3	0.1	0.07	7	2	3	0.4	39	4.3	18	1.6	105
JJJD_36_1	250	275	0.91	0.055	0.017	0.121	0.041	0.0166	0.003	106.4	19	122	36	106.4	19		JJJD36	JJJD36_1	291	19	21.1	1.7	1007	52	650000	14000	1.4	0.19	0	0.01	14.9	0.7	0.07	0.03	1.5	0.2	3	0.5	0.4	0.08	21	2	7	0.4	83	4.3	33	1.7	149
JJJD_36_2	668	681	0.99	0.0508	0.012	0.1128	0.032	0.0164	0.0029	105.1	19	110.9	27	105.1	19		JJJD36	JJJD36_2	406	27	15.2	2.2	2198	56	650000	18000	1.6	0.24	0.18	0.07	16.2	0.9	0.35	0.08	4.6	0.8	9.7	1.1	1.3	0.19	47	3	16	0.7	189	6.4	73	3.3	330
JJJD_36_3	605	908	0.67	0.051	0.013	0.113	0.033	0.0161	0.0028	103.1	18	108	30	103.1	18		JJJD36	JJJD36_3	283	18	27.4	2.1	2185	71	640000	15000	1.2	0.15	0.04	0.02	16.1	0.7	0.45	0.05	8	0.6	12.6	0.8	1.5	0.14	57	3	18	0.5	199	7.3	73	2.6	303
JJJD_36_4	740	270	2.48	0.0492	0.013	0.109	0.033	0.0161	0.0028	103	18	106	29	103	18		JJJD36	JJJD36_4	282	29	16.9	1.7	913	32	630000	14000	1.2	0.21	BDL	1	12.8	0.5	0.07	0.02	1.4	0.3	3.4	0.5	0.4	0.09	18	1	6	0.4	76	4	31	1.4	137
JJJD_36_5	1412	1263	1.11	0.0481	0.012	0.1064	0.03	0.0167	0.0029	106.9	19	102.3	28	106.9	19		JJJD36	JJJD36_5	330	24	10.9	1.4	1287	41	630000	18000	2.1	0.18	BDL	1	26	1.1	0.09	0.03	1.6	0.3	4.1	0.5	0.3	0.07	23	1	9	0.4	107	4.2	44	1.8	200
JJJD_36_6	1757	2009	0.91	0.047	0.011	0.1053	0.03	0.0172	0.003	109.9	19	101.4	27	109.9	19		JJJD36	JJJD36_6	410	28	9.6	2.1	1939	46	630000	15000	3.2	0.28	0.11	0.04	44.1	1.5	0.18	0.05	3.4	0.4	7.5	0.9	0.7	0.12	36	2	13	0.5	159	5.4	67	2.2	290
JJJD_36_7	1210	1767	0.7	0.0479	0.011	0.1065	0.03	0.0171	0.003	109.4	19	102.5	28	109.4	19		JJJD36	JJJD36_7	486	37	20.8	1.6	3230	190	630000	13000	1.9	0.2	0.11	0.03	25.9	1	0.68	0.07	10.5	0.9	19.9	1.3	1.5	0.14	83	5	26	1.3	287	14	117	6.7	434
JJJD_36_8	920	1385	0.68	0.0468	0.012	0.107	0.031	0.0168	0.003	107.2	19	103.1	28	107.2	19		JJJD36	JJJD36_8	310	18	19.4	1.6	2820	100	630000	13000	1.1	0.14	0.02	0.01	13.8	0.6	0.38	0.06	6.4	0.7	13.5	1	1.8	0.19	62	3	20	0.9	243	11	107	4.5	420
JJJD_36_9	219	225	1.02	0.048	0.017	0.106	0.04	0.0164	0.0029	104.7	19	102	35	104.7	19		JJJD36	JJJD36_9	276	19	29.2	1.9	901	23	640000	15000	0.8	0.12	BDL	1	8.1	0.4	0.09	0.02	1.5	0.3	4.5	0.6	0.7	0.1	22	1	6	0.3	79	3.2	33	1.2	131
JJJD_36_10	256	263	1.02	0.053	0.016	0.128	0.044	0.0181	0.0032	115.8	20	119	40	115.8	20		JJJD36	JJJD36_10	286	20	16.1	1.5	1359	34	640000	16000	1	0.11	BDL	1	8.7	0.3	0.11	0.02	1.8	0.3	4.8	0.6	0.9	0.12	25	1	9	0.4	117	3.6	51	1.6	211
JJJD_36_11	479	618	0.8	0.053	0.014	0.114	0.034	0.0161	0.0028	103.1	18	109	31	103.1	18		JJJD36	JJJD36_11	345	16	31.3	1.9	1486	61	640000	14000	1.2	0.13	0.06	0.02	12.8	0.5	0.34	0.04	5.4	0.5	9.6	0.9	1.1	0.12	39	2	12	0.6	135	6.4	55	2.5	212
JJJD_36_12	458	425	1.11	0.049	0.012	0.108	0.032	0.016	0.0028	102	18	105	30	102	18		JJJD36	JJJD36_12	283	17	20	1.4	772	19	620000	16000	1.2	0.12	0	0	14.6	0.6	0.03	0.01	1.1	0.2	3.1	0.4	0.4	0.06	16	1	6	0.3	66	2	28	0.9	120
JJJD_36_13	754	822	0.94	0.054	0.013	0.119	0.034	0.0162	0.0028	103.7	18	113.7	31	103.7	18		JJJD36	JJJD36_13	355	22	20	1.6	1192	29	600000	15000	1.5	0.16	BDL	1	19.9	0.7	0.06	0.02	2	0.3	4.7	0.5	0.4	0.07	26	2	9	0.3	102	3.3	42	1.2	183
JJJD_36_14	475	404	1.24	0.0515	0.013	0.12	0.036	0.0167	0.0029	106.4	19	116	32	106.4	19		JJJD36	JJJD36_14	254	19	21.1	1.5	969	61	610000	13000	0.9	0.12	BDL	1	10.3	0.5	0.15	0.04	2.1	0.4	4.8	0.7	0.7	0.1	24	2	8	0.6	86	6.2	34	2.2	143
JJJD_36_15	821	910	0.92	0.0468	0.011	0.109	0.032	0.0167	0.0029	106.5	19	105.8	28	106.5	19		JJJD36	JJJD36_15	350	34	22.6	3.2	1236	31	560000	15000	1.5	0.2	0.09	0.05	15.9	0.9	0.14	0.05	1.7	0.5	4.4	0.9	0.6	0.14	27	2	9	0.6	106	4.7	43	2.5	192
JJJD_36_16	473	667	0.69	0.0518	0.014	0.114	0.035	0.0157	0.0028	100.2	17	108	32	100.2	17		JJJD36	JJJD36_16	390	19	33.8	2.1	1764	53	560000	13000	0.9	0.12	0.05	0.02	14.6	0.6	0.5	0.06	7.5	0.5	10.8	0.7	1.3	0.14	52	2	15	0.5	168	5.7	53	1.8	259
JJJD_36_17	453	641	0.68	0.0483	0.012	0.106	0.031	0.0159	0.0028	101.7	18	102	29	101.7	18		JJJD36	JJJD36_17	325	21	25.8	1.5	1537	49	550000	14000	1.1	0.14	0.02	0.02	17.2	0.6	0.32	0.05	6.1	0.5	9.8	0.7	1	0.1	46	2	14	0.5	147	5.4	44	1.7	226
JJJD_36_18	865	1093	0.75	0.0494	0.012	0.113	0.033	0.0164	0.0029	105.1	18	108	30	105.1	18		JJJD36	JJJD36_18	361	25	23.2	1.4	1688	77	540000	12000	1.4	0.16	0.01	0.01	20.7	0.8	0.28	0.05	4.8	0.6	8.3	0.9	0.8	0.12	44	3	14	0.7	155	7.6	48	2.4	253
JJJD_36_19	292	289	0.95	0.0533	0.015	0.117	0.037	0.0159	0.0028	101.7	18	113	32	101.7	18		JJJD36	JJJD36_19	286	17	24.8	1.7	816	19	540000	12000	1.1	0.13	BDL	1	10.6	0.5	0.04	0.02	1.2	0.2	3.1	0.4	0.4	0.08	19	1	6	0.3	72	2.4	23	0.8	126
JJJD_36_20	281	300	0.9	0.0498	0.014	0.119	0.037	0.0164	0.0029	104.7	18	114	32	104.7	18		JJJD36	JJJD36_20	256	18	28.6	1.7	684	16	540000	13000	0.7	0.1	BDL	1	9.4	0.4	0.07	0.02	1.1	0.2	2.2	0.3	0.4	0.07	16	1	5	0.2	60	2.2	19	0.6	103
JJJD_36_21	826	673	1.21	0.0512	0.012	0.1109	0.032	0.0162	0.0028	103.3	18	106.2	29	103.3	18		JJJD36	JJJD36_21	227	20	9.6	1.4	1027	67	540000	12000	1.1	0.14	BDL	1	14.6	0.8	0.08	0.03	1.6	0.3	3.3	0.5	0.3	0.07	23	2	8	0.6	88	6.8	29	2	160
JJJD_36_22	236	205	1.11	0.049	0.016	0.109	0.039	0.0163	0.0029	104.5	18	102	36	104.5	18		JJJD36	JJJD36_22	234	15	19.8	1.4	725	16	530000	11000	1	0.13	BDL	1	8.1	0.3	0.04	0.02	0.6	0.1	2.1	0.3	0.3	0.06	15	1	5	0.2	59	2.2	20	0.6	113
JJJD_36_23	527	518	0.97	0.0499	0.013	0.112	0.033	0.0165	0.0029	105.5	18	108	31	105.5	18		JJJD36	JJJD36_23	292	17	21.7	1.5	874	18	530000	14000	1.2	0.16	BDL	1	13.3	0.6	0.05	0.02	1.2	0.2	2.7	0.3	0.4	0.07	19	1	6	0.2	78	2.6	25	0.8	136
JJJD_36_24	362	393	0.88	0.0488	0.013	0.109	0.034	0.0162	0.0029	103.9	18	106	30	103.9	18		JJJD36	JJJD36_24	330	20	20.2	1.8	959	18	540000	12000	1.2	0.15	BDL	1	12	0.4	0.08	0.02	1.1	0.2	2.8	0.4	0.4	0.08	21	1	7	0.3	87	2.6	27	0.8	147
JJJD_36_25	408	432	0.91	0.0468	0.013	0.103	0.032	0.0164	0.0029	104.7	18	98	30	104.7	18		JJJD36	JJJD36_25	364	25	24.3	2.4	1152	24	560000	12000	1.1	0.13	BDL	1	14.2	0.5	0.12	0.03	2.2	0.3	4.8	0.4	0.5	0.08	30	1	9	0.3	107	2.9	33	1	177
JJJD_36_26	331	355	0.89	0.0509	0.014	0.118	0.037	0.0164	0.0029	104.9	18	117	31	104.9	18		JJJD36	JJJD36_26	317	21	27.3	1.6	882	22	550000	14000	1.2	0.14	BDL	1	12.5	0.5	0.06	0.02	1.1	0.2	3.4	0.4	0.5	0.08	22	1	7	0.3	76	2.6	26	0.9	131
JJJD_36_27	487	437	1.08	0.046	0.012	0.111	0.033	0.0169	0.003	108	19	106	30	108	19		JJJD36	JJJD36_27	225	16	22.3	1.7	1067	34	530000	15000	0.9	0.12	BDL	1	11.2	0.5	0.16	0.03	2.8	0.3	5.4	0.6	0.6	0.09	30	2	9	0.4	101	3.3	33	1.1	158
JJJD_36_28	245	342	0.7	0.051	0.017	0.124	0.042	0.0163	0.003	104.3	19	117	38	104.3	19		JJJD36	JJJD36_28	278	20	24.4	1.9	1055	32	540000	13000	0.8	0.1	BDL	1	12.6	0.5	0.07	0.03	2.9	0.4	4.9	0.4	0.7	0.11	29	2	9	0.5	94	4.1	33	1.4	149
JJJD_36_29	257	271	0.92	0.057	0.017	0.122	0.04	0.0157	0.0028	100.5	18	120	35	100.5	18		JJJD36	JJJD36_29	319	22	29.2	2.4	923	22	550000	12000	1	0.12	BDL	1	11.8	0.5	0.1	0.03	2	0.3	4.5	0.5	0.5	0.07	23	1	7	0.3	86	3	29	1.1	137
JJJD_36_30	300	247	1.18	0.046	0.016	0.099	0.038	0.0155	0.0029	99.3	18	94	35	99.3	18		JJJD36	JJJD36_30	319	21	14.1	1.5	848	26	550000	12000	1.2	0.14	BDL	1	12.7	0.6	0.04	0.02	0.9	0.2	2.9	0.4	0.3	0.07	17	1	6	0.3	72	3.4	28	1.2	135
JJJD_36_31	754	1084	0.71	0.0452	0.011	0.1062	0.03	0.0165	0.0029	105.3	18	102.1	28	105.3	18		JJJD36	JJJD36_31	375	26	23.1	1.9	2451	66	640000	19000	1.3	0.13	0.03	0.02	22.9	0.9	0.5	0.07	9	0.6	15.8	1.2	1.4	0.17	62	3	20	0.7	227	8.3	94	3.1	344
JJJD_36_32	346	430	0.8	0.047	0.015	0.103	0.036	0.0164	0.0029	105.1	19	101	35	105.1	19		JJJD36	JJJD36_32	270	20	27.3	2.1	1329	44	640000	18000	0.9	0.17	0.01	0.01	14	0.6	0.24	0.05	4.6	0.5	8.8	1	0.9	0.13	38	2	12	0.5	131	5.9	51	2.2	189
JJJD_36_33	294	246	1.2	0.0448	0.012	0.101	0.032	0.0166	0.003	106.3	19	96	30	106.3	19		JJJD36	JJJD36_33	246	20	15.3	1.4	728	21	640000	17000	1	0.14	BDL	1	13.1	0.5	0.03	0.02	0.9	0.2	2.1	0.4	0.2	0.05	13	1	5	0.2	58	2.4	26	1.1	105
JJJD_36_34	522	759	0.68	0.0671	0.017	0.152	0.045	0.017	0.003	108.4	19	143	39	108.4	19		JJJD36	JJJD36_34	409	28	36.9	4	2330	140	590000	17000	1.3	0.2	0.15	0.07	18.5	1.2	0.41	0.08	7.5	0.9	13.5	1.4	1.2	0.2	61	4	20	1.1	213	12	87	4.6	326
JJJD_36_35	1030	371	2.8	0.0508	0.013	0.116	0.034	0.0173	0.0031	110.2	19	111	31	110.2	19		JJJD36	JJJD36_35	289	29	9.2	1.8	723	24	620000	15000	1.3	0.18	1.17	0.15	17.2	0.7	0.44	0.07	3	0.5	2.7	0.5	0.2	0.06	13	1	5	0.3	59	2.4	26	1	114
JJJD_36_36	615	674	0.91	0.0472	0.012	0.106	0.031	0.0164	0.003	105.5	18	103	29	105.5	18		JJJD36	JJJD36_36	283	17	13.1	1.5	1329	37	660000	11000	1.1	0.11	0	0	16.4	0.5	0.13	0.03	2.8	0.4	6.3	0.6	1	0.1	28	2	9	0.4	117	3.3	46	1.4	203
JJJD_36_37	207	214	1	0.046	0.017	0.1	0.039	0.0163	0.0029	104.1	19	98	37	104.1	19		JJJD36	JJJD36_37	259	21	28.2	2.8	1172	35	640000	9900	0.9	0.16	0.08	0.04	11.7	0.5	0.11	0.03	2.7	0.5	6.8	0.8	0.7	0.1	27	2	9	0.4	100	3.7	38	1.5	163
JJJD_30_1	86	43	2.03	0.03	0.032	0.052	0.052	0.0154	0.0013	98.4	8.5	59	48	98.4	8.5		JJJD30	JJJD30tr_1	103	28	5	3.8	289	11	560000	23000	1	0.18	0.02	0.02	7	0.5	BDL	1	0	0	0.2	0.2	0.2	0.09	3	1	1	0.2	20	1.4	8	0.5	45
JJJD_30_2	134	87	1.79	0.035	0.033	0.079	0.049	0.015	0.0012	96	7.4	76	49	96	7.4		JJJD30	JJJD30tr_2	502	62	5.7	6.4	682	30	590000	23000	1.6	0.31	5.28	0.61	18.9	1.6	0.67	0.17	2.9	0.7	1.8	0.6	0.7	0.19	9	1	3	0.3	43	2.7	19	1	102
JJJD_30_3	107	63	1.64	0.04	0.042	0.082	0.065	0.0156	0.0009	99.9	5.8	84	58	99.9	5.8		JJJD30	JJJD30tr_3	630	190	11.9	4.3	595	78	470000	65000	0.9	0.36	3.9	1.5	13.2	2.6	0.89	0.34	3.7	1.5	3.6	1	1	0.31	10	2	3	0.6	38	6.6	18	2.3	90
JJJD_30_4	68	39	1.73	0.05	0.053	0.115	0.08	0.015	0.0012	96.1	7.8	122	73	96.1	7.8		JJJD30	JJJD30tr_4	260	36	8.1	4.7	850	36	540000	24000	1.1	0.16	BDL	1	9.6	0.6	0.02	0.02	0.6	0.3	2	0.5	0.8	0.15	14	2	5	0.3	69	3.5	26	1.3	123
JJJD_30_5	100	39	2.47	0.044	0.044	0.09	0.06	0.0152	0.0012	97.3	7.7	73	56	97.3	7.7		JJJD30	JJJD30tr_5	108	35	5.2	3.6	294	16	530000	24000	1	0.22	BDL	1	7	0.5	BDL	1	0.1	0.1	0.9	0.3	0.2	0.07	4	1	1	0.2	19	1.7	9	0.6	44
JJJD_30_6	81	35	2.2	0.034	0.056	0.066	0.092	0.0155	0.0012	98.8	7.6	27	87	98.8	7.6		JJJD30	JJJD30tr_6	177	36	8.4	3.9	376	24	570000	26000	1.1	0.2	BDL	1	8.2	0.5	0	0	0.4	0.2	1.1	0.3	0.4	0.12	5	1	2	0.3	27	2.2	10	0.9	57
JJJD_30_7	75	32	2.31	0.071	0.074	0.113	0.09	0.015	0.001	95.8	6.7	100	88	95.8	6.7		JJJD30	JJJD30tr_7	121	30	7.8	3.1	431	39	520000	30000	0.8	0.19	BDL	1	6.6	0.5	0	0.01	0.3	0.2	0.7	0.3	0.4	0.11	6	1	2	0.3	29	2.9	12	1.2	69
JJJD_30_8	55	29	1.87	-0.08	0.3	0.1	0.11	0.0155	0.0015	100.9	9.8	40	130	100.9	9.8		JJJD30	JJJD30tr_8	160	37	10.4	5	495	49	490000	33000	1.1	0.25	BDL	1	7.6	0.7	BDL	1	0.4	0.2	1.5	0.5	0.5	0.16	8	1	2	0.3	35	4	13	1.3	71
JJJD_30_9	140	77	1.72	0.058	0.062	0.11	0.086	0.0159	0.0012	101.7	7.8	130	81	101.7	7.8		JJJD30	JJJD30tr_9	119	48	7	7.5	602	36	550000	36000	1.4	0.33	0.36	0.16	15.8	1.6	0.08	0.06	1	0.6	1	0.7	0.6	0.27	7	2	3	0.4	39	4.2	18	1.7	89
JJJD_30_10	109	57	1.77	0.055	0.056	0.107	0.076	0.0155	0.001	98.9	6.2	89	70	98.9	6.2		JJJD30	JJJD30tr_10	350	120	9	5.2	466	51	530000	38000	0.5	0.26	0.92	0.36	10.2	1.4	0.3	0.19	2.5	1.7	2.1	0.9	0.5	0.2	9	1	3	0.4	33	4.2	13	1.4	72
JJJD_30_11	64	29	2.05	0.101	0.12	0.18	0.14	0.0152	0.0016	97	10	100	130	97	10		JJJD30	JJJD30tr_11	352	41	12.9	4.4	772	48	520000	33000	1	0.16	BDL	1	7.6	0.6	BDL	1	0.8	0.3	1.6	0.5	0.6	0.17	12	2	5	0.4	59	4.7	24	1.8	123
JJJD_30_12	130	50	2.38	0.103	0.089	0.244	0.12	0.0156	0.0011	99.7	6.9	238	82	99.7	6.9		JJJD30	JJJD30tr_12	180	29	6	3.6	515	29	540000	30000	1	0.19	BDL	1	8	0.6	0	0	0.4	0.2	0.8	0.3	0.5	0.14	6	1	2	0.2	35	2.6	15	1	79
JJJD_30_13	101	45	2	0.052	0.064	0.14	0.12	0.0152	0.0014	97.2	8.9	155	110	97.2	8.9		JJJD30	JJJD30tr_13	95	26	4.3	4.6	398	21	520000	27000	1.1	0.2	BDL	1	7	0.6	BDL	1	0.2	0.1	0.4	0.2	0.3	0.09	4	1	1	0.2	25	1.9	11	0.8	59
JJJD_30_14	80	34	2.22	0.043	0.069	0.08	0.11	0.0146	0.0018	93	11	80	110	93	11		JJJD30	JJJD30tr_14	184	33	9.7	3.2	373	15	570000	21000	0.8	0.14	BDL	1	7.8	0.6	BDL	1	0.1	0.1	0.8	0.3	0.3	0.09	4	1	2	0.2	25	1.7	11	0.8	57
JJJD_30_15	377	234	1.46	0.069	0.058	0.152	0.069	0.0155	0.0008	98.8	4.9	139	60	98.8	4.9		JJJD30	JJJD30tr_15	172	33	4.2	3	860	98	470000	54000	2.6	0.47	0.09	0.06	17.8	2	0.05	0.03	1	0.5	1.8	0.7	0.9	0.27	11	2	4	0.4	59	6.5	25	3.2	128
JJJD_30_16	76	48	1.65	0.036	0.052	0.105	0.1	0.016	0.0012	102.1	7.7	125	88	102.1	7.7		JJJD30	JJJD30tr_16	250	40	13.2	3.7	685	40	540000	25000	1.1	0.2	BDL	1	9.4	0.7	0.01	0.01	1	0.3	2.4	0.6	0.6	0.15	14	2	5	0.4	56	3.8	23	1.3	105
JJJD_30_17	189	113	1.85	0.07	0.056	0.13	0.062	0.0157	0.0009	100.5	5.4	118	58	100.5	5.4		JJJD30	JJJD30tr_17	135	38	5.7	4.6	318	21	470000	36000	1.6	0.26	BDL	1	8.4	0.7	BDL	1	0.1	0.1	0.3	0.2	0.3	0.11	5	1	2	0.2	24	2	11	0.9	49
JJJD_30_18	234	146	1.69	0.06	0.051	0.109	0.052	0.0149	0.0008	95.6	4.8	102	46	95.6	4.8		JJJD30	JJJD30tr_18	265	22	12.9	3.6	1095	65	550000	32000	1.7	0.3	BDL	1	11.6	0.8	0.08	0.03	0.9	0.3	2.4	0.6	1	0.16	11	1	4	0.3	67	4.8	31	2.2	168
JJJD_30_19	73	45	1.77	0.051	0.054	0.11	0.087	0.0156	0.0015	99.8	9.8	94	79	99.8	9.8		JJJD30	JJJD30tr_19	127	25	6.7	2.8	344	29	510000	29000	0.6	0.11	BDL	1	6.6	0.5	BDL	1	0.4	0.2	1.2	0.4	0.2	0.07	7	1	2	0.3	28	3	11	1	53
JJJD_30_20	135	75	1.85	0.079	0.071	0.143	0.084	0.0152	0.0009	97.4	5.9	132	72	97.4	5.9		JJJD30	JJJD30tr_20	106	31	5.4	3	280	23	440000	37000	0.9	0.2	BDL	1	8.8	0.9	BDL	1	0.2	0.2	0.3	0.2	0.2	0.09	3	1	2	0.2	19	2.1	8	0.7	42
JJJD_30_21	191	131	1.6	0.034	0.034	0.085	0.051	0.016	0.0009	102.6	5.6	81	46	102.6	5.6		JJJD30	JJJD30tr_21	177	53	73	12	1144	64	540000	33000	1.1	0.28	0.55	0.18	14.2	1.4	0.26	0.11	3.6	1	4.1	1.4	1.7	0.43	24	3	7	1.1	90	8.5	36	3.3	179
JJJD_30_22	60	40	1.77	0	0.033	0.008	0.055	0.0154	0.0015	98.4	9.7	-5	57	98.4	9.7		JJJD30	JJJD30tr_22	170	27	12.7	3.4	417	16	560000	19000	0.6	0.14	BDL	1	6.1	0.4	BDL	1	0	0.1	0.6	0.3	0.3	0.1	5	1	2	0.2	27	1.9	11	0.6	62
JJJD_30_23	221	130	1.98	0.028	0.025	0.053	0.029	0.0152	0.0008	97	5	50	28	97	5		JJJD30	JJJD30tr_23	282	32	15	4.1	1174	66	520000	29000	2	0.28	BDL	1	12.1	0.7	0.07	0.03	1.1	0.3	3	0.6	1.2	0.18	16	2	6	0.4	86	5.1	36	1.9	189
JJJD_30_24	117	76	1.72	0.025	0.027	0.05	0.037	0.015	0.0009	96	6	51	35	96	6		JJJD30	JJJD30tr_24	187	24	10.9	3.9	375	17	540000	23000	0.7	0.15	BDL	1	7.2	0.5	0	0	0.2	0.1	0.6	0.3	0.3	0.1	5	1	2	0.2	27	1.8	11	0.6	60
JJJD_30_25	132	80	1.96	0.051	0.052	0.103	0.074	0.0152	0.0021	97	13	92	64	97	13		JJJD30	JJJD30tr_25	189	37	8.9	3.4	435	33	480000	37000	0.8	0.19	0.01	0.02	8.3	1.2	0.01	0.02	0.5	0.3	1.2	0.4	0.4	0.14	8	1	3	0.4	34	3.1	15	1.5	66
JJJD_30_26	130	82	1.64	0.012	0.018	0.022	0.031	0.0162	0.0012	103.6	7.7	18	30	103.6	7.7		JJJD30	JJJD30tr_26	158	67	13	7.2	371	16	570000	15000	1.1	0.31	BDL	1	8.4	0.7	BDL	1	0.2	0.2	0.8	0.4	0.2	0.11	5	1	1	0.3	24	2.1	10	0.8	55
JJJD_30_27	414	270	1.54	0.0228	0.018	0.0464	0.021	0.0153	0.0006	98.1	4	45.6	20	98.1	4		JJJD30	JJJD30tr_27	255	49	7.5	4.4	1221	67	530000	28000	4	0.54	0.05	0.05	27.3	1.9	0.02	0.02	1	0.4	2.3	0.7	1.2	0.26	17	2	6	0.5	79	4.5	35	2.2	188
JJJD_30_28	241	164	1.49	0.0277	0.023	0.058	0.027	0.0156	0.0008	99.4	5.4	57	25	99.4	5.4		JJJD30	JJJD30tr_28	234	37	15	3.4	980	110	440000	47000	2.2	0.46	BDL	1	14.8	1.7	0.05	0.03	1.4	0.4	2.4	0.7	1.4	0.27	18	3	6	0.9	74	9.3	33	3.5	161
JJJD_30_29	150	70	2.08	0.0165	0.016	0.033	0.021	0.0153	0.0009	97.7	5.4	31	20	97.7	5.4		JJJD30	JJJD30tr_29	117	24	6.7	2.9	440	42	500000	27000	1.1	0.18	BDL	1	7.5	0.7	0	0	0.5	0.2	1	0.3	0.4	0.1	6	1	2	0.2	27	2.7	13	1.2	69
JJJD_30_30	103	52	1.85	0.022	0.022	0.043	0.032	0.015	0.001	96	6.7	46	31	96	6.7		JJJD30	JJJD30tr_30	195	26	11.4	3.4	541	23	530000	23000	0.8	0.15	BDL	1	6.4	0.4	0.01	0.01	0.7	0.2	1.1	0.3	0.8	0.16	8	1	3	0.3	38	2.5	16	0.8	89
JJJD_30_31	131	50	2.64	0.085	0.085	0.2	0.14	0.0156	0.0021	100	13	191	100	100	13		JJJD30	JJJD30tr_31	271	45	8.3	2.9	757	31	550000	21000	1	0.19	BDL	1	8	0.4	0.04	0.03	0.7	0.3	2.4	0.5	0.7	0.16	13	1	5	0.3	59	3.5	23	1.2	116
JJJD_30_32	80	46	1.88	0.031	0.056	0.09	0.12	0.0158	0.0012	100.8	7.7	90	110	100.8	7.7		JJJD30	JJJD30tr_32	142	23	3.8	2.7	331	15	540000	22000	0.7	0.14	BDL	1	6.4	0.4	BDL	1	0.5	0.2	0.9	0.4	0.3	0.12	6	1	2	0.2	22	1.5	9	0.7	51
JJJD_30_33	94	67	1.5	0.03	0.072	0.08	0.16	0.0145	0.0019	93	12	40	150	93	12		JJJD30	JJJD30tr_33	142	25	8.4	2.8	612	42	490000	24000	0.7	0.14	BDL	1	8.1	0.7	0.07	0.03	1.4	0.4	2.9	0.6	1.5	0.27	13	2	4	0.4	53	3.9	19	1.4	91
JJJD_30_34	344	208	1.74	0.066	0.057	0.135	0.064	0.015	0.0007	96.2	4.1	123	57	96.2	4.1		JJJD30	JJJD30tr_34	249	51	3.6	4.3	1086	55	530000	31000	3.5	0.52	0.24	0.1	21.2	1.2	0.16	0.08	0.9	0.4	1.7	0.7	0.8	0.26	14	2	5	0.5	71	5.4	31	2.3	178
JJJD_30_35	155	66	2.55	0.069	0.062	0.152	0.083	0.0147	0.0011	93.7	7.1	142	76	93.7	7.1		JJJD30	JJJD30tr_35	11	1	0.2	0.1	22.7	1.3	32000	1500	0.1	0.01	BDL	1	0.4	0	0	0	0	0	0	0	0	0.01	0	0	0	0	2	0.1	1	0	4
JJJD_30_36	75	61	1.27	0.075	0.067	0.156	0.082	0.0158	0.0011	100.8	7.1	141	76	100.8	7.1		JJJD30	JJJD30tr_36	210	39	9.8	4.9	733	18	600000	15000	1.3	0.21	BDL	1	10.2	0.7	BDL	1	0.5	0.2	1.6	0.5	0.6	0.14	13	1	4	0.4	55	3.5	22	1	112
JJJD_30_37	280	180	1.57	0.0393	0.034	0.075	0.036	0.0152	0.0008	97.3	5	74	35	97.3	5		JJJD30	JJJD30tr_37	149	19	5.5	2.5	676	29	500000	19000	2.4	0.27	BDL	1	14.5	0.7	0.01	0.01	0.3	0.2	1.6	0.4	0.6	0.11	8	1	3	0.2	47	2.8	19	1.1	104
JJJD_30_38	117	59	2.02	0.035	0.035	0.076	0.049	0.0144	0.0009	92	5.9	75	46	92	5.9		JJJD30	JJJD30tr_38	294	29	11.4	2.8	1053	41	560000	26000	1.4	0.23	BDL	1	10	0.7	0.03	0.02	1	0.3	2.3	0.5	0.8	0.16	17	2	6	0.5	79	4.5	33	1.4	169
JJJD_30_39	131	92	1.42	0.054	0.046	0.11	0.054	0.0155	0.0011	100	7	103	49	100	7		JJJD30	JJJD30tr_39	210	27	9.6	2.8	1104	65	540000	23000	0.8	0.16	BDL	1	8.7	0.6	0.13	0.04	2.8	0.5	4.5	0.7	1.6	0.19	25	2	8	0.6	100	6.1	37	2.2	172
JJJD_30_40	237	213	1.13	0.0335	0.029	0.076	0.037	0.0165	0.0009	105.7	5.4	73	34	105.7	5.4		JJJD30	JJJD30tr_40	293	40	30	4.8	773	72	490000	48000	1.6	0.52	BDL	1	10	1.3	0.14	0.04	2.3	0.8	3.7	0.8	0.5	0.18	18	3	5	0.8	73	7.3	25	2.3	113
JJJD_30_41	50	25	2.07	0.08	0.084	0.19	0.13	0.0163	0.0022	104	14	200	110	104	14		JJJD30	JJJD30tr_41	155	32	12.1	3.9	257.2	8.1	600000	18000	0.7	0.17	BDL	1	6.8	0.5	0	0.01	0.4	0.2	0.5	0.3	0.3	0.1	3	1	1	0.2	17	1.2	7	0.5	42
JJJD_30_42	84	42	1.96	0.025	0.029	0.066	0.054	0.0162	0.0012	103.4	7.3	59	50	103.4	7.3		JJJD30	JJJD30tr_42	269	39	15.5	3.6	906	42	560000	26000	1	0.18	BDL	1	9.2	0.7	0.06	0.03	0.8	0.3	2.4	0.6	0.9	0.18	16	2	6	0.5	65	3.8	28	1.4	138
JJJD_30_43	156	69	2.28	0.042	0.038	0.09	0.048	0.0154	0.001	98.5	6.1	82	44	98.5	6.1		JJJD30	JJJD30tr_43	113	24	8.1	3.1	435	29	500000	32000	1.2	0.17	BDL	1	8.9	0.9	0.01	0.01	0.3	0.2	1.1	0.3	0.6	0.12	6	1	2	0.3	30	2.7	12	1	70
JJJD_30_44	414	274	1.54	0.0368	0.031	0.0707	0.03	0.015	0.0007	95.7	4.4	68.9	29	95.7	4.4		JJJD30	JJJD30tr_44	151	20	4.6	2.2	419	27	450000	28000	1.4	0.23	BDL	1	11.6	0.9	0	0	0.3	0.2	0.5	0.2	0.4	0.1	6	1	2	0.2	30	2.8	12	0.9	62
JJJD_30_45	202	85	2.37	0.044	0.038	0.097	0.047	0.0156	0.001	99.8	6.6	91	43	99.8	6.6		JJJD30	JJJD30tr_45	104	21	7.5	3	233	14	470000	34000	0.8	0.15	BDL	1	7.4	0.7	BDL	1	0.1	0.1	0.3	0.2	0.2	0.08	2	1	1	0.2	14	1.5	6	0.6	37
JJJD_31_1	397	390	1.24	0.0437	0.0054	0.093	0.012	0.0152	0.0006	97.1	3.6	90	11	97.1	3.6		JJJD31	JJJD31tr_1	155	22	5.6	1.5	679	25	560000	13000	1.8	0.24	BDL	1	11.5	0.7	0.04	0.02	1.3	0.3	2.9	0.5	1.4	0.23	14	1	5	0.2	60	4.1	25	1.3	125
JJJD_31_2	70	51	1.54	0.0425	0.0099	0.088	0.021	0.0154	0.0008	98.1	4.9	86	20	98.1	4.9		JJJD31	JJJD31tr_2	254	11	6.3	0.9	915	22	580000	9000	2.1	0.14	0	0.01	11.9	0.4	0.06	0.02	1.1	0.2	3.3	0.3	1.1	0.1	20	1	7	0.3	88	2.8	37	1	173
JJJD_31_3	72	43	1.75	0.0455	0.0093	0.094	0.019	0.0157	0.0006	100.4	3.8	91	18	100.4	3.8		JJJD31	JJJD31tr_3	288	27	8.1	1.1	744	16	570000	11000	2.3	0.19	0.22	0.11	13.4	0.6	0.11	0.04	1.2	0.3	2.4	0.3	0.9	0.1	13	1	5	0.2	67	2.2	29	0.8	143
JJJD_31_4	104	50	2.07	0.0436	0.0068	0.094	0.015	0.0159	0.0006	101.5	4	90	14	101.5	4		JJJD31	JJJD31tr_4	242	16	7.7	0.9	837	50	590000	8900	2.3	0.14	0	0.01	10.4	0.5	0.04	0.01	1	0.2	2	0.2	1	0.09	11	1	4	0.3	63	3.7	29	1.6	165
JJJD_31_5	62	30	2.71	0.056	0.01	0.117	0.023	0.0155	0.0007	99.3	4.6	112	21	99.3	4.6		JJJD31	JJJD31tr_5	138	17	5.2	1.2	372	13	570000	12000	1.9	0.23	0.06	0.05	8.2	0.4	0.03	0.01	0.4	0.1	1.1	0.3	0.4	0.07	6	1	2	0.2	31	1.7	14	0.6	73
JJJD_31_6	162	208	1.51	0.056	0.0064	0.118	0.015	0.0157	0.0006	100.2	3.7	112	13	100.2	3.7		JJJD31	JJJD31tr_6	311	25	9.2	1.1	1627	91	570000	11000	2.4	0.22	0.05	0.02	17.9	0.7	0.13	0.04	2.8	0.5	6	0.8	1.9	0.23	36	2	12	0.8	154	9.2	65	3.8	307
JJJD_31_7	95	80	2.31	0.0567	0.01	0.112	0.019	0.016	0.0006	102.1	4.1	105	18	102.1	4.1		JJJD31	JJJD31tr_7	126	18	4	1.3	226.3	5.1	570000	11000	1.7	0.27	0.07	0.04	8.7	0.5	0.03	0.02	0.3	0.1	0.6	0.2	0.4	0.1	3	1	1	0.1	17	0.9	8	0.4	43
JJJD_31_8	223	309	1.9	0.0492	0.0048	0.1044	0.011	0.0154	0.0006	98.7	3.6	100.2	10	98.7	3.6		JJJD31	JJJD31tr_8	203	15	3.7	0.6	808	35	580000	7400	3.6	0.2	0.22	0.08	21.9	1.2	0.07	0.02	0.9	0.2	1.9	0.3	0.9	0.1	12	1	5	0.3	65	3.3	29	1.3	155
JJJD_31_9	382	666	1.24	0.0453	0.0044	0.0955	0.01	0.0154	0.0005	98.4	3.4	92.2	9.3	98.4	3.4		JJJD31	JJJD31tr_9	267	13	4.5	0.7	1415	30	580000	9200	5.3	0.23	0.02	0.01	39.3	1	0.08	0.02	1.7	0.2	4	0.3	1.8	0.11	26	1	9	0.3	119	2.6	52	1.2	265
JJJD_31_10	106	30	2.36	0.0423	0.0069	0.093	0.016	0.0154	0.0007	98.4	4.3	90	15	98.4	4.3		JJJD31	JJJD31tr_10	144	12	3.7	0.7	566	37	550000	8100	2.8	0.22	0	0	15.8	0.9	0.03	0.01	0.4	0.1	1.3	0.2	0.6	0.07	8	1	3	0.2	45	3	21	1.4	108
JJJD_31_11	66	18	2.54	0.0473	0.0093	0.107	0.022	0.0159	0.0007	101.7	4.5	100	20	101.7	4.5		JJJD31	JJJD31tr_11	129	16	4.3	0.7	349	11	570000	7500	1.8	0.12	0.1	0.04	9.8	0.4	0.05	0.01	0.5	0.1	1	0.2	0.6	0.08	5	0	2	0.1	27	1.1	12	0.5	67
JJJD_31_12	80	31	1.87	0.0483	0.0075	0.101	0.016	0.0152	0.0007	97.5	4.1	99	15	97.5	4.1		JJJD31	JJJD31tr_12	353	19	7.5	1	1539	87	570000	7000	2.1	0.13	0.02	0.01	14.2	0.6	0.12	0.03	2.5	0.3	6	0.5	2.1	0.17	37	3	12	0.8	155	9.5	63	3.6	283
JJJD_31_13	59	25	1.75	0.05	0.01	0.104	0.022	0.0147	0.0007	93.9	4.3	100	20	93.9	4.3		JJJD31	JJJD31tr_13	268	17	7	1	1470	24	570000	7700	1.9	0.11	0	0	17.3	0.5	0.19	0.03	4.4	0.3	9	0.5	2.7	0.15	44	1	13	0.3	156	3.7	60	1.2	266
JJJD_31_14	51	13	3.05	0.0395	0.008	0.084	0.017	0.0156	0.0007	99.5	4.4	82	16	99.5	4.4		JJJD31	JJJD31tr_14	120	13	5.2	1.3	366.8	9.5	580000	14000	1.9	0.17	BDL	1	9.2	0.3	0.03	0.01	0.4	0.1	1	0.2	0.4	0.08	6	1	2	0.2	28	1.1	13	0.6	70
JJJD_31_15	98	58	1.72	0.0379	0.0081	0.084	0.019	0.016	0.0007	102.4	4.1	80	18	102.4	4.1		JJJD31	JJJD31tr_15	356	54	10	2.6	1018	83	550000	8300	2	0.15	0.61	0.22	14.7	0.9	0.24	0.08	2.3	0.4	4.3	0.7	1.4	0.17	23	3	8	0.8	96	9	39	3.6	186
JJJD_31_16	190	43	4.87	0.0476	0.0053	0.099	0.012	0.0153	0.0005	97.9	3.4	94.8	11	97.9	3.4		JJJD31	JJJD31tr_16	127	12	3.1	0.7	493	16	550000	8400	2.5	0.17	0.01	0.01	9.8	0.4	0.01	0.01	0.2	0.1	0.9	0.2	0.4	0.05	6	1	2	0.1	36	1.3	17	0.6	95
JJJD_31_17	63	40	2.05	0.0539	0.0085	0.115	0.018	0.0151	0.0007	96.3	4.1	116	17	96.3	4.1		JJJD31	JJJD31tr_17	156	13	6	1	493.9	9.9	550000	7600	1.8	0.15	BDL	1	9.5	0.3	0.04	0.01	0.7	0.2	1.9	0.2	0.7	0.1	9	0	3	0.2	42	1.3	19	0.5	93
JJJD_31_18	82	51	2.34	0.0487	0.008	0.106	0.018	0.0149	0.0007	95.1	4.4	100	16	95.1	4.4		JJJD31	JJJD31tr_18	121	10	3.7	0.8	414.7	8.1	540000	7200	1.9	0.12	BDL	1	10.6	0.3	0.02	0.01	0.3	0.1	1	0.2	0.5	0.07	6	0	2	0.1	32	1	15	0.4	79
JJJD_31_19	78	65	1.9	0.0623	0.0093	0.132	0.02	0.0156	0.0006	99.8	3.7	123	18	99.8	3.7		JJJD31	JJJD31tr_19	120	15	4.9	1.5	265	39	540000	26000	1.6	0.21	0.03	0.05	7.7	0.7	0.03	0.03	0.3	0.2	0.7	0.3	0.3	0.1	5	1	2	0.4	23	3.7	11	1.6	54
JJJD_31_20	52	14	3.5	0.072	0.015	0.153	0.033	0.0154	0.0007	98.6	4.6	138	28	98.6	4.6		JJJD31	JJJD31tr_20	158	18	7	1.2	385.1	6.5	540000	11000	1.6	0.13	BDL	1	8.4	0.3	0.02	0.01	0.4	0.1	1.1	0.2	0.5	0.08	7	1	2	0.1	34	1.2	14	0.5	73
JJJD_31_21	88	30	2.62	0.0485	0.0072	0.108	0.017	0.016	0.0006	102.1	3.9	102	16	102.1	3.9		JJJD31	JJJD31tr_21	240	23	10.9	2.8	701	29	530000	10000	2.5	0.23	0.33	0.09	16	1	0.1	0.03	0.9	0.2	1.7	0.3	0.8	0.07	11	1	4	0.2	57	2.4	26	1.2	135
JJJD_31_22	68	21	3.01	0.053	0.0081	0.108	0.017	0.0153	0.0007	97.7	4.4	103	16	97.7	4.4		JJJD31	JJJD31tr_22	153	11	5.6	0.8	446.8	8.8	530000	8400	1.9	0.11	0.01	0.01	13	0.4	0.02	0.01	0.4	0.1	1.2	0.2	0.5	0.06	8	1	3	0.1	39	1.3	17	0.5	85
JJJD_31_23	51	16	2.75	0.0598	0.0098	0.127	0.022	0.0155	0.0007	99.1	4.3	121	20	99.1	4.3		JJJD31	JJJD31tr_23	224	23	5	0.6	445.1	9.1	530000	8400	1.9	0.13	0.14	0.06	10.3	0.3	0.08	0.02	0.7	0.1	1.2	0.2	0.6	0.07	8	1	3	0.1	37	1.2	16	0.5	86
JJJD_31_24	57	16	3.82	0.0508	0.0078	0.111	0.018	0.0153	0.0008	97.8	5	104	17	97.8	5		JJJD31	JJJD31tr_24	231	14	7.8	0.9	777	15	530000	7900	2.1	0.13	0.01	0.01	10.8	0.4	0.05	0.02	0.8	0.1	2.4	0.3	0.8	0.07	15	1	5	0.2	69	2	30	0.8	155
JJJD_31_25	45	16	3.15	0.055	0.01	0.119	0.022	0.015	0.0007	96.1	4.3	111	20	96.1	4.3		JJJD31	JJJD31tr_25	127	14	5.5	1.3	394.6	9.6	540000	8200	1.8	0.17	0.03	0.02	10	0.3	0.03	0.01	0.5	0.2	1	0.2	0.5	0.08	6	1	2	0.1	30	1	14	0.5	75
JJJD_31_26	47	19	2.66	0.0723	0.01	0.151	0.022	0.0158	0.0007	101	4.3	145	18	101	4.3		JJJD31	JJJD31tr_26	222	14	12.5	1.8	765	29	540000	7500	1.9	0.14	0.05	0.02	14	0.4	0.06	0.02	1.2	0.2	2.6	0.3	0.8	0.1	15	1	6	0.3	71	4	29	1.3	146
JJJD_31_27	80	41	2.12	0.0593	0.0069	0.121	0.014	0.015	0.0005	96	3.4	115	13	96	3.4		JJJD31	JJJD31tr_27	410	20	10.1	1.8	1719	82	580000	11000	2.4	0.26	0.12	0.05	19.7	0.9	0.27	0.06	4.4	0.5	8	0.9	2.1	0.2	40	3	14	1	166	9.6	68	3.6	321
JJJD_31_28	61	27	2.54	0.051	0.0089	0.109	0.02	0.015	0.0007	95.7	4.2	102	18	95.7	4.2		JJJD31	JJJD31tr_28	200	22	5.5	1	672	52	580000	8900	2.1	0.19	0.07	0.04	13.9	0.9	0.08	0.03	1.2	0.3	2.7	0.5	1.2	0.18	14	2	5	0.6	60	5.5	25	2	127
JJJD_31_29	42	15	2.67	0.051	0.011	0.113	0.024	0.0153	0.0008	97.8	5.2	105	22	97.8	5.2		JJJD31	JJJD31tr_29	255	31	5.5	1.3	552.4	9.9	530000	8800	1.8	0.25	0.17	0.13	12.7	0.7	0.06	0.04	0.5	0.2	1.8	0.4	0.5	0.1	10	1	4	0.2	49	1.7	21	0.7	106
JJJD_31_30	39	13	2.99	0.052	0.013	0.113	0.029	0.0158	0.0008	100.8	4.9	107	27	100.8	4.9		JJJD31	JJJD31tr_30	114	12	3.7	0.7	280	18	520000	9300	1.6	0.12	0	0	7	0.5	0.01	0.01	0.2	0.1	0.6	0.1	0.3	0.05	4	0	2	0.2	22	1.6	10	0.7	53
JJJD_31_31	58	28	2.04	0.093	0.019	0.19	0.04	0.0162	0.0009	103.3	5.5	171	34	103.3	5.5		JJJD31	JJJD31tr_31	215	17	10.9	1.8	789	73	480000	8300	1.5	0.2	0.09	0.04	8.6	0.6	0.18	0.05	1.8	0.4	3.3	0.5	1.6	0.22	17	2	6	0.7	76	6.5	29	2.3	147
JJJD_31_32	286	148	2.02	0.0383	0.0059	0.085	0.014	0.0161	0.0007	102.6	4.2	82	13	102.6	4.2		JJJD31	JJJD31tr_32	139	14	3.6	1.1	364.3	9.5	510000	8600	1.4	0.13	BDL	1	8.3	0.5	0.04	0.02	0.7	0.2	1.6	0.3	0.8	0.11	8	1	2	0.1	30	1.3	13	0.6	68
JJJD_31_33	72	43	1.94	0.054	0.012	0.13	0.028	0.0166	0.0007	106.4	4.1	121	25	106.4	4.1		JJJD31	JJJD31tr_33	225	17	6.6	0.9	726	12	510000	7200	2	0.13	0.11	0.05	12.3	0.4	0.06	0.02	0.8	0.2	2.2	0.3	0.8	0.07	13	1	5	0.2	62	1.7	27	0.6	144
JJJD_31_34	144	98	1.6	0.0502	0.0062	0.106	0.013	0.0153	0.0006	97.8	3.6	103	12	97.8	3.6		JJJD31	JJJD31tr_34	576	88	2.6	1.3	702	13	490000	8900	2.9	0.3	1	0.36	21.1	0.7	0.27	0.09	1.4	0.4	1.2	0.3	0.8	0.13	10	1	4	0.3	54	2	25	0.7	138
JJJD_31_35	49	36	1.46	0.047	0.01	0.107	0.023	0.016	0.0007	102.4	4.6	99	21	102.4	4.6		JJJD31	JJJD31tr_35	193	12	6.6	0.9	750	37	500000	8300	1.8	0.12	0.01	0.01	11.6	0.4	0.06	0.02	1.2	0.2	3.1	0.4	1.3	0.16	18	2	6	0.4	71	5	29	1.6	139
JJJD_31_36	98	56	1.77	0.0531	0.0069	0.114	0.015	0.0158	0.0006	100.9	3.7	113	13	100.9	3.7		JJJD31	JJJD31tr_36	177	14	5	0.9	639	24	490000	12000	2.2	0.13	0.07	0.04	14	0.7	0.03	0.01	0.7	0.2	1.8	0.3	0.8	0.1	10	1	4	0.2	52	2.5	23	1.1	124
JJJD_31_37	55	23	2.26	0.0537	0.0086	0.114	0.019	0.0155	0.0006	98.9	3.9	107	17	98.9	3.9		JJJD31	JJJD31tr_37	198	19	6.9	0.9	639	54	500000	6500	1.9	0.15	0	0	10.9	0.6	0.05	0.02	1.1	0.2	1.8	0.2	0.9	0.09	11	1	4	0.3	54	4.5	24	2.1	127
JJJD_31_38	112	45	2.98	0.0508	0.0054	0.111	0.013	0.0158	0.0005	100.8	3.4	105.6	12	100.8	3.4		JJJD31	JJJD31tr_38	171	12	3	0.7	626	12	500000	7700	2.7	0.17	BDL	1	17.7	0.7	0.03	0.01	0.6	0.1	1.7	0.2	0.7	0.07	10	1	4	0.2	50	1.5	22	0.6	118
JJJD_31_39	63	30	2.44	0.0628	0.0093	0.133	0.019	0.0158	0.0007	101.2	4.3	129	17	101.2	4.3		JJJD31	JJJD31tr_39	216	15	8	0.9	1263	93	490000	6200	1.8	0.12	0.01	0.01	13.1	0.7	0.15	0.03	2.8	0.3	6.2	0.6	2	0.18	31	3	10	1	124	11	50	4.1	237
JJJD_31_40	35	11	3.5	0.046	0.012	0.097	0.026	0.0156	0.0008	99.4	5.3	89	24	99.4	5.3		JJJD31	JJJD31tr_40	177	14	6.7	0.9	535	31	490000	6900	1.6	0.13	0.01	0.01	8.4	0.3	0.03	0.01	0.5	0.1	1.7	0.2	0.7	0.08	10	1	4	0.2	47	2.7	20	1.2	102
JJJD_31_41	57	23	2.66	0.056	0.011	0.114	0.023	0.0159	0.0009	101.6	5.8	108	21	101.6	5.8		JJJD31	JJJD31tr_41	169	14	5.9	1	691	50	480000	13000	1.6	0.16	0	0.01	11.8	0.9	0.07	0.02	1.6	0.3	3.3	0.6	1.2	0.15	15	1	5	0.5	65	5.6	26	2	128
Limit Of Detection (LOD) calculated using the methodology described in Longerich et al. (1996) (https://doi.org/10.1039/JA9961100899)
*For zircon trace element analysis, U238 and Pb206 concentrations are considered as the U and Pb concentrations of the zircon grain.
[truncated: 23 more columns]

## Sheet: RefMat Geochr Jara et al. 2021
SD2. Zircon U-Pb geochronology, Reference Materials, Jara et al. 2021
Sample	RefMat Geochr	Final207_235	Final207_235_Int2SE	Final207_235_Prop2SE	Final206_238	Final206_238_Int2SE	Final206_238_Prop2SE	ErrorCorrelation_6_38vs7_35	Final238_206	Final238_206_Prop2SE	Final207_206	Final207_206_Int2SE	Final207_206_Prop2SE	ErrorCorrelation_38_6vs7_6	Final206_208	Final206_208_Int2SE	Final206_208_Prop2SE	FinalAge207_235	FinalAge207_235_Int2SE	FinalAge207_235_Prop2SE	FinalAge206_238	FinalAge206_238_Int2SE	FinalAge206_238_Prop2SE	FinalAge207_206	FinalAge207_206_Int2SE	FinalAge207_206_Prop2SE	Approx_U_PPM	Approx_U_PPM_Int2SE	Approx_Th_PPM	Approx_Th_PPM_Int2SE	Approx_Pb_PPM	Approx_Pb_PPM_Int2SE	FInal_U_Th_Ratio	FInal_U_Th_Ratio_Int2SE
JJJD_39	x91500_1	1.91	0.25	0.26	0.1821	0.0055	0.0071	0.22365	5.49149	0.214111	0.0745	0.009	0.0094	0.027401	9.7	1.2	1.9	1070	88	92	1078	30	39	1060	220	230	33	1.5	11.64	0.75	19.7	2.5	2.76	0.13
JJJD_39	x91500_2	2.18	0.17	0.19	0.19	0.0073	0.0087	0.25091	5.26316	0.240997	0.0817	0.0067	0.0073	0.23121	8.85	0.82	1.6	1163	54	60	1120	39	47	1210	160	170	45.9	1.7	16.98	0.86	30.5	3.7	2.62	0.12
JJJD_39	x91500_3	2.1	0.14	0.16	0.1831	0.0099	0.011	-0.023594	5.4615	0.328107	0.0799	0.0076	0.0081	0.66973	8.8	1	1.7	1154	41	48	1082	54	59	1210	180	190	39.3	1.6	16.58	0.8	26	2.7	2.39	0.11
JJJD_39	x91500_4	1.75	0.14	0.16	0.1771	0.007	0.0082	0.28011	5.64653	0.261443	0.0717	0.006	0.0065	0.2727	9.5	1.7	2.3	1024	55	61	1051	38	45	950	170	190	65.4	3.3	21.6	1.5	37	8.6	3.09	0.18
JJJD_39	x91500_5	1.97	0.1	0.13	0.1899	0.0052	0.007	0.099612	5.26593	0.19411	0.0749	0.0044	0.0051	0.53071	8.25	0.53	1.4	1097	35	45	1120	28	38	1020	120	140	47.1	2.7	17.65	0.92	31.5	2.1	2.761	0.084
JJJD_39	x91500_6	1.92	0.14	0.16	0.1841	0.0077	0.009	0.4893	5.43183	0.265543	0.0742	0.0046	0.0053	0.16328	8.63	0.84	1.6	1092	46	52	1089	42	49	1040	130	150	47.3	1.5	17.35	0.68	31.6	2.8	2.76	0.11
JJJD_39	x91500_7	2.01	0.2	0.21	0.1853	0.0066	0.008	0.4242	5.39665	0.232991	0.0762	0.0061	0.0067	-0.096566	8.34	0.46	1.4	1117	70	75	1095	36	44	1120	190	200	42.8	1.4	15.48	0.76	28.8	1.5	2.77	0.14
JJJD_39	x91500_8	2.04	0.11	0.14	0.1902	0.006	0.0077	0.16491	5.25762	0.212848	0.0792	0.0053	0.006	0.31831	8.8	0.71	1.6	1125	38	47	1122	33	42	1140	140	160	51.3	2.9	16.92	0.77	31.9	3.2	3.07	0.13
JJJD_39	x91500_9	2.01	0.2	0.21	0.186	0.0099	0.011	0.32164	5.37634	0.317956	0.0758	0.0061	0.0067	0.21101	8.66	0.84	1.6	1126	64	69	1099	53	59	1110	140	160	37.4	1.1	14.43	0.79	26.1	2.7	2.67	0.13
JJJD_39	Z_Plesovice_1	0.3959	0.0091	0.018	0.05412	0.00087	0.0016	0.37003	18.4775	0.546266	0.0535	0.0012	0.0023	0.41315	32.5	1.6	5.4	338.4	6.6	13	339.7	5.3	9.8	348	51	92	780	25	78.4	1.6	37.4	1.8	9.72	0.25
JJJD_39	Z_Plesovice_2	0.392	0.0099	0.018	0.05351	0.00071	0.0015	0.21534	18.6881	0.523867	0.0531	0.0013	0.0024	0.3249	30.4	1.1	4.9	335.4	7.2	13	336	4.3	9.3	321	56	99	826	28	84.1	1.5	42.1	1.6	9.47	0.26
JJJD_39	Z_Plesovice_3	0.393	0.013	0.02	0.05341	0.00066	0.0015	0.19988	18.7231	0.525831	0.0533	0.0017	0.0025	0.18655	32.1	1.9	5.4	335.8	9.6	15	335.4	4	9.1	335	71	110	712	15	70.5	1.4	36.2	2	9.84	0.17
JJJD_39	Z_Plesovice_4	0.394	0.011	0.019	0.05398	0.00075	0.0015	0.26664	18.5254	0.514784	0.0532	0.0016	0.0024	0.15388	31.1	1.6	5.2	337.1	8	14	338.9	4.6	9.4	373	69	110	794	23	82.6	1.8	40.7	2.3	9.58	0.21
JJJD_39	Z_Plesovice_5	0.3939	0.0099	0.019	0.05336	0.00067	0.0015	0.41144	18.7406	0.526817	0.0533	0.0014	0.0023	0.12747	31.1	1.4	5.1	336.8	7.3	14	335.1	4.1	9.1	326	57	98	755	25	77.6	1.8	38.8	2	9.78	0.2
JJJD_39	Z_Plesovice_6	0.395	0.011	0.019	0.05404	0.0006	0.0015	0.17604	18.5048	0.513642	0.0533	0.0014	0.0023	0.19704	31.2	1.2	5.1	339	8	14	339.2	3.7	9	329	58	99	800	25	85.1	2.3	40.1	1.9	9.56	0.15
JJJD_39	Z_Plesovice_7	0.392	0.015	0.022	0.05359	0.00062	0.0015	0.28103	18.6602	0.522304	0.0531	0.0019	0.0027	0.10707	31.7	2	5.4	335	11	16	336.5	3.8	9	339	80	110	728	18	75.4	1.4	37.6	2	9.85	0.21
JJJD_39	Z_Plesovice_8	0.394	0.013	0.02	0.05358	0.0006	0.0015	0.33243	18.6637	0.5225	0.0533	0.0016	0.0025	0.093444	31.1	1.7	5.2	336.4	9.1	15	336.4	3.7	9	325	66	100	768	29	79.2	2.5	39.8	2.6	9.69	0.18
JJJD_39	Z_Plesovice_9	0.394	0.011	0.019	0.05372	0.00071	0.0015	0.41954	18.615	0.51978	0.0532	0.0015	0.0024	0.07662	31.2	1.6	5.2	337.1	7.8	14	337.3	4.3	9.3	322	61	100	757	24	78.8	2	38.8	2.2	9.61	0.2
JJJD_39	Z_Plesovice_10	0.3937	0.0093	0.018	0.0535	0.001	0.0017	0.55711	18.6916	0.593938	0.0533	0.0012	0.0022	0.20498	31.1	1.5	5.1	336.8	6.8	13	336.2	6.3	10	329	51	95	772	17	80.1	1.4	40.3	2.1	9.68	0.18
JJJD_39	Z_Plesovice_11	0.4	0.014	0.021	0.05389	0.00061	0.0015	0.040974	18.5563	0.516505	0.0537	0.0019	0.0027	0.27327	33.1	1.9	5.6	343.5	9.9	15	338.9	3.8	9.3	348	80	110	626	18	65.7	1.5	32.7	2.1	9.85	0.2
JJJD_39	Z_Plesovice_12	0.388	0.016	0.022	0.0532	0.001	0.0017	0.3884	18.797	0.600656	0.0528	0.002	0.0028	0.050092	29.9	1.7	5	332	12	16	334.4	6.2	10	305	86	120	824	14	91.1	1.8	47.6	2.7	9.47	0.24
JJJD_13	x91500_1	1.55	0.2	0.34	0.173	0.01	0.011	0.16317	5.78035	0.367536	0.0639	0.0089	0.014	0.20158	19.6	3.9	44	903	90	150	1025	55	61	580	270	420	15.6	1.3	4.42	0.41	6.5	1	3.48	0.29
JJJD_13	x91500_2	1.7	0.16	0.34	0.1784	0.0091	0.01	0.1125	5.60538	0.314203	0.0736	0.0075	0.014	0.28662	22.5	5.1	51	1027	64	140	1056	50	56	940	210	390	23.7	1.3	6.73	0.47	8.4	1.2	3.57	0.2
JJJD_13	x91500_3	1.52	0.22	0.34	0.1805	0.0075	0.009	0.11938	5.54017	0.276241	0.0609	0.0086	0.013	0.28712	13.1	3.8	30	939	89	140	1069	41	49	600	280	430	16.2	1	5.14	0.48	7.8	1.3	3.07	0.29
JJJD_13	x91500_4	1.92	0.19	0.39	0.1795	0.0081	0.0094	0.40018	5.57103	0.291742	0.0788	0.0079	0.015	0.15593	11.6	1.8	26	1073	66	130	1063	44	51	1050	210	390	24.9	1.2	7.59	0.49	12.3	1.6	3.23	0.22
JJJD_13	x91500_5	2.18	0.28	0.48	0.187	0.014	0.015	-0.03832	5.34759	0.428951	0.084	0.01	0.017	0.37561	9.7	2.2	22	1149	91	150	1101	77	81	1160	260	440	23.7	1.7	7.39	0.49	15	2.6	3.15	0.24
JJJD_13	x91500_6	1.75	0.3	0.43	0.182	0.011	0.012	-0.0068612	5.49451	0.362275	0.069	0.013	0.017	0.38036	10.8	1.7	24	1000	110	160	1078	61	67	700	370	480	21.3	1.4	6.74	0.53	11.8	2	3.04	0.26
JJJD_13	x91500_7	1.85	0.2	0.38	0.1754	0.0061	0.0077	0.19772	5.70125	0.250283	0.0769	0.0083	0.015	0.12608	12.7	2.3	29	1087	72	140	1041	33	42	1060	220	390	20.7	1.1	6.6	0.52	10.5	1.7	2.97	0.21
JJJD_13	Z_Plesovice_1	0.374	0.017	0.068	0.0526	0.0014	0.002	0.15961	19.0114	0.722867	0.0527	0.0025	0.0089	0.41212	35.8	2.3	80	322	12	50	330.2	8.7	12	300	100	370	664	40	62.9	2.8	32	1.9	10.38	0.44
JJJD_13	Z_Plesovice_2	0.419	0.018	0.076	0.0543	0.0011	0.0018	0.38256	18.4162	0.610482	0.0579	0.0023	0.0097	0.09701	28.9	1.5	64	358	13	58	341.7	6.7	11	520	89	380	808	59	87.5	2.3	49.6	2.3	8.97	0.54
JJJD_13	Z_Plesovice_3	0.4	0.015	0.072	0.0539	0.0011	0.0018	0.32066	18.5529	0.619577	0.0546	0.0022	0.0091	0.20896	32.4	2	74	342	11	54	338.6	6.6	11	381	88	370	847	59	81.9	2.5	42.6	2.4	10.03	0.52
JJJD_13	Z_Plesovice_4	0.388	0.017	0.071	0.0533	0.0012	0.0019	0.36213	18.7617	0.668805	0.0534	0.0022	0.0089	0.20476	30.3	1.9	68	332	13	52	334.6	7.2	11	336	90	370	744	49	80.3	2.9	38.4	3.3	8.9	0.36
JJJD_13	Z_Plesovice_5	0.391	0.014	0.071	0.0535	0.00098	0.0017	0.080676	18.6916	0.593938	0.0524	0.0019	0.0087	0.42057	32.2	2.6	73	336	10	50	335.9	6	11	298	81	370	763	46	73.8	2.9	33.8	3	9.85	0.28
JJJD_13	Z_Plesovice_6	0.399	0.014	0.072	0.0541	0.0013	0.0019	0.43722	18.4843	0.649171	0.0517	0.0017	0.0085	0.26882	31.5	2.1	71	340	10	52	339.4	7.8	12	267	72	370	751	45	73.5	2.7	37.5	2.9	9.8	0.31
JJJD_13	Z_Plesovice_7	0.391	0.014	0.071	0.054	0.0013	0.0019	0.39565	18.5185	0.651578	0.052	0.0018	0.0086	0.18466	30.7	1.8	69	336	10	53	339.2	7.7	12	266	75	360	780	53	75.6	3.6	39.5	2.9	9.78	0.27
JJJD_13	Z_Plesovice_8	0.389	0.013	0.07	0.0534	0.0013	0.0019	0.48177	18.7266	0.666302	0.0514	0.0015	0.0085	0.15474	31.7	1.9	71	333.2	9.2	51	335.5	7.8	12	246	63	360	835	53	82.4	3.3	43.4	3.5	9.57	0.3
JJJD_13	Z_Plesovice_9	0.399	0.011	0.071	0.05363	0.00099	0.0018	0.34142	18.6463	0.625831	0.0523	0.0015	0.0086	0.30675	31	1.8	70	341.7	8.4	53	336.7	6.1	11	303	67	380	797	48	75.5	3.2	42	3.2	9.81	0.3
JJJD_13	Z_Plesovice_10	0.372	0.018	0.068	0.0531	0.0017	0.0022	0.29917	18.8324	0.78025	0.0504	0.0024	0.0085	0.35073	36.8	1.8	83	323	13	49	333	10	13	200	100	360	659	41	63.6	3.5	32.2	1.7	9.55	0.28
JJJD_13	Z_Plesovice_11	0.454	0.017	0.082	0.0546	0.0012	0.0019	0.38941	18.315	0.637336	0.0604	0.0019	0.01	0.18008	22.7	1.6	51	380	12	57	342.6	7.5	12	618	63	330	892	71	96.5	2.8	68.9	4.3	8.46	0.58
JJJD_13	Z_Plesovice_12	0.365	0.013	0.066	0.05315	0.00085	0.0017	0.52149	18.8147	0.601786	0.0493	0.0016	0.0082	-0.11	42.3	2.5	95	315.7	9.7	49	333.8	5.2	10	160	69	350	859	42	76.8	2.5	35.6	2.5	10.39	0.35
JJJD_13	Z_Plesovice_13	0.409	0.018	0.075	0.0538	0.001	0.0018	0.29357	18.5874	0.621882	0.0581	0.0024	0.0097	0.14238	29.7	3	67	349	12	52	338	6.1	11	541	85	350	613	41	68	4.3	42.7	6.1	9.04	0.37
JJJD_13	Z_Plesovice_14	0.39	0.015	0.071	0.0538	0.0012	0.0019	0.47729	18.5874	0.656431	0.0552	0.0019	0.0091	0.096777	31.7	2	71	334	11	51	338	7.6	12	412	77	380	791	50	78.1	3	44	2.5	10.14	0.4
JJJD_06	X91500_1	1.846	0.071	0.071	0.177	0.0035	0.0035	0.27194	5.64972	0.111718	0.0757	0.0028	0.0028	0.27504	8.89	0.31	3.5	1063	25	25	1050	19	19	1077	71	72	70.5	2.3	25.91	0.63	40.4	1.8	2.673	0.055
JJJD_06	X91500_2	1.89	0.096	0.096	0.1757	0.0051	0.0051	0.21029	5.69152	0.165206	0.0779	0.0042	0.0042	0.33904	8.69	0.46	3.4	1077	33	33	1043	28	28	1120	110	110	65.5	2.4	25.02	0.92	38.5	2.1	2.625	0.058
JJJD_06	X91500_3	1.872	0.068	0.068	0.1753	0.004	0.004	0.32736	5.70451	0.130166	0.0788	0.0029	0.0029	0.31901	8.56	0.35	3.3	1072	25	25	1041	22	22	1145	75	75	71.9	2.4	30.5	1	41.8	2.3	2.6	0.054
JJJD_06	X91500_4	1.838	0.068	0.068	0.1747	0.0044	0.0044	0.27979	5.7241	0.144167	0.0753	0.003	0.003	0.32818	8.78	0.37	3.4	1063	26	26	1037	24	24	1061	79	80	70.3	2.7	28.9	1	40.4	2.3	2.62	0.049
JJJD_06	X91500_5	1.81	0.072	0.072	0.174	0.004	0.004	0.37305	5.74713	0.132118	0.0739	0.0027	0.0027	0.22026	8.67	0.35	3.4	1044	27	27	1037	23	23	1047	80	81	61.4	2	21.52	0.64	41.7	2.1	2.794	0.049
JJJD_06	X91500_6	1.779	0.065	0.065	0.1764	0.004	0.004	0.31089	5.66893	0.128547	0.0726	0.0024	0.0024	0.34539	9.33	0.4	3.6	1036	24	24	1047	22	22	996	71	72	66.2	2.3	23.62	0.69	41.9	2	2.781	0.049
JJJD_06	X91500_7	1.886	0.081	0.081	0.1768	0.0043	0.0043	0.43112	5.65611	0.137564	0.0767	0.0031	0.0031	0.077983	9.03	0.38	3.5	1072	28	28	1049	24	24	1106	79	79	53.6	1.5	18.11	0.57	34.5	1.5	2.814	0.052
JJJD_06	X91500_8	1.835	0.06	0.06	0.178	0.0033	0.0033	0.31799	5.61798	0.104153	0.0754	0.0025	0.0025	0.17946	9.29	0.36	3.6	1061	22	22	1056	18	18	1068	66	67	56.4	1.8	20.25	0.72	36.5	1.6	2.857	0.045
JJJD_06	X91500_9	1.812	0.086	0.086	0.1778	0.0061	0.0061	0.59703	5.6243	0.19296	0.0726	0.0024	0.0024	0.14861	9.29	0.4	3.6	1044	31	31	1054	33	33	995	68	69	72.7	3.2	29.1	1.4	43.5	2.8	2.512	0.061
JJJD_06	X91500_10	1.807	0.077	0.077	0.1761	0.0052	0.0052	0.35505	5.67859	0.167681	0.0744	0.0032	0.0033	0.45317	9.68	0.5	3.8	1049	29	29	1045	28	28	1036	87	88	79.5	3.1	30.8	1.1	44.7	2.8	2.579	0.063
JJJD_06	X91500_11	1.792	0.067	0.067	0.1759	0.0052	0.0052	0.21498	5.68505	0.168063	0.0741	0.003	0.0031	0.52709	9.47	0.43	3.7	1043	25	25	1044	28	28	1018	82	83	75.2	2.8	26.2	1.2	44.3	2.1	2.611	0.048
JJJD_06	X91500_12	1.798	0.073	0.073	0.1751	0.0042	0.0042	0.26048	5.71102	0.136986	0.0737	0.0029	0.0029	0.2853	9.19	0.28	3.6	1042	27	27	1042	22	22	1023	79	79	75.8	2.9	23.34	0.9	45.8	1.8	2.639	0.045
JJJD_06	Z_Plesovice_1	0.401	0.015	0.015	0.0541	0.0016	0.0016	0.75925	18.4843	0.54667	0.053	0.0013	0.0014	-0.042058	28.6	1	11	342	11	11	339.4	9.8	9.8	317	57	59	798	27	83.2	2.7	45.1	1.7	9.29	0.16
JJJD_06	Z_Plesovice_2	0.388	0.012	0.012	0.0537	0.0015	0.0015	0.53172	18.622	0.520167	0.0529	0.0015	0.0016	0.33226	33.4	1.2	13	332.6	9.1	9.1	337.1	9.1	9.1	321	65	66	711	26	72.3	2.6	34.7	1.8	9.88	0.15
JJJD_06	Z_Plesovice_3	0.3936	0.0084	0.0084	0.05351	0.00083	0.00083	0.44005	18.6881	0.289873	0.0538	0.001	0.0011	0.26268	31.5	1.2	12	337.6	6	6	336	5.1	5.1	375	42	44	863	25	89.9	2.5	40.9	1.7	9.65	0.12
JJJD_06	Z_Plesovice_4	0.382	0.012	0.012	0.0534	0.0011	0.0011	0.53226	18.7266	0.385754	0.0523	0.0016	0.0016	0.1313	32	1.6	12	328.3	8.9	8.9	335	6.6	6.6	286	68	69	662	22	68.9	2.2	30.6	1.6	10.18	0.13
JJJD_06	Z_Plesovice_5	0.397	0.0087	0.0087	0.05381	0.00079	0.00079	0.65749	18.5839	0.272836	0.05304	0.00088	0.00092	0.022398	29.9	1	12	339.2	6.3	6.3	337.9	4.8	4.8	329	37	39	796	22	83	2.4	50.9	2.3	9.21	0.11
JJJD_06	Z_Plesovice_6	0.3916	0.0092	0.0092	0.0534	0.0011	0.0011	0.55263	18.7266	0.385754	0.0528	0.0011	0.0012	0.19756	30.1	1.2	12	335.2	6.7	6.7	335.2	6.5	6.5	326	52	53	753	22	76.5	2.2	46.8	2.3	9.64	0.14
JJJD_06	Z_Plesovice_7	0.395	0.011	0.011	0.0528	0.0012	0.0012	0.48114	18.9394	0.430441	0.0541	0.0016	0.0016	0.30485	35.5	2	14	339.4	8.6	8.6	331.6	7.2	7.2	362	67	68	697	22	71.8	2.7	27.1	1.7	10.42	0.17
JJJD_06	Z_Plesovice_8	0.396	0.011	0.011	0.05359	0.00087	0.00087	0.47671	18.6602	0.302937	0.0538	0.0012	0.0012	0.16107	33.7	1.4	13	338.5	7.9	7.9	336.5	5.3	5.3	351	51	52	792	24	82.1	2.5	34.8	1.6	9.95	0.12
JJJD_06	Z_Plesovice_9	0.3995	0.008	0.008	0.05433	0.00069	0.00069	0.52632	18.406	0.23376	0.05368	0.00086	0.00091	0.10447	30.06	0.87	12	341	5.8	5.8	341	4.2	4.2	359	38	40	791	23	79.7	2.2	48.2	1.7	9.36	0.1
JJJD_06	Z_Plesovice_10	0.3948	0.0092	0.0092	0.05374	0.00076	0.00076	0.58465	18.6081	0.263159	0.05328	0.00093	0.00097	-0.021381	32	1	12	337.5	6.7	6.7	337.4	4.6	4.6	339	41	42	738	20	76.9	2.1	42.5	1.8	9.82	0.12
JJJD_06	Z_Plesovice_11	0.3938	0.0085	0.0085	0.054	0.00075	0.00075	0.35393	18.5185	0.257202	0.0533	0.0012	0.0012	0.29087	31.8	1.2	12	337.7	6.1	6.1	339	4.6	4.6	331	52	53	746	21	76.1	2.1	45.2	1.8	9.665	0.097
JJJD_06	Z_Plesovice_12	0.3915	0.0087	0.0087	0.0537	0.0012	0.0012	0.56696	18.622	0.416133	0.0526	0.001	0.0011	0.42951	31.2	1.1	12	335.2	6.4	6.4	337	7.2	7.2	303	43	45	794	23	84.8	2.8	48.6	2.1	9.27	0.14
JJJD_06	Z_Plesovice_13	0.391	0.011	0.011	0.05358	0.00065	0.00065	0.20986	18.6637	0.226416	0.0523	0.0014	0.0014	0.23893	36.3	1.6	14	334.8	8.2	8.2	336.4	4	4	292	61	62	687	19	71.4	1.9	31.7	1.3	10.05	0.14
JJJD_06	Z_Plesovice_14	0.4	0.012	0.012	0.05366	0.00092	0.00092	0.49671	18.6359	0.319512	0.0534	0.0014	0.0014	0.097282	32.5	1.2	13	340.8	8.7	8.7	336.9	5.6	5.6	348	62	63	849	23	88.3	2.4	43.4	1.6	9.63	0.17
JJJD_06	Z_Plesovice_15	0.396	0.011	0.011	0.05334	0.00094	0.00094	0.41828	18.7477	0.330386	0.0536	0.0014	0.0014	0.23922	35.4	1.6	14	338	7.7	7.7	335.7	5.6	5.6	357	59	60	784	23	82.9	2.7	34.8	1.8	10.05	0.16
JJJD_06	Z_Plesovice_16	0.399	0.013	0.013	0.05335	0.00098	0.00098	0.3603	18.7441	0.344316	0.0546	0.0017	0.0018	0.22147	36.6	1.7	14	340.5	9.5	9.5	335	6	6	379	71	72	704	22	69.8	2.3	31.1	1.5	10.02	0.21
JJJD_06	Z_Plesovice_17	0.3951	0.0076	0.0076	0.05422	0.00078	0.00078	0.29537	18.4434	0.265323	0.05369	0.00098	0.001	0.41945	25.83	0.83	10	338.5	5.6	5.6	341	4.8	4.8	360	41	42	871	15	95.6	1.7	67.3	2.2	7.59	0.15
JJJD_06	Z_Plesovice_18	0.3866	0.0088	0.0088	0.05329	0.00073	0.00073	0.20949	18.7653	0.257058	0.0522	0.0012	0.0013	0.34557	36.3	1.6	14	331.6	6.5	6.5	334.7	4.5	4.5	290	54	56	642	17	63.7	1.1	32.4	1.8	11.07	0.14
JJJD_05	X91500_1	1.737	0.072	0.087	0.1766	0.0034	0.0052	0.19036	5.66251	0.166733	0.0709	0.0031	0.0045	0.26846	9.52	0.35	2.5	1017	27	33	1048	19	29	955	89	130	70.7	1.9	25.31	0.77	35.1	1.1	2.824	0.046
JJJD_05	X91500_2	1.814	0.079	0.094	0.1765	0.0032	0.0051	0.29724	5.66572	0.163712	0.0753	0.003	0.0046	0.10467	9.07	0.42	2.4	1050	28	33	1048	17	28	1066	78	120	72.7	2	27.27	0.67	37	1.9	2.714	0.054
JJJD_05	X91500_3	1.821	0.078	0.093	0.1763	0.0049	0.0063	0.15512	5.67215	0.202692	0.0739	0.0033	0.0048	0.3949	8.12	0.32	2.1	1048	28	34	1054	26	33	1030	95	140	97.9	3.4	40.1	1.4	61.7	2.6	2.494	0.066
JJJD_05	X91500_4	1.761	0.064	0.081	0.174	0.0035	0.0052	0.28548	5.74713	0.171753	0.0734	0.0027	0.0043	0.33789	8.17	0.36	2.2	1032	23	29	1034	19	28	1033	79	130	89.7	2.3	38	1.3	58.4	2.7	2.392	0.049
JJJD_05	X91500_5	1.922	0.073	0.091	0.176	0.0034	0.0052	0.27694	5.68182	0.167872	0.0801	0.0032	0.0049	0.20718	9.04	0.32	2.4	1083	26	32	1047	19	29	1192	76	120	78.9	3	30.3	1.1	41.9	1.8	2.665	0.047
JJJD_05	X91500_6	1.825	0.088	0.1	0.1754	0.0028	0.0048	0.37531	5.70125	0.156021	0.0779	0.0035	0.005	-0.039251	8.67	0.38	2.3	1063	32	37	1042	15	26	1145	84	120	75.8	2.1	29.9	1	39.6	1.9	2.624	0.041
JJJD_05	X91500_7	1.854	0.079	0.095	0.1757	0.0045	0.0059	0.5347	5.69152	0.191121	0.0761	0.0028	0.0045	0.0177	9.36	0.25	2.5	1062	28	34	1043	25	33	1096	75	120	71.1	3.1	25.41	0.98	42.1	1.9	2.822	0.06
JJJD_05	X91500_8	1.86	0.063	0.082	0.1756	0.0029	0.0049	0.2883	5.69476	0.158909	0.0758	0.0027	0.0044	0.14528	9.49	0.34	2.5	1071	23	29	1043	16	27	1118	71	120	78.5	2.2	28.36	0.79	47.5	1.8	2.774	0.044
JJJD_05	X91500_9	1.832	0.068	0.085	0.1765	0.003	0.005	0.12287	5.66572	0.160502	0.0751	0.003	0.0046	0.39141	9.96	0.38	2.6	1055	24	31	1048	17	27	1095	81	120	73.3	2.7	25.5	0.88	36.6	1.7	2.874	0.048
JJJD_05	X91500_10	1.796	0.083	0.097	0.1773	0.0027	0.0048	0.19279	5.64016	0.152695	0.0759	0.0036	0.005	0.15629	9.44	0.35	2.5	1041	31	36	1052	15	26	1071	95	130	76.1	2.4	27.16	0.75	37.7	1.6	2.806	0.044
JJJD_05	X91500_11	1.772	0.064	0.081	0.1756	0.0027	0.0047	-0.11834	5.69476	0.152422	0.0738	0.0031	0.0046	0.44131	10.04	0.36	2.6	1038	22	27	1043	15	26	1024	77	120	62.4	1.8	20.79	0.63	28.1	1.2	3.01	0.059
JJJD_05	X91500_12	1.849	0.088	0.1	0.178	0.0039	0.0056	0.30446	5.61798	0.176745	0.0748	0.0035	0.0049	0.15626	10.31	0.4	2.7	1060	31	36	1056	22	31	1076	95	130	66.3	1.8	22.96	0.54	28.2	1.1	2.942	0.067
JJJD_05	X91500_13	1.819	0.084	0.098	0.172	0.0028	0.0047	0.28055	5.81395	0.15887	0.077	0.0034	0.005	0.024338	9.2	0.34	2.4	1049	31	36	1023	15	26	1077	93	130	59.6	1.7	21.06	0.61	35.9	1.4	2.815	0.054
JJJD_05	X91500_14	1.793	0.072	0.088	0.1714	0.0033	0.0051	0.29544	5.83431	0.173599	0.0754	0.003	0.0046	0.10557	8.43	0.24	2.2	1044	27	33	1020	18	28	1092	83	130	65.8	2.2	23.47	0.66	44.1	1.5	2.81	0.059
JJJD_05	Z_Plesovice_1	0.408	0.011	0.016	0.054	0.0011	0.0016	0.18987	18.5185	0.548697	0.0538	0.0017	0.003	0.48325	31.8	1.2	8.4	348	8	12	338.9	6.4	9.8	343	69	120	748	20	76.7	2.1	38.9	1.7	9.87	0.23
JJJD_05	Z_Plesovice_2	0.384	0.012	0.016	0.0533	0.001	0.0016	0.52955	18.7617	0.563204	0.0527	0.0015	0.0029	0.24931	30.2	1.2	8	329.5	8.4	12	334.4	6.3	9.6	311	64	120	785	30	82.9	3	39.2	1.8	9.56	0.16
JJJD_05	Z_Plesovice_3	0.401	0.012	0.016	0.0537	0.0014	0.0018	0.22329	18.622	0.6242	0.0537	0.0018	0.0031	0.50734	31.8	1.2	8.4	341.7	8.5	12	337.4	8.4	11	353	74	120	749	25	76.7	2.1	38.8	1.5	9.89	0.26
JJJD_05	Z_Plesovice_4	0.394	0.012	0.016	0.054	0.0013	0.0018	0.37931	18.5185	0.617284	0.0532	0.0017	0.003	0.42965	31.2	1.6	8.3	337.5	8.4	12	338.9	8	11	326	69	120	745	25	78.3	2.5	39.2	1.8	9.61	0.23
JJJD_05	Z_Plesovice_5	0.386	0.01	0.015	0.0539	0.0011	0.0017	0.25575	18.5529	0.585156	0.0526	0.0015	0.0029	0.44115	31.4	1.3	8.3	330.7	7.4	11	338.3	6.9	10	307	60	120	728	26	74.7	2.4	39.1	2	9.97	0.24
JJJD_05	Z_Plesovice_6	0.387	0.013	0.017	0.0535	0.0011	0.0016	0.476	18.6916	0.559001	0.0538	0.0015	0.0029	0.14452	30.7	1.2	8.1	331.7	9.6	12	335.7	6.5	9.8	366	65	130	797	28	85.5	3.2	39.3	1.9	9.56	0.14
JJJD_05	Z_Plesovice_7	0.395	0.011	0.016	0.0544	0.0011	0.0016	0.3092	18.3823	0.540657	0.053	0.0016	0.0029	0.41106	31.4	1.2	8.3	337.8	8.1	11	341.2	6.6	9.9	333	69	130	756	23	77.4	2.4	39	1.6	9.78	0.2
JJJD_05	Z_Plesovice_8	0.3852	0.0075	0.013	0.05335	0.00051	0.0013	0.2735	18.7441	0.456746	0.0532	0.001	0.0027	0.17339	31.2	1.1	8.2	330.6	5.5	9.7	335	3.1	7.9	348	46	120	756	26	78.6	2.5	38.9	1.6	9.65	0.12
JJJD_05	Z_Plesovice_9	0.409	0.011	0.016	0.0542	0.001	0.0016	0.12213	18.4502	0.544655	0.0537	0.0017	0.003	0.55403	31.7	1.2	8.3	349	7.6	11	340.2	6.1	9.6	358	71	130	782	23	82.1	2.6	39.1	1.4	9.65	0.2
JJJD_05	Z_Plesovice_10	0.396	0.01	0.015	0.054	0.0011	0.0016	0.18943	18.5185	0.548697	0.0531	0.0015	0.0029	0.51648	30.7	1.2	8.1	339.1	7.6	11	338.8	6.6	9.9	325	65	120	725	25	74.9	2.4	39.1	1.6	9.71	0.22
JJJD_05	Z_Plesovice_11	0.39	0.011	0.015	0.05401	0.00096	0.0015	0.17297	18.5151	0.514213	0.0527	0.0016	0.0029	0.37594	31.8	1.2	8.4	334.7	7.6	11	339	5.9	9.4	309	68	120	747	25	77.9	2.4	39	1.6	9.68	0.24
JJJD_05	Z_Plesovice_12	0.391	0.01	0.015	0.0536	0.001	0.0016	0.010141	18.6567	0.556917	0.0537	0.0018	0.0031	0.56981	30.82	0.98	8.1	335.6	7.8	11	336.2	6.3	9.7	363	73	120	751	25	77.2	2.4	39	1.5	9.68	0.23
JJJD_05	Z_Plesovice_13	0.403	0.012	0.016	0.0546	0.0014	0.0018	0.28758	18.315	0.603792	0.0526	0.002	0.0031	0.52245	31.4	1.3	8.3	343.8	8.3	12	342.6	8.4	11	293	82	130	827	22	82.1	2	39.3	1.8	10.05	0.31
JJJD_05	Z_Plesovice_14	0.395	0.012	0.016	0.05322	0.00073	0.0014	0.15456	18.7899	0.494286	0.0539	0.0017	0.003	0.26456	30.9	1.3	8.2	339.5	9.1	12	334.2	4.5	8.5	374	74	130	689	22	72.6	2.4	38.6	1.9	9.58	0.14
JJJD_05	Z_Plesovice_15	0.4001	0.0098	0.015	0.0536	0.00074	0.0014	0.55425	18.6567	0.487302	0.0533	0.0012	0.0028	0.27202	33.2	1.2	8.7	341.3	7.1	11	336.6	4.5	8.6	351	53	120	756	27	76.8	2.8	38.5	2	9.77	0.11
JJJD_05	Z_Plesovice_16	0.394	0.01	0.015	0.05342	0.00067	0.0014	0.17707	18.7196	0.490592	0.0532	0.0016	0.0029	0.23969	28.9	1.3	7.6	337	7.5	11	335.5	4.1	8.3	322	64	120	738	26	76.9	2.4	39.1	1.3	9.57	0.14
JJJD_05	Z_Plesovice_17	0.402	0.011	0.016	0.0549	0.001	0.0016	0.34765	18.2149	0.530854	0.0531	0.0015	0.0029	0.38706	30.39	0.93	8	342.4	7.8	11	344.5	6.4	9.8	327	64	120	777	22	80.5	2.6	39.2	1.3	9.81	0.2
JJJD_05	Z_Plesovice_18	0.3897	0.0094	0.014	0.05363	0.00067	0.0014	0.29604	18.6463	0.486757	0.0533	0.0013	0.0028	0.22254	31.68	0.72	8.2	333.7	6.9	11	336.8	4.1	8.4	333	53	120	761	24	80.4	2.7	38.6	1.4	9.61	0.13
JJJD_05	Z_Plesovice_19	0.389	0.012	0.017	0.05353	0.00097	0.0015	0.3227	18.6811	0.523476	0.0536	0.0016	0.003	0.23915	31.5	1.4	8.1	333.2	9	12	336.1	5.9	9.4	342	68	120	797	20	79.8	2.1	38.8	1.8	9.76	0.18
JJJD_05	Z_Plesovice_20	0.383	0.016	0.019	0.0535	0.0014	0.0018	0.29457	18.6916	0.628876	0.0528	0.0022	0.0033	0.3033	31.1	2.1	8.4	328	11	14	335.8	8.3	11	301	91	140	720	21	75.8	2.2	38.9	2.3	9.59	0.21
JJJD_12	x91500_1	1.81	0.27	0.45	0.1864	0.0087	0.009	0.15856	5.36481	0.25903	0.074	0.012	0.018	0.22859	10.3	2.3	8.2	1020	100	170	1112	52	54	850	340	530	18.1	1	7.13	0.67	11.5	2.3	2.79	0.31
JJJD_12	x91500_2	1.77	0.17	0.39	0.1728	0.009	0.0093	0.38444	5.78704	0.311455	0.071	0.0068	0.015	0.19093	10.3	1.9	8.1	1022	67	150	1025	49	51	930	190	420	35.3	1.9	13.3	0.9	20.9	3.4	2.8	0.16
JJJD_12	x91500_3	1.76	0.26	0.43	0.1786	0.0097	0.01	0.41638	5.5991	0.3135	0.076	0.009	0.017	0.020706	17.1	2.9	13	1051	93	160	1057	53	55	1050	250	460	21.5	1.8	9.43	0.88	14	2.5	2.35	0.17
JJJD_12	x91500_4	2.1	0.32	0.52	0.177	0.012	0.012	-0.012866	5.64972	0.383032	0.091	0.014	0.022	0.23401	22.6	7.8	19	1160	110	180	1051	64	65	1330	320	500	16.2	1.4	6.1	0.6	10.3	2.8	2.69	0.24
JJJD_12	x91500_5	1.85	0.2	0.42	0.1717	0.0078	0.0081	0.2974	5.82411	0.274754	0.078	0.009	0.017	0.20369	9.1	1.4	7.1	1074	69	140	1020	43	45	1160	220	420	40.6	2.4	15.2	1.2	30.3	3.6	2.73	0.21
JJJD_12	x91500_6	1.59	0.2	0.38	0.1845	0.008	0.0083	0.2359	5.42005	0.243829	0.0664	0.0085	0.015	0.22079	10.5	1.5	8.1	940	79	150	1090	44	45	720	270	480	37.2	1.9	13.29	0.9	23.6	3.4	2.72	0.17
JJJD_12	x91500_7	1.57	0.24	0.39	0.18	0.009	0.0093	-0.0060177	5.55556	0.287037	0.071	0.011	0.017	0.28555	7.2	1.2	5.6	991	99	160	1065	49	51	780	330	510	34	1.7	12.6	1.1	22.7	3	2.6	0.24
JJJD_12	x91500_8	1.25	0.26	0.36	0.185	0.012	0.012	0.34924	5.40541	0.350621	0.0494	0.0097	0.013	0.0028286	8	2.1	6.5	820	110	150	1094	64	66	160	360	500	33.5	1.7	11.54	0.99	22.1	3.4	2.75	0.25
JJJD_12	x91500_9	1.73	0.24	0.42	0.1758	0.0081	0.0084	0.10221	5.68828	0.271795	0.071	0.01	0.017	0.17014	9.5	1.1	7.4	1004	89	150	1043	44	46	800	290	480	43.2	2.4	13.23	0.86	26.7	3.1	3.06	0.18
JJJD_12	x91500_10	1.82	0.22	0.43	0.168	0.011	0.012	0.072625	5.95238	0.42517	0.082	0.012	0.019	0.45942	17.9	4	14	1042	88	170	1007	64	65	1090	290	480	27.4	1.9	8.04	0.77	15.3	2.9	3.1	0.27
JJJD_12	x91500_11	1.42	0.27	0.39	0.179	0.013	0.013	-0.10242	5.58659	0.40573	0.058	0.012	0.016	0.35784	5.41	0.78	4.2	900	120	180	1058	72	73	570	390	530	31.1	1.9	10.93	0.84	21.6	2.9	2.7	0.25
JJJD_12	x91500_12	1.59	0.28	0.42	0.1768	0.0067	0.0071	0.18522	5.65611	0.22714	0.066	0.011	0.017	-0.02567	6.64	0.99	5.2	940	120	180	1048	37	39	660	370	540	40.7	2.3	14.8	1.2	23	2.9	2.65	0.18
JJJD_12	x91500_13	1.64	0.31	0.45	0.178	0.013	0.013	0.33073	5.61798	0.410302	0.071	0.013	0.018	0.014289	9.7	2.5	7.8	1000	120	180	1062	73	74	840	340	500	24.9	1.3	9.9	1	16.2	3.3	2.66	0.36
JJJD_12	x91500_14	1.82	0.25	0.44	0.1821	0.0087	0.009	-0.031535	5.49149	0.271408	0.073	0.011	0.017	0.39811	9.5	1.9	7.5	1043	88	160	1076	47	49	870	300	480	35.2	2.6	13.1	1.4	18.2	3.1	2.7	0.18
JJJD_12	Z_Plesovice_1	0.4	0.02	0.084	0.0537	0.0014	0.0015	0.23964	18.622	0.520167	0.0537	0.0024	0.01	0.18201	32	4.6	28	341	14	61	337.1	8.3	9.4	335	97	410	694	47	75.9	4.2	46.4	5	9.53	0.27
JJJD_12	Z_Plesovice_2	0.383	0.015	0.076	0.0544	0.0015	0.0017	0.097438	18.3823	0.574449	0.0506	0.0021	0.0096	0.4568	30.7	3	31	329	11	57	341.4	9.3	10	227	90	410	770	50	92.4	4.1	46.8	5.2	8.91	0.34
JJJD_12	Z_Plesovice_3	0.39	0.018	0.078	0.0537	0.0012	0.0014	0.013433	18.622	0.485489	0.0538	0.0029	0.01	0.40109	34.2	3.2	140	333	13	57	336.9	7.4	8.5	340	110	400	658	45	70.8	3.9	36.4	3.7	9.81	0.32
JJJD_12	Z_Plesovice_4	0.544	0.064	0.1	0.053	0.0035	0.0035	-0.046663	18.8679	1.24599	0.073	0.01	0.017	0.48888	18.4	7.1	67	438	42	67	333	22	22	930	290	490	969	48	87.7	4.3	175	52	11.75	0.62
JJJD_12	Z_Plesovice_5	0.388	0.02	0.074	0.05335	0.00078	0.001	0.30138	18.7441	0.351343	0.0529	0.0025	0.01	0.017623	31.8	2.3	32	331	14	54	335	4.8	6.2	296	98	400	737	48	74.5	4	37.7	3.7	9.85	0.26
JJJD_12	Z_Plesovice_6	0.403	0.017	0.082	0.0541	0.0013	0.0015	0.21005	18.4843	0.512503	0.0546	0.0023	0.01	0.34757	31.3	2.3	27	343	12	59	339.4	8	9	398	98	440	753	43	79.4	3.5	42.7	3.9	9.6	0.3
JJJD_12	Z_Plesovice_7	0.388	0.019	0.078	0.0543	0.0011	0.0013	0.12145	18.4162	0.440904	0.0522	0.0025	0.01	0.27069	30.8	2.7	22	334	13	58	340.7	6.6	7.8	303	99	400	715	57	68	4.9	35.8	4	9.91	0.24
JJJD_12	Z_Plesovice_8	0.4	0.022	0.081	0.0525	0.0014	0.0015	0.32424	19.0476	0.544218	0.0557	0.003	0.011	0.12923	32.2	2.8	26	340	16	60	330	8.3	9	400	120	420	717	51	72	4.2	31	3.4	9.56	0.33
JJJD_12	Z_Plesovice_9	0.386	0.019	0.081	0.0535	0.0011	0.0012	0.014952	18.6916	0.419251	0.0533	0.0028	0.01	0.34796	31.2	3.1	28	330	14	59	336	6.5	7.4	330	120	420	834	57	81.2	4.5	41.6	4.4	9.5	0.38
JJJD_12	Z_Plesovice_10	0.437	0.022	0.086	0.0536	0.001	0.0012	0.13442	18.6567	0.417688	0.0596	0.0031	0.012	0.24059	31.2	2.3	21	366	15	64	336.7	6.3	7.5	540	110	410	729	57	68.7	4.4	59.7	5.3	9.65	0.35
JJJD_12	Z_Plesovice_11	0.381	0.02	0.077	0.0538	0.0012	0.0013	0.16555	18.5874	0.449137	0.051	0.0027	0.0099	0.25293	30.7	3	30	330	15	56	338	7.6	7.8	230	110	400	765	71	77.4	7.5	33.3	4.2	9.77	0.35
JJJD_12	Z_Plesovice_12	0.378	0.022	0.078	0.054	0.0011	0.0013	0.14367	18.5185	0.445816	0.0516	0.0029	0.01	0.23959	36.2	7.9	39	326	15	57	338.9	6.6	8	260	120	410	634	55	61.4	5	25.5	3.7	10.01	0.34
JJJD_12	Z_Plesovice_13	0.376	0.02	0.076	0.0541	0.0012	0.0014	0.3511	18.4843	0.478336	0.0514	0.0025	0.0099	0.10507	31.1	3	23	324	15	57	339.6	7.6	8.5	250	100	410	937	58	98	4.2	49.1	4.3	9.36	0.32
JJJD_12	Z_Plesovice_14	0.388	0.021	0.083	0.0533	0.0012	0.0013	-0.16169	18.7617	0.457603	0.0533	0.0034	0.011	0.49249	31.1	2.9	25	332	15	61	334.8	7.4	8.2	310	130	410	726	46	76.6	4	34.3	3.6	9.65	0.31
JJJD_12	Z_Plesovice_15	0.402	0.021	0.082	0.0541	0.0013	0.0014	0.53795	18.4843	0.478336	0.0527	0.0022	0.01	-0.13314	32.5	3.1	30	341	15	60	339.7	7.7	8.7	345	97	450	730	46	75.4	3.8	34.5	3.5	9.88	0.33
JJJD_12	Z_Plesovice_16	0.407	0.021	0.086	0.0533	0.0011	0.0013	0.18004	18.7617	0.457603	0.0551	0.003	0.011	0.19362	30.1	3.1	20	348	16	62	334.7	6.7	7.9	410	110	410	775	53	83.3	4.9	55.9	4.3	9.44	0.29
JJJD_20	X91500_1	1.77	0.084	0.1	0.176	0.0053	0.0058	0.23642	5.68182	0.187242	0.0727	0.0037	0.0042	0.31901	13.47	0.49	4.9	1034	32	39	1044	29	32	980	110	120	49.2	1.7	11.06	0.41	18.87	0.93	4.115	0.085
JJJD_20	X91500_2	1.84	0.099	0.12	0.1763	0.0078	0.0081	0.57753	5.67215	0.260604	0.0776	0.0031	0.0038	0.27768	13.17	0.98	4.9	1063	33	39	1045	43	45	1120	79	96	45.7	2.2	9.5	0.49	17.9	1.4	4.14	0.13
JJJD_20	X91500_3	1.805	0.078	0.099	0.1773	0.0045	0.005	0.2771	5.64016	0.159057	0.0744	0.003	0.0036	0.29772	13.65	0.68	5	1043	28	35	1052	25	27	1028	84	100	52.9	1.8	13.66	0.47	23.7	1.4	4.163	0.091
JJJD_20	X91500_4	1.87	0.11	0.13	0.1774	0.0058	0.0062	0.55612	5.63698	0.197008	0.0782	0.0042	0.0047	0.013895	13.31	0.5	4.8	1065	40	46	1052	32	34	1164	97	110	51.8	2	12.16	0.54	26.5	1.3	4.08	0.11
JJJD_20	X91500_5	1.879	0.086	0.11	0.1806	0.0047	0.0052	-0.021079	5.5371	0.159429	0.0758	0.0034	0.004	0.47318	13.56	0.75	5	1075	29	36	1070	26	28	1080	100	120	51.4	1.4	10.9	0.36	25.8	1.3	4.09	0.11
JJJD_20	X91500_6	1.862	0.083	0.1	0.1739	0.0025	0.0033	0.32057	5.75043	0.109123	0.0757	0.0032	0.0038	0.095612	13.27	0.68	4.9	1064	29	37	1033	14	18	1103	86	100	50.4	1.2	11.27	0.39	17.67	0.97	4.2	0.13
JJJD_20	X91500_7	1.807	0.096	0.11	0.1762	0.0045	0.005	0.29291	5.67537	0.161049	0.0731	0.0032	0.0038	0.18353	13.72	0.62	5	1043	35	42	1046	25	28	1016	96	110	54.1	1.3	14.2	0.46	21.3	1	4.108	0.087
JJJD_20	X91500_8	1.82	0.11	0.12	0.1766	0.003	0.0037	0.13046	5.66251	0.118637	0.0745	0.0043	0.0048	0.16854	13.72	0.66	5	1056	41	47	1048	16	20	1050	120	140	55.7	1.3	13.53	0.61	21.8	1.2	4.1	0.15
JJJD_20	X91500_9	1.854	0.094	0.11	0.1754	0.0041	0.0046	0.19975	5.70125	0.14952	0.0771	0.0039	0.0044	0.21109	13.59	0.64	5	1066	34	41	1042	22	25	1128	97	110	47.1	1.2	11.24	0.31	18.15	0.83	4.104	0.064
JJJD_20	Z_Plesovice_1	0.394	0.01	0.017	0.0534	0.00096	0.0012	0.54469	18.7266	0.420822	0.0526	0.0012	0.0019	0.17285	30.58	0.79	11	336.5	7.5	12	335.3	5.9	7.1	308	51	80	751	20	77.8	2.6	37.4	1.4	9.66	0.16
JJJD_20	Z_Plesovice_2	0.399	0.011	0.017	0.054	0.001	0.0012	0.58137	18.5185	0.411523	0.0535	0.0012	0.0019	0.065752	30.62	0.85	11	341.1	8	13	338.7	6.2	7.4	345	50	80	775	23	77.6	2.1	39.4	1.5	9.52	0.14
JJJD_20	Z_Plesovice_3	0.3904	0.0072	0.015	0.05379	0.00063	0.00092	0.26975	18.5908	0.317969	0.0523	0.0011	0.0018	0.3078	30.89	0.73	11	334.4	5.2	11	337.7	3.9	5.6	295	47	78	830	24	82.8	2.2	47.1	1.5	9.57	0.11
JJJD_20	Z_Plesovice_4	0.3889	0.009	0.016	0.05359	0.00075	0.001	0.20601	18.6602	0.348203	0.0529	0.0013	0.0019	0.32821	52.1	2	19	334.2	6.8	12	336.5	4.6	6.2	330	58	86	524	22	49.3	2.9	21.7	1.5	16.29	0.4
JJJD_20	Z_Plesovice_5	0.393	0.0081	0.016	0.05357	0.00076	0.001	0.64017	18.6672	0.348463	0.05355	0.00088	0.0017	0.13082	31.97	0.8	12	337.1	6.1	12	336.4	4.7	6.2	360	38	73	875	28	104	3.3	58.8	2.1	10.03	0.16
JJJD_20	Z_Plesovice_6	0.389	0.0089	0.016	0.0538	0.0011	0.0013	0.58869	18.5874	0.449137	0.053	0.0012	0.0018	0.21623	30.69	0.82	11	333.3	6.5	12	337.7	6.7	7.9	336	50	80	846	25	77	2.3	40.5	1.5	9.41	0.12
JJJD_20	Z_Plesovice_7	0.4038	0.0078	0.016	0.05354	0.00089	0.0011	0.55942	18.6776	0.383739	0.05435	0.00092	0.0017	0.31038	29.15	0.71	11	344.1	5.6	11	336.2	5.4	6.8	382	39	73	830	25	76.2	2.4	40.4	1.2	9.19	0.11
JJJD_20	Z_Plesovice_8	0.412	0.01	0.017	0.05389	0.00082	0.0011	0.55308	18.5563	0.378771	0.0549	0.0012	0.0019	0.099586	28	1.3	10	349.7	7.5	12	338.3	5	6.5	398	47	76	899	22	81.4	1.9	44.5	1.3	9.689	0.09
JJJD_20	Z_Plesovice_9	0.403	0.014	0.019	0.0531	0.0011	0.0013	0.66605	18.8324	0.461057	0.0544	0.0012	0.0019	-0.068146	36.1	1.4	13	343	10	14	333.6	6.8	7.9	380	51	80	603	15	67.5	1.9	26.5	1.5	11.6	0.26
JJJD_20	Z_Plesovice_10	0.3912	0.006	0.014	0.0539	0.00066	0.00094	0.44636	18.5529	0.323557	0.0526	0.00075	0.0016	0.22834	33.3	1	12	335.1	4.4	11	338.4	4	5.8	312	31	67	986	33	119.1	4.4	47.7	2.1	9.86	0.12
JJJD_20	Z_Plesovice_11	0.3912	0.0078	0.015	0.05353	0.00068	0.00096	0.54602	18.6811	0.335025	0.05253	0.00098	0.0017	0.081553	31.57	0.75	11	335	5.7	11	336.1	4.2	5.8	306	41	73	801	25	77.6	2.4	39.9	1.5	9.42	0.11
JJJD_20	Z_Plesovice_12	0.3865	0.0079	0.015	0.05356	0.00082	0.0011	0.48118	18.6706	0.383452	0.05271	0.00094	0.0017	0.30689	30.43	0.74	11	331.5	5.8	11	336.3	5	6.5	314	42	76	807	22	77.7	2.4	40.5	1.3	9.47	0.14
JJJD_20	Z_Plesovice_13	0.39	0.0075	0.015	0.05393	0.0006	0.0009	0.18702	18.5426	0.309444	0.0527	0.0011	0.0018	0.4511	31.51	0.81	11	334.1	5.5	11	338.6	3.7	5.5	312	47	78	816	26	81.1	2.9	40.6	1.5	9.77	0.13
JJJD_20	Z_Plesovice_14	0.3881	0.009	0.016	0.05318	0.0008	0.001	0.5294	18.8041	0.353593	0.0527	0.001	0.0018	0.15541	31.17	0.7	11	332.6	6.5	12	334	4.9	6.4	309	44	75	709	19	72.7	2.1	36.2	1.2	9.95	0.12
JJJD_20	Z_Plesovice_15	0.4037	0.0071	0.015	0.05388	0.00068	0.00096	0.3947	18.5598	0.330686	0.05436	0.00094	0.0018	0.31348	30.67	0.84	11	344.9	5	11	338.2	4.2	5.9	378	39	73	761	16	81.8	2.1	41.3	1.5	9.54	0.11
JJJD_02	X91500_1	1.83	0.13	0.14	0.1847	0.0055	0.0058	0.16561	5.41418	0.170018	0.0708	0.0053	0.0055	0.24319	19.8	1.8	2.9	1064	45	48	1092	30	31	980	160	170	52.3	1.8	11.23	0.54	no value	NAN	4.73	0.16
JJJD_02	X91500_2	1.863	0.082	0.098	0.1863	0.0046	0.005	0.10832	5.36769	0.14406	0.07	0.0036	0.0038	0.39551	19.16	0.8	2.3	1067	30	36	1101	25	27	1000	100	110	69.3	2.7	14.76	0.56	no value	NAN	4.689	0.092
JJJD_02	X91500_3	1.84	0.1	0.11	0.1853	0.005	0.0053	0.1591	5.39665	0.154357	0.0732	0.0043	0.0045	0.24212	18.07	0.85	2.2	1059	35	40	1095	27	29	1000	130	130	66.3	2.9	13.22	0.42	no value	NAN	4.95	0.12
JJJD_02	X91500_4	1.858	0.07	0.088	0.1797	0.0037	0.0041	0.18724	5.56483	0.126966	0.0768	0.0027	0.0031	0.32742	18.45	0.73	2.2	1063	25	31	1065	20	22	1099	71	82	82.6	2	17.39	0.58	no value	NAN	4.783	0.084
JJJD_02	X91500_5	1.82	0.13	0.14	0.1786	0.0045	0.0048	0.12635	5.5991	0.15048	0.0726	0.0053	0.0055	0.21544	17.96	0.63	2.1	1045	48	51	1059	24	26	980	160	170	72.6	1.3	15.31	0.5	no value	NAN	4.76	0.12
JJJD_02	X91500_6	1.75	0.1	0.11	0.1782	0.0032	0.0036	0.26333	5.61167	0.113367	0.0726	0.0043	0.0045	0.10537	17.21	0.51	2	1037	40	45	1057	17	20	1010	120	130	90.2	2.5	18.06	0.49	no value	NAN	4.97	0.14
JJJD_02	X91500_7	1.93	0.11	0.12	0.1817	0.0037	0.0041	0.15877	5.50358	0.124186	0.0771	0.0048	0.005	0.29663	18.66	0.87	2.3	1086	38	42	1076	20	22	1120	120	130	78	2.3	16.26	0.41	no value	NAN	4.86	0.12
JJJD_02	X91500_8	1.86	0.072	0.09	0.1763	0.0035	0.0038	0.052436	5.67215	0.122259	0.0788	0.0032	0.0036	0.37749	17.89	0.66	2.1	1071	24	30	1047	19	21	1163	83	93	87.7	2.3	17.88	0.41	no value	NAN	4.96	0.1
JJJD_02	X91500_9	1.894	0.067	0.086	0.1836	0.003	0.0035	0.20245	5.44662	0.10383	0.0748	0.0027	0.0031	0.21014	17.14	0.5	1.9	1083	24	31	1086	16	19	1049	75	86	73	2.8	15.04	0.55	no value	NAN	4.922	0.068
JJJD_02	X91500_10	1.74	0.15	0.16	0.1798	0.0053	0.0056	0.43655	5.56173	0.173224	0.0695	0.0056	0.0058	-0.10017	17.2	0.91	2.1	1013	58	61	1065	29	31	910	180	180	72.4	2.3	15.21	0.55	no value	NAN	4.85	0.12
JJJD_02	X91500_11	1.914	0.07	0.089	0.1801	0.0029	0.0034	0.15777	5.55247	0.104822	0.0764	0.0029	0.0033	0.24839	20.34	0.83	2.4	1082	25	31	1067	16	18	1091	76	86	82.3	2.9	16.72	0.46	no value	NAN	5.025	0.096
JJJD_02	X91500_12	1.88	0.13	0.14	0.1783	0.008	0.0082	0.29162	5.60853	0.257935	0.0777	0.0045	0.0047	0.25121	20.3	1.1	2.5	1067	48	51	1065	42	43	1130	130	140	63.3	2.8	12.69	0.48	no value	NAN	5.25	0.16
JJJD_02	Z_SL2_1	0.757	0.029	0.036	0.0918	0.0029	0.003	0.66344	10.8933	0.355988	0.0586	0.0016	0.002	0.27638	28.05	0.89	3.3	574	16	20	566	17	18	565	64	78	460	22	63.8	2.9	no value	NAN	7.18	0.13
JJJD_02	Z_SL2_2	0.738	0.02	0.029	0.0914	0.0016	0.0018	0.48753	10.9409	0.215467	0.0593	0.0014	0.0019	0.22653	27.74	0.56	3.2	561	11	17	563.4	9.5	11	577	52	68	552	20	73.6	2	no value	NAN	7.44	0.1
JJJD_02	Z_SL2_3	0.742	0.016	0.027	0.0906	0.0013	0.0015	0.39239	11.0375	0.182741	0.0591	0.0012	0.0017	0.22563	27.91	0.6	3.2	562.5	9.4	16	559.1	7.6	9.1	580	42	60	508	15	67.4	1.8	no value	NAN	7.533	0.091
JJJD_02	Z_SL2_4	0.727	0.027	0.034	0.0917	0.0023	0.0024	0.48328	10.9051	0.285412	0.0586	0.0019	0.0022	0.2534	26.92	0.9	3.2	557	17	21	565	13	14	542	70	83	569	17	78.3	1.6	no value	NAN	7.3	0.15
JJJD_02	Z_SL2_5	0.747	0.02	0.029	0.0914	0.0013	0.0015	0.43983	10.9409	0.179556	0.0588	0.0015	0.0019	0.10942	29.18	0.69	3.4	567	12	17	564	7.5	9	575	54	70	420	17	49.3	1.8	no value	NAN	8.37	0.11
JJJD_02	Z_SL2_6	0.754	0.017	0.027	0.0921	0.0012	0.0015	0.45331	10.8578	0.176837	0.0591	0.0011	0.0016	0.12573	26.84	0.66	3.1	569.7	9.8	16	568.8	6.8	8.4	575	43	63	543	20	73.8	2.1	no value	NAN	7.39	0.1
JJJD_02	Z_SL2_7	0.723	0.025	0.033	0.089	0.0016	0.0018	0.29065	11.236	0.227244	0.0593	0.0019	0.0022	0.21557	28.61	0.88	3.3	554	14	19	549.7	9.2	10	599	67	80	545	14	66.8	1.7	no value	NAN	8.19	0.14
JJJD_02	Z_SL2_8	0.743	0.018	0.028	0.0919	0.0014	0.0016	0.5301	10.8814	0.189447	0.0588	0.0012	0.0017	0.083652	27.8	0.59	3.2	565	11	17	566.9	8.2	9.7	560	43	61	562	19	72.7	1.9	no value	NAN	7.79	0.11
JJJD_02	Z_SL2_9	0.755	0.021	0.03	0.0916	0.0013	0.0016	0.42058	10.917	0.190691	0.0597	0.0016	0.002	0.03538	27.55	0.64	3.2	570	12	18	565.2	7.7	9.3	581	60	75	478	17	64.2	1.8	no value	NAN	7.57	0.1
JJJD_02	Z_SL2_10	0.733	0.02	0.029	0.0921	0.0019	0.0021	0.56017	10.8578	0.247571	0.0586	0.0015	0.0019	0.27768	27.12	0.68	3.1	558	12	17	568	11	12	544	55	71	481	19	67.4	2.4	no value	NAN	7.2	0.12
JJJD_02	Z_SL2_11	0.734	0.026	0.034	0.0908	0.0017	0.0019	0.31318	11.0132	0.230453	0.0599	0.0023	0.0026	0.23218	26.02	0.85	3	558	15	20	560	10	11	577	83	94	566	12	73.4	1.4	no value	NAN	7.74	0.13
JJJD_02	Z_SL2_12	0.749	0.021	0.03	0.0915	0.0016	0.0018	0.50704	10.929	0.214996	0.0587	0.0014	0.0018	0.14411	30.37	0.78	3.5	567	12	17	564.4	9.6	11	547	53	69	417	17	46.7	1.7	no value	NAN	8.91	0.15
JJJD_02	Z_SL2_13	0.74	0.02	0.029	0.0909	0.0015	0.0018	0.47799	11.0011	0.217844	0.0588	0.0014	0.0018	0.18555	27.89	0.74	3.2	563	12	17	560.9	9.1	10	556	51	67	511	16	67	1.8	no value	NAN	7.74	0.12
JJJD_02	Z_SL2_14	0.747	0.028	0.035	0.0916	0.0021	0.0023	0.3619	10.917	0.274118	0.0596	0.0022	0.0025	0.26783	27.52	0.84	3.2	565	16	20	565	12	13	585	81	93	560	10	74.5	1.3	no value	NAN	7.69	0.14
JJJD_02	Z_SL2_15	0.752	0.021	0.03	0.0915	0.0017	0.0019	0.3245	10.929	0.22694	0.059	0.0016	0.002	0.29181	27.59	0.65	3.2	571	12	17	564	10	11	572	58	73	548	16	75.9	1.9	no value	NAN	7.31	0.12
JJJD_02	Z_SL2_16	0.726	0.023	0.031	0.0915	0.0016	0.0018	0.49196	10.929	0.214996	0.059	0.0015	0.0019	0.087609	27.72	0.6	3.2	555	13	18	564.2	9.4	11	561	56	73	530	18	72.7	2	no value	NAN	7.49	0.11
JJJD_02	Z_SL2_17	0.751	0.029	0.036	0.0916	0.0026	0.0027	0.28352	10.917	0.32179	0.0588	0.0021	0.0024	0.3429	28.2	0.69	3.2	568	17	21	565	15	16	556	80	92	438	23	60.8	2.9	no value	NAN	7.48	0.12
JJJD_02	Z_SL2_18	0.744	0.023	0.032	0.0907	0.0024	0.0026	0.44674	11.0254	0.316052	0.0592	0.0017	0.0021	0.36013	27.55	0.7	3.2	564	13	18	560	14	15	575	68	82	453	21	63.3	2.6	no value	NAN	7.45	0.11
JJJD_19	X91500_1	1.829	0.077	0.13	0.178	0.005	0.0052	0.38974	5.61798	0.164121	0.073	0.0029	0.0033	0.21863	9.79	0.54	2.7	1052	28	47	1060	28	29	1007	77	88	65.6	2.6	22.02	0.93	37.9	2	2.921	0.077
JJJD_19	X91500_2	1.886	0.096	0.14	0.1772	0.0053	0.0054	0.12939	5.64334	0.171975	0.0744	0.0036	0.004	0.42461	10.44	0.53	2.9	1071	34	51	1051	29	30	1070	98	110	61	2.5	19.73	0.83	31.9	1.6	3.01	0.063
JJJD_19	X91500_3	1.8	0.11	0.15	0.1788	0.0061	0.0062	0.55843	5.59284	0.193935	0.0732	0.0037	0.0041	0.051558	11.06	0.47	3	1045	38	53	1059	33	34	980	110	110	54.8	2.4	15.86	0.62	25.7	1.4	3.482	0.091
JJJD_19	X91500_4	1.763	0.085	0.13	0.1738	0.0035	0.0037	0.27405	5.75374	0.12249	0.0718	0.0032	0.0036	0.16167	10.84	0.45	3	1030	32	50	1032	19	20	963	91	100	57.4	1.8	17.41	0.58	27.1	1.2	3.312	0.066
JJJD_19	X91500_5	1.861	0.077	0.13	0.179	0.0052	0.0053	0.3943	5.58659	0.165413	0.0753	0.0033	0.0037	0.23626	10.79	0.47	3	1063	28	47	1061	28	29	1053	91	100	67	2.2	21.12	0.81	33.4	1.7	3.217	0.074
JJJD_19	X91500_6	1.851	0.085	0.14	0.1785	0.0052	0.0053	0.43246	5.60224	0.166341	0.0756	0.0031	0.0035	0.20232	10.37	0.49	2.9	1058	30	47	1058	28	29	1068	83	95	62.2	2.5	19.94	0.8	32.5	1.9	3.155	0.062
JJJD_19	X91500_7	1.741	0.064	0.12	0.1798	0.0043	0.0045	0.43699	5.56173	0.139198	0.072	0.0024	0.0029	0.27366	9.9	0.4	2.7	1019	24	44	1065	24	25	961	71	84	67	2.3	22.82	0.77	37.1	1.6	2.911	0.063
JJJD_19	X91500_8	1.795	0.082	0.13	0.1785	0.0043	0.0044	0.5023	5.60224	0.138095	0.0723	0.0028	0.0032	0.045475	9.93	0.38	2.7	1046	30	48	1058	23	24	1014	79	91	62.6	2.3	21.36	0.75	34.6	1.6	2.979	0.062
JJJD_19	X91500_9	1.763	0.067	0.12	0.1773	0.0052	0.0054	0.43237	5.64016	0.171782	0.0731	0.0026	0.0031	0.32042	9.27	0.35	2.6	1028	24	44	1051	29	29	1002	72	85	62.5	2.6	21.18	0.85	36.8	1.6	2.975	0.053
JJJD_19	Z_Plesovice_1	0.395	0.015	0.027	0.0539	0.0013	0.0013	0.64308	18.5529	0.447472	0.0534	0.0014	0.0018	0.022974	31.1	1.2	8.6	341	10	19	338.3	7.8	8.1	334	57	76	763	28	80.9	2.5	40.5	1.9	9.47	0.15
JJJD_19	Z_Plesovice_2	0.393	0.013	0.026	0.0531	0.0011	0.0012	0.4685	18.8324	0.425591	0.0526	0.0014	0.0018	0.22383	31.3	1.1	8.6	335.7	9.3	19	333.7	7	7.4	309	61	79	746	25	74.9	2.3	37.6	1.6	9.93	0.14
JJJD_19	Z_Plesovice_3	0.3937	0.0083	0.024	0.05374	0.00081	0.00089	0.37899	18.6081	0.308173	0.0538	0.0012	0.0017	0.29381	31.1	1	8.6	336.8	6.1	18	337.4	5	5.4	350	51	71	763	17	80.3	1.2	39.9	1.3	9.45	0.15
JJJD_19	Z_Plesovice_4	0.3945	0.0078	0.024	0.05396	0.00073	0.00081	0.51628	18.5323	0.27819	0.05348	0.00097	0.0015	0.083692	31.4	1.3	8.7	337.4	5.7	17	339.3	4.4	4.9	358	40	62	747	19	76	1.4	38.2	1.5	9.8	0.14
JJJD_19	Z_Plesovice_5	0.3929	0.0092	0.024	0.05349	0.00076	0.00084	0.50361	18.6951	0.293585	0.053	0.0011	0.0016	0.10698	31.2	1.2	8.6	336.2	6.7	18	335.9	4.7	5.1	319	48	69	753	22	76.8	2.6	38.5	2	9.77	0.12
JJJD_19	Z_Plesovice_6	0.395	0.011	0.025	0.05377	0.00094	0.001	0.53785	18.5977	0.345876	0.0529	0.0011	0.0016	0.077612	31.2	0.88	8.5	337.8	8	18	337.6	5.8	6.2	320	47	69	757	25	79.6	3	39.1	1.4	9.6	0.11
JJJD_19	Z_Plesovice_7	0.392	0.01	0.025	0.05329	0.00091	0.00098	0.60425	18.7653	0.345092	0.0528	0.0011	0.0016	0.097755	31.21	0.97	8.6	335.6	7.6	18	334.7	5.6	6	316	48	69	757	25	78.5	2.3	39.1	1.5	9.65	0.13
JJJD_19	Z_Plesovice_8	0.396	0.012	0.025	0.0543	0.0012	0.0012	0.54555	18.4162	0.406988	0.0536	0.0012	0.0017	0.28505	31.2	1.2	8.6	338.1	8.4	18	340.8	7.1	7.4	342	51	71	754	25	77.5	2.3	38.9	1.7	9.73	0.15
JJJD_19	Z_Plesovice_9	0.394	0.0084	0.024	0.05348	0.00067	0.00076	0.13407	18.6986	0.265724	0.0535	0.0011	0.0016	0.42114	31.2	1.3	8.6	337.9	5.9	17	335.8	4.1	4.7	347	48	70	754	24	77.8	2.6	38.9	1.9	9.67	0.11
JJJD_19	Z_Plesovice_10	0.3931	0.0098	0.025	0.05386	0.00078	0.00085	0.52207	18.5666	0.293013	0.0526	0.0012	0.0017	0.066102	31.4	1.2	8.6	337.3	7.3	18	338.2	4.7	5.2	303	52	71	749	25	76.3	2.4	38.2	1.6	9.81	0.12
JJJD_19	Z_Plesovice_11	0.3948	0.0099	0.025	0.0538	0.001	0.0011	0.45573	18.5874	0.380039	0.0537	0.0013	0.0017	0.21278	31	1.2	8.5	337.5	7.2	18	337.7	6.2	6.6	348	53	72	762	24	79.9	2.1	40.5	2	9.48	0.14
JJJD_19	Z_Plesovice_12	0.396	0.012	0.026	0.0536	0.0013	0.0014	0.67022	18.6567	0.487302	0.054	0.0011	0.0016	0.18586	31.4	1.3	8.7	338.1	8.5	19	336.4	8.1	8.4	367	45	68	762	24	78	2.4	39.2	1.6	9.89	0.15
JJJD_19	Z_Plesovice_13	0.392	0.01	0.025	0.0535	0.0012	0.0012	0.53747	18.6916	0.419251	0.0524	0.0012	0.0016	0.38044	31.2	1.2	9.1	335.7	7.5	18	336.2	7.3	7.6	299	52	72	740	27	76.2	2.8	37.8	1.9	9.66	0.17
JJJD_19	Z_Plesovice_14	0.395	0.01	0.024	0.05389	0.00067	0.00076	0.54443	18.5563	0.261696	0.0529	0.0011	0.0016	0.0079779	31.03	0.85	8.5	338.8	7.2	17	338.3	4.1	4.6	326	47	68	769	24	82.6	3	41.7	1.7	9.47	0.13
JJJD_19	Z_Plesovice_15	0.3941	0.0082	0.024	0.0535	0.00068	0.00077	0.59743	18.6916	0.269019	0.0535	0.00096	0.0015	0.082438	31.34	0.82	8.5	337.1	6	17	336	4.2	4.7	354	41	64	747	22	76.4	2.6	37.6	1.5	9.84	0.14
JJJD_23	x91500_1	1.96	0.35	0.59	0.169	0.014	0.014	-0.11921	5.91716	0.490179	0.084	0.015	0.04	0.43262	7.1	2.2	3.9	1070	130	210	1004	78	79	1160	390	1000	17.8	0.86	5.97	0.39	10.4	2.2	2.94	0.21
JJJD_23	x91500_2	1.9	0.16	0.49	0.1736	0.0074	0.0079	0.076616	5.76037	0.262137	0.0809	0.0075	0.037	0.42151	10	1.5	4.7	1067	58	180	1036	42	45	1070	190	930	44.7	3.3	15.58	0.94	22.5	3.1	2.81	0.15
JJJD_23	x91500_3	2.03	0.17	0.52	0.1881	0.0075	0.0081	0.042395	5.31632	0.228933	0.0791	0.0074	0.036	0.43599	15.7	3.6	7.9	1127	57	170	1109	41	44	1130	200	980	33.1	2.9	12.6	1.1	18	2.8	2.76	0.19
JJJD_23	x91500_4	1.95	0.16	0.5	0.179	0.0061	0.0067	0.27099	5.58659	0.209107	0.0785	0.0067	0.035	0.23317	17.9	1.9	8.2	1118	59	180	1061	33	37	1100	180	970	66.5	4.6	22.2	1.2	38.8	3.8	3.06	0.16
JJJD_23	x91500_5	1.89	0.14	0.48	0.1827	0.0074	0.008	-0.021973	5.47345	0.23967	0.0743	0.0068	0.034	0.50907	7.04	0.39	3.2	1088	47	160	1081	40	43	990	190	920	116.9	7.5	50	3.9	90.1	6.7	2.37	0.1
JJJD_23	x91500_6	1.95	0.15	0.5	0.1835	0.0074	0.008	0.27357	5.44959	0.237584	0.0749	0.0055	0.034	0.29615	7.98	0.46	3.6	1095	49	170	1084	40	44	1060	160	960	137.9	9.8	59	3.6	92.6	6.8	2.41	0.11
JJJD_23	x91500_7	1.92	0.14	0.49	0.186	0.0088	0.0093	0.32381	5.37634	0.268817	0.0743	0.0047	0.033	0.25544	7.77	0.82	3.6	1091	51	180	1108	45	48	1050	140	1000	119.2	6.2	53.3	2.7	89.4	9.4	2.19	0.14
JJJD_23	x91500_8	1.92	0.12	0.48	0.185	0.0065	0.0071	0.10905	5.40541	0.207451	0.0748	0.005	0.033	0.29882	7.77	0.52	3.5	1085	41	160	1105	38	41	1040	130	900	111.1	5.9	45.6	3	85.7	6.4	2.62	0.14
JJJD_23	x91500_9	1.92	0.11	0.48	0.1894	0.0082	0.0087	0.25525	5.27983	0.242527	0.0741	0.0044	0.033	0.47892	7.98	0.53	3.6	1080	38	170	1117	44	47	1030	120	930	234	17	85.2	5.1	168	18	2.64	0.14
JJJD_23	x91500_10	1.896	0.091	0.47	0.1874	0.0075	0.0081	0.32345	5.33618	0.230646	0.0725	0.0037	0.032	0.32817	6.77	0.43	3.1	1074	32	160	1106	41	44	1000	110	930	176	11	79.2	5.3	136	11	2.21	0.1
JJJD_23	x91500_11	1.87	0.16	0.48	0.1866	0.0073	0.0079	0.11015	5.35906	0.226884	0.0698	0.0057	0.031	0.43456	7.67	0.6	3.5	1080	52	160	1102	40	43	980	180	960	117.8	6.8	47.8	3.2	82.9	7.9	2.39	0.13
JJJD_23	x91500_12	1.84	0.13	0.47	0.1875	0.006	0.0068	0.27406	5.33333	0.193422	0.0706	0.0047	0.032	0.13454	7.05	0.47	3.2	1052	44	160	1107	33	37	940	120	820	175	11	78	5.4	130	11	2.261	0.099
JJJD_23	x91500_13	1.93	0.11	0.48	0.1884	0.0062	0.0069	0.29121	5.30786	0.194396	0.0709	0.0038	0.032	0.30907	7.45	0.34	3.4	1083	38	160	1111	34	38	960	110	920	189	19	73.9	6.2	140	18	2.601	0.099
JJJD_23	x91500_14	1.78	0.15	0.46	0.1821	0.0074	0.0079	-0.1961	5.49149	0.238236	0.0673	0.0068	0.031	0.50998	34.8	4.2	16	1017	56	170	1076	40	43	780	210	940	51.4	4.2	18.4	1.4	28	3.5	2.88	0.15
JJJD_23	x91500_15	1.59	0.17	0.42	0.1736	0.0071	0.0077	-0.068775	5.76037	0.2555	0.0652	0.0073	0.03	0.35252	35.4	3.8	16	954	64	160	1030	39	42	670	220	880	50.1	4.1	17.2	1.2	32	3.4	2.92	0.16
JJJD_23	Z_Plesovice_1	0.401	0.021	0.1	0.0552	0.0015	0.0018	0.20168	18.1159	0.590737	0.0532	0.0028	0.024	0.24358	30.8	3.2	14	345	15	72	346.1	9.3	11	310	110	920	748	57	75.7	4.5	39.2	3.7	9.89	0.36
JJJD_23	Z_Plesovice_2	0.392	0.02	0.098	0.0528	0.0015	0.0017	0.47759	18.9394	0.609791	0.0533	0.0025	0.024	0.21434	30.4	3.1	14	336	14	70	331.6	8.9	10	310	100	940	715	42	69.9	3	33.1	3.5	9.9	0.33
JJJD_23	Z_Plesovice_3	0.39	0.023	0.098	0.0528	0.0016	0.0018	0.21171	18.9394	0.645661	0.0528	0.003	0.024	0.31385	35.8	4.5	17	336	16	68	331	10	11	320	130	990	683	27	74.4	3.1	35.9	3.9	9.26	0.28
JJJD_23	Z_Plesovice_4	0.41	0.018	0.1	0.0545	0.0014	0.0017	0.16438	18.3486	0.572342	0.0547	0.0027	0.024	0.21738	38.9	5.1	18	347	13	73	342.1	8.6	10	390	100	940	885	39	88.8	3.6	44.8	5.1	9.77	0.27
JJJD_23	Z_Plesovice_5	0.518	0.035	0.13	0.0549	0.0012	0.0015	0.29249	18.2149	0.497676	0.0685	0.0044	0.031	0.075999	26.5	3.1	12	425	23	86	344.8	7.4	9.2	870	130	910	778	27	77.2	2.7	96	11	10.14	0.39
JJJD_23	Z_Plesovice_6	0.389	0.019	0.097	0.0536	0.0013	0.0015	0.33523	18.6567	0.52211	0.0523	0.0021	0.023	0.15265	35.1	3.4	16	334	14	69	336.5	7.7	9.4	282	88	960	825	42	88	3.2	44.2	4.6	9.62	0.36
JJJD_23	Z_Plesovice_7	0.384	0.018	0.095	0.0534	0.00088	0.0012	0.13822	18.7266	0.420822	0.0519	0.0025	0.023	0.22437	33.2	2.7	15	333	13	70	335.3	5.4	7.5	280	100	950	781	34	80.8	3.1	37.6	3.4	9.73	0.21
JJJD_23	Z_Plesovice_8	0.396	0.015	0.098	0.0532	0.001	0.0013	0.062068	18.797	0.459325	0.0537	0.0023	0.024	0.41209	29.2	2.7	13	338	11	72	334.4	6.2	8.2	335	92	960	740	23	80.4	2.4	43.3	3.8	9.41	0.29
JJJD_23	Z_Plesovice_9	0.375	0.017	0.093	0.0535	0.0011	0.0014	0.014097	18.6916	0.489126	0.0515	0.0027	0.023	0.39221	32.2	2.9	15	326	13	70	336.2	6.9	8.7	240	110	910	769	37	76	2.1	40.3	4	9.98	0.38
JJJD_23	Z_Plesovice_10	0.38	0.017	0.094	0.0532	0.0011	0.0014	0.25252	18.797	0.494658	0.0521	0.0023	0.023	0.15698	29.9	2.4	13	328	13	68	334	6.7	8.6	275	93	950	725	30	76.6	3.2	38.6	3.6	9.54	0.25
JJJD_23	Z_Plesovice_11	0.367	0.021	0.092	0.05346	0.00097	0.0013	0.019342	18.7056	0.454868	0.0502	0.003	0.022	0.26297	38.8	5.5	18	318	15	66	335.7	5.9	7.9	190	120	890	731	38	71.4	2.5	32.8	3.2	10.13	0.31
JJJD_23	Z_Plesovice_12	0.375	0.017	0.093	0.0528	0.001	0.0013	0.22691	18.9394	0.466311	0.0513	0.0021	0.023	0.12704	30.6	2.8	14	322	12	68	331.7	6.2	8.1	252	89	960	754	28	80.7	2.1	37.6	2.8	9.28	0.28
JJJD_23	Z_Plesovice_13	0.388	0.013	0.095	0.0539	0.0011	0.0014	0.0045661	18.5529	0.481893	0.0527	0.002	0.023	0.46098	29.9	2.2	14	332.4	9.4	70	338.2	6.8	8.7	295	83	950	871	33	94.1	3.1	45	3.1	9.48	0.25
JJJD_23	Z_Plesovice_14	0.395	0.02	0.098	0.0538	0.0011	0.0014	0.33191	18.5874	0.483686	0.053	0.0025	0.024	0.057723	31.8	2.8	14	338	15	73	337.5	6.5	8.4	300	100	940	701	30	74.2	2.3	35.8	3.3	9.46	0.29
JJJD_23	Z_Plesovice_15	0.404	0.018	0.1	0.05431	0.00099	0.0013	0.32191	18.4128	0.440741	0.0532	0.0024	0.024	0.021336	32.1	2.8	15	344	13	72	340.9	6	8.1	327	99	970	706	31	72.1	2.4	36.5	2.8	9.81	0.3
JJJD_23	Z_Plesovice_16	0.388	0.019	0.096	0.0533	0.001	0.0013	0.22104	18.7617	0.457603	0.052	0.0027	0.023	0.13288	78	12	38	333	14	72	334.8	6.2	8.2	260	110	910	749	32	78.3	2.9	36.4	3.4	9.65	0.3
JJJD_23	Z_Plesovice_17	0.607	0.039	0.15	0.0549	0.0013	0.0016	0.3821	18.2149	0.530854	0.0788	0.0051	0.035	0.0041783	25.8	3.9	12	481	24	96	344.5	7.8	9.5	1150	130	920	787	34	78.5	2	143	14	10.09	0.29
JJJD_32	XSL2_1	0.729	0.015	0.032	0.08897	0.00098	0.0012	0.48746	11.2397	0.151598	0.0584	0.0012	0.0017	0.028558	12.41	0.26	2.5	555.2	9.1	19	549.4	5.8	6.8	536	44	63	529	19	139.4	4	106.5	3.2	3.828	0.057
JJJD_32	XSL2_2	0.714	0.017	0.033	0.0899	0.0014	0.0016	0.40913	11.1235	0.197971	0.0568	0.0013	0.0017	0.28607	12.22	0.32	2.5	546	10	19	554.6	8.5	9.2	486	51	68	570	14	149.2	3.8	118	4	3.839	0.059
JJJD_32	XSL2_3	0.729	0.014	0.032	0.0895	0.0017	0.0018	0.70213	11.1732	0.224712	0.05877	0.0008	0.0014	0.3352	13.81	0.28	2.8	555.2	8.3	19	553	10	11	553	30	53	555	22	131.1	4.6	114	4.3	4.281	0.059
JJJD_32	XSL2_4	0.703	0.015	0.032	0.0889	0.0013	0.0014	0.5519	11.2486	0.177143	0.0581	0.001	0.0016	0.19003	13.2	0.25	2.6	541	9.4	19	549	7.7	8.5	531	40	61	599	22	147.5	4.5	128	4.3	4.157	0.051
JJJD_32	XSL2_5	0.716	0.016	0.032	0.0895	0.0017	0.0018	0.55612	11.1732	0.224712	0.0586	0.0011	0.0016	0.30912	15.18	0.34	3.1	548.8	9	19	552	10	11	547	41	60	569	19	128.3	4.1	117.3	4	4.574	0.075
JJJD_32	XSL2_6	0.738	0.019	0.035	0.0897	0.002	0.0021	0.74835	11.1483	0.260996	0.0607	0.00093	0.0016	0.13505	14.92	0.35	3	565	10	19	554	12	13	623	33	55	588	23	141	5.2	124.5	5	4.327	0.066
JJJD_32	XSL2_7	0.722	0.017	0.033	0.0891	0.0018	0.0019	0.66874	11.2233	0.239331	0.0599	0.0011	0.0016	0.16622	13.6	0.29	2.8	552	10	19	550	11	11	597	39	60	558	22	145	5	117.6	4.1	4.093	0.063
JJJD_32	XSL2_8	0.714	0.016	0.032	0.0898	0.0012	0.0014	0.52074	11.1359	0.17361	0.0581	0.0011	0.0016	0.14573	13.59	0.35	2.8	547.6	9.7	19	555.1	7.2	8.1	529	42	62	561	19	146.4	4.5	117.7	4.1	4.011	0.047
JJJD_32	XSL2_9	0.728	0.015	0.032	0.0902	0.0019	0.002	0.61434	11.0865	0.24582	0.0593	0.00099	0.0016	0.39124	12.88	0.28	2.6	555.9	8.7	18	556	11	12	576	36	57	588	21	163.5	4.9	126.7	4.4	3.77	0.058
JJJD_32	XSL2_10	0.746	0.015	0.033	0.0901	0.0011	0.0012	0.4766	11.0988	0.147819	0.0593	0.0011	0.0016	0.11584	12.43	0.23	2.5	565.5	8.6	19	556	6.2	7.2	581	38	57	557	21	156.1	5.3	118	4.7	3.698	0.049
JJJD_32	XSL2_11	0.729	0.023	0.037	0.0905	0.0015	0.0016	0.38063	11.0497	0.195354	0.0581	0.0015	0.0019	0.038657	12.19	0.29	2.5	555	14	22	558.3	8.6	9.4	537	53	68	588	17	155.5	3.8	127.2	3.7	3.774	0.064
JJJD_32	XSL2_12	0.71	0.013	0.031	0.0895	0.0012	0.0013	0.49276	11.1732	0.162292	0.058	0.00088	0.0015	0.22079	11.98	0.24	2.4	544.3	8	18	552.7	7	7.9	528	34	57	583	21	161.4	5.1	127.5	4	3.611	0.04
JJJD_32	XSL2_13	0.724	0.018	0.033	0.0902	0.0018	0.0019	0.17691	11.0865	0.233529	0.0583	0.0012	0.0017	0.44043	12.04	0.27	2.4	552	10	19	557	11	11	552	46	65	612	21	162.7	5	136.4	5.2	3.663	0.065
JJJD_32	XSL2_14	0.734	0.023	0.037	0.09	0.0017	0.0019	0.28542	11.1111	0.234568	0.059	0.0013	0.0018	0.15853	11.7	0.26	2.4	558	13	21	555	10	11	574	47	64	632	20	170.6	4.9	144.7	5.1	3.594	0.053
JJJD_32	Z_Plesovice_1	0.399	0.012	0.02	0.0531	0.0013	0.0014	0.6328	18.8324	0.496523	0.0533	0.0012	0.0016	0.19613	31.3	1.3	6.4	340.4	8.9	14	333.2	8.1	8.4	338	52	70	672	25	70.4	2.7	31.8	1.6	9.82	0.16
JJJD_32	Z_Plesovice_2	0.4007	0.0093	0.018	0.0542	0.001	0.0011	0.27789	18.4502	0.37445	0.05345	0.00094	0.0014	0.40426	30.9	1.2	6.2	341.7	6.7	13	340.1	6.3	6.7	355	40	61	796	27	82.2	3.4	38.3	1.7	9.75	0.14
JJJD_32	Z_Plesovice_3	0.3847	0.0088	0.017	0.0537	0.001	0.0011	0.39445	18.622	0.381456	0.052	0.0012	0.0016	0.34433	35.5	1.4	7.3	331	6.6	13	337.4	6.1	6.5	282	51	70	733	26	67.9	2.3	34.3	1.6	10.88	0.18
JJJD_32	Z_Plesovice_4	0.403	0.0089	0.018	0.05388	0.00088	0.00096	0.4138	18.5598	0.330686	0.05366	0.00098	0.0015	0.32973	30.4	1	6.2	343.4	6.4	13	338.3	5.4	5.8	355	42	63	836	34	91.8	3.7	47.1	2.5	9.26	0.12
JJJD_32	Z_Plesovice_5	0.4002	0.0099	0.019	0.05317	0.00081	0.00088	0.58901	18.8076	0.311279	0.0538	0.0011	0.0015	0.011906	30.17	0.95	6.1	341.3	7.2	13	333.9	4.9	5.4	359	46	66	833	25	90.4	2.1	51.1	1.8	9.45	0.15
JJJD_32	Z_Plesovice_6	0.384	0.011	0.019	0.05399	0.00093	0.001	0.36479	18.522	0.343063	0.0526	0.0014	0.0018	0.21424	30.8	1.1	6.3	330.5	7.8	13	338.9	5.7	6.1	299	60	75	817	35	90.5	4.3	50	3	9.41	0.12
JJJD_32	Z_Plesovice_7	0.383	0.013	0.02	0.0534	0.0018	0.0019	0.67594	18.7266	0.666302	0.053	0.0015	0.0018	0.25163	38.8	2.2	8.1	330.4	9.9	15	335	11	11	321	64	79	675	35	60	3.5	31.5	2.7	11.53	0.26
JJJD_32	Z_Plesovice_8	0.397	0.0092	0.018	0.05438	0.00099	0.0011	0.39798	18.3891	0.371976	0.0537	0.001	0.0015	0.24852	28.98	0.81	5.9	340	6.8	13	341.3	6	6.5	350	43	63	860	30	101.6	3.6	56	2.5	9.02	0.12
JJJD_32	Z_Plesovice_9	0.391	0.011	0.019	0.0535	0.001	0.0011	0.46781	18.6916	0.384313	0.0534	0.0012	0.0016	0.25465	35.1	1.3	7.2	337.8	8.1	14	336.7	6.4	6.8	340	52	71	724	20	67.8	2.3	35.3	1.9	10.89	0.21
JJJD_32	Z_Plesovice_10	0.38	0.014	0.02	0.0532	0.0012	0.0013	0.76793	18.797	0.459325	0.0528	0.0012	0.0016	-0.25267	31.4	1.4	6.5	327	10	15	333.8	7.4	7.7	311	51	69	731	23	80	2.6	39.9	1.9	9.57	0.18
JJJD_32	Z_Plesovice_11	0.379	0.015	0.021	0.0531	0.0012	0.0012	0.54798	18.8324	0.425591	0.052	0.0017	0.002	0.054829	33.8	1.8	7.1	325	11	15	333.7	7.3	7.6	272	74	87	579	33	59.6	3.7	28.7	2.1	10.18	0.15
JJJD_32	Z_Plesovice_12	0.396	0.011	0.019	0.0544	0.0012	0.0013	0.46469	18.3823	0.439284	0.0533	0.0012	0.0016	0.31684	30.9	1	6.3	338.3	7.9	14	341.7	7.5	7.8	332	50	68	896	42	100.2	5.8	47.9	3	9.5	0.18
JJJD_32	Z_Plesovice_13	0.396	0.01	0.019	0.0542	0.001	0.0011	0.51152	18.4502	0.37445	0.0533	0.001	0.0015	0.14285	29.5	1.1	6	338.2	7.6	14	339.9	6.1	6.5	339	42	62	858	29	99.4	3.4	47.1	2.4	8.97	0.15
JJJD_32	Z_Plesovice_14	0.3959	0.0094	0.018	0.053	0.00086	0.00093	0.50624	18.8679	0.331079	0.0538	0.0011	0.0016	0.27431	32.9	1.4	6.8	338.2	6.8	13	332.8	5.3	5.7	358	46	65	674	22	69	2.4	32.5	1.7	9.98	0.12
JJJD_32	Z_Plesovice_15	0.396	0.0086	0.018	0.05387	0.00098	0.001	0.37988	18.5632	0.344593	0.0536	0.0012	0.0016	0.38639	32.1	1.4	6.6	339.4	6.4	13	338.9	5.9	6.3	347	51	69	747	27	77.4	3.2	37.8	2.2	9.77	0.13
JJJD_32	Z_Plesovice_16	0.3872	0.0089	0.018	0.05312	0.00084	0.00092	0.44677	18.8253	0.326041	0.0527	0.0011	0.0016	0.20594	31.3	1.2	6.4	332	6.5	13	334.3	5	5.5	310	50	69	721	29	74.4	3.2	36	1.9	9.79	0.15
JJJD_32	Z_Plesovice_17	0.4044	0.0095	0.018	0.05376	0.00088	0.00095	0.53872	18.6012	0.328704	0.0536	0.0011	0.0016	0.1619	30.34	0.94	6.2	344.4	6.8	13	337.5	5.4	5.8	359	48	67	824	36	83	3.9	43.6	2.4	9.58	0.13
JJJD_32	Z_Plesovice_18	0.3933	0.0081	0.017	0.05393	0.00059	0.0007	0.059885	18.5426	0.240678	0.0529	0.0012	0.0016	0.42975	31.8	1	6.5	336.5	5.9	13	338.6	3.6	4.3	323	52	70	803	30	80.8	3.5	40	1.9	9.64	0.13
JJJD_40	x91500_1	1.82	0.16	0.2	0.1824	0.0078	0.0091	-0.13544	5.48246	0.273522	0.0735	0.0074	0.0084	0.45872	18.7	3	12	1043	63	74	1078	42	50	1030	200	220	26.6	2.2	7.81	0.68	12.3	1.8	4.88	0.37
JJJD_40	x91500_2	1.89	0.21	0.24	0.1759	0.0073	0.0086	0.1969	5.68505	0.27795	0.0758	0.0083	0.0093	0.098171	15.9	1.7	9.9	1039	78	87	1043	40	47	960	230	260	31.2	2.1	8.7	0.52	14.3	1.9	4.47	0.32
JJJD_40	x91500_3	1.93	0.17	0.2	0.1802	0.0072	0.0085	-0.011981	5.54939	0.261764	0.0729	0.0072	0.0082	0.41175	16	3.3	10	1080	58	69	1067	39	47	1000	200	230	33.8	4.4	5.28	0.5	17	2.6	4.06	0.29
JJJD_40	x91500_4	1.61	0.2	0.22	0.1814	0.0076	0.0089	0.004549	5.51268	0.270468	0.0666	0.0086	0.0094	0.28715	17.2	3.6	11	986	86	95	1073	41	48	750	280	300	25.6	1.8	6.63	0.54	13	2.1	3.1	0.22
JJJD_40	x91500_5	1.93	0.37	0.38	0.194	0.015	0.016	0.083441	5.15464	0.425125	0.07	0.014	0.015	0.321	15.7	5.2	11	1140	110	120	1152	87	92	760	420	440	11	1.5	4.77	0.67	5.9	1.4	3.1	0.27
JJJD_40	x91500_6	1.9	0.21	0.24	0.1791	0.0091	0.01	0.18177	5.58347	0.311752	0.0817	0.0093	0.01	0.23175	14.1	2.7	9.1	1049	86	96	1059	50	56	1050	260	290	20.2	2.6	9.6	1.1	10.8	1.7	2.76	0.17
JJJD_40	x91500_7	2.01	0.23	0.26	0.185	0.01	0.011	0.43314	5.40541	0.321402	0.0789	0.0088	0.0098	0.11	11.9	1.7	7.5	1134	77	85	1092	57	62	1140	220	240	18.3	2.7	5.8	0.71	10.1	1.9	3.43	0.23
JJJD_40	x91500_8	1.76	0.18	0.21	0.1742	0.0069	0.0082	0.16958	5.74053	0.27022	0.0728	0.0075	0.0085	0.26792	12.8	1.9	8.1	1005	67	76	1034	38	45	990	210	240	25.7	2.7	5.63	0.51	14.6	2.4	3.54	0.25
JJJD_40	x91500_9	1.86	0.28	0.3	0.1794	0.0089	0.01	-0.091173	5.57414	0.31071	0.074	0.012	0.012	0.41424	11.5	1.8	7.3	1040	100	110	1061	48	54	890	320	340	19.8	1.9	7.63	0.74	12.4	2.1	2.96	0.2
JJJD_40	x91500_10	1.87	0.2	0.23	0.1828	0.0091	0.01	0.013814	5.47046	0.299259	0.0717	0.0084	0.0092	0.35681	10.5	1.3	6.6	1042	76	85	1080	50	56	880	260	280	23.2	1.8	8.16	0.76	15.8	2.1	2.8	0.21
JJJD_40	x91500_11	1.84	0.23	0.25	0.191	0.0098	0.011	0.36472	5.2356	0.301527	0.0686	0.0077	0.0085	0.028592	13.4	2.5	8.6	1069	86	95	1125	53	59	840	230	260	42.1	3.5	12.8	1	23	3.7	3.02	0.19
JJJD_40	x91500_12	1.75	0.1	0.14	0.18	0.0058	0.0074	0.27085	5.55556	0.228395	0.0716	0.0042	0.0057	0.28591	7.67	0.58	4.8	1019	37	52	1066	32	41	940	120	160	87.9	4.9	41.6	2	71.1	5.6	2.24	0.11
JJJD_40	x91500_13	1.91	0.17	0.21	0.1827	0.0092	0.01	0.22446	5.47345	0.299587	0.0775	0.0072	0.0083	0.2556	13.9	2.8	9	1076	58	69	1079	50	56	1140	190	220	32.2	1.8	12.49	0.76	18.3	2.9	2.98	0.19
JJJD_40	Z_Plesovice_1	0.411	0.016	0.028	0.0541	0.0011	0.0018	0.42806	18.4843	0.615004	0.0539	0.0019	0.0035	0.10748	27.6	1.2	17	349	11	20	339.4	6.8	11	357	79	140	1167	83	238	13	97	5.8	8.72	0.37
JJJD_40	Z_Plesovice_2	0.379	0.016	0.027	0.0536	0.0012	0.0018	0.26766	18.6567	0.626532	0.0509	0.002	0.0034	0.26746	51.3	3.5	32	325	12	20	336.6	7.5	11	222	85	140	708	18	72.5	1.9	30.8	2	15.48	0.62
JJJD_40	Z_Plesovice_3	0.388	0.014	0.026	0.0533	0.0011	0.0017	0.63289	18.7617	0.598404	0.0537	0.0015	0.0033	-0.13507	30.3	1.3	19	332	10	19	334.4	6.6	11	343	62	140	1266	79	102	4.4	84	5.5	8.27	0.23
JJJD_40	Z_Plesovice_4	0.398	0.012	0.026	0.0541	0.0012	0.0019	0.45568	18.4843	0.649171	0.0532	0.0016	0.0033	0.3388	48.4	2.9	30	341.1	8.6	18	339.8	7.6	11	330	68	140	1183	63	74.3	2.5	48.5	3.2	11.98	0.36
JJJD_40	Z_Plesovice_5	0.388	0.018	0.028	0.0536	0.0013	0.0019	0.22062	18.6567	0.661339	0.0539	0.0026	0.0039	0.36988	49.8	4.8	31	338	13	20	336.5	8.3	12	330	100	150	752	38	78.8	3.2	31.9	3.1	10.56	0.27
JJJD_40	Z_Plesovice_6	0.391	0.018	0.029	0.053	0.00092	0.0016	0.14273	18.8679	0.569598	0.0539	0.0026	0.0039	0.2521	38.4	3.1	24	334	13	21	332.9	5.6	10	370	100	160	645	42	79	3.2	33.2	2.3	9.5	0.42
JJJD_40	Z_Plesovice_7	0.403	0.02	0.03	0.055	0.0014	0.002	0.27136	18.1818	0.661157	0.0541	0.0028	0.004	0.21792	43.5	3.3	27	346	15	23	345.1	8.3	12	340	110	150	671	38	73	3.6	30.9	2.7	11.89	0.33
JJJD_40	Z_Plesovice_8	0.385	0.016	0.027	0.0533	0.0013	0.0019	0.33167	18.7617	0.668805	0.0527	0.0022	0.0036	0.22434	24.3	1.2	15	331	11	19	334.7	7.7	11	291	87	140	1066	62	103.2	5	81.9	5.8	7.85	0.21
JJJD_40	Z_Plesovice_9	0.391	0.021	0.031	0.0538	0.0012	0.0018	0.3141	18.5874	0.621882	0.0525	0.0026	0.0038	0.12929	41.5	2.8	26	333	15	22	337.5	7.4	11	300	110	160	695	38	63.5	3.1	33	2.8	11.19	0.32
JJJD_40	Z_Plesovice_10	0.423	0.02	0.031	0.0546	0.0014	0.002	0.59384	18.315	0.67088	0.0558	0.0023	0.0038	-0.023474	25	2.3	16	357	14	22	342.4	8.3	12	430	91	150	828	48	104.2	4.2	65	5.1	8.66	0.55
JJJD_40	Z_Plesovice_11	0.404	0.019	0.03	0.0532	0.0011	0.0018	0.19306	18.797	0.635988	0.0559	0.0027	0.004	0.27619	42	3.7	26	345	14	21	334.3	6.9	11	420	100	150	577	28	67.4	3.3	26.6	2.5	10.31	0.31
JJJD_40	Z_Plesovice_12	0.377	0.015	0.026	0.0535	0.0017	0.0022	0.3791	18.6916	0.768626	0.0511	0.0023	0.0036	0.37554	40.1	3	25	326	11	19	336	10	13	238	94	150	821	40	88.1	3.8	37.1	3.3	10.21	0.28
JJJD_40	Z_Plesovice_13	0.402	0.017	0.029	0.0542	0.0013	0.0019	0.29786	18.4502	0.646778	0.053	0.0022	0.0036	0.21878	28.4	2.3	18	342	12	21	340.5	8.1	12	330	89	150	923	39	91.3	2.8	59.7	4.4	8.18	0.44
JJJD_40	Z_Plesovice_14	0.391	0.014	0.027	0.05343	0.00097	0.0017	0.43727	18.7161	0.595496	0.0524	0.0019	0.0034	0.0049932	33.4	2.1	21	334	11	19	335.5	5.9	10	295	80	140	789	39	71.3	1.8	42.6	2.9	9.87	0.33
JJJD_18	Z_Plesovice_0	0.406	0.015	0.015	0.0535	0.001	0.0014	0.13447	18.6916	0.489126	0.0544	0.002	0.0055	0.33034	31.9	2.5	17	346	11	11	335.9	6.2	8.3	377	86	230	708	22	73.9	3	33.9	2.9	9.66	0.2
JJJD_18	Z_Plesovice_1	0.384	0.015	0.015	0.05386	0.0009	0.0013	0.23886	18.5666	0.448137	0.0519	0.0021	0.0053	0.15694	30.8	1.7	16	331	11	11	338.1	5.5	7.8	306	92	230	828	25	82.5	2.8	43.2	2.3	9.7	0.14
JJJD_18	Z_Plesovice_2	0.39	0.015	0.015	0.05357	0.00083	0.0012	0.10682	18.6672	0.418156	0.0544	0.0022	0.0055	0.28534	31.8	2	16	334	11	11	336.4	5.1	7.6	395	91	230	722	18	75.7	2	35.4	2.3	9.59	0.14
JJJD_18	Z_Plesovice_3	0.391	0.013	0.013	0.05378	0.00093	0.0013	0.30598	18.5943	0.449471	0.0526	0.0019	0.0052	0.15475	31.3	1.2	17	334.3	9.7	9.7	337.7	5.7	8	289	79	220	805	24	80.1	1.9	39.3	1.8	9.73	0.21
JJJD_18	Z_Plesovice_4	0.401	0.017	0.017	0.05367	0.00092	0.0013	0.12078	18.6324	0.451315	0.0532	0.0023	0.0054	0.36713	31.1	1.8	16	343	12	12	337	5.6	7.9	322	96	230	747	20	79	1.9	35.6	2.2	9.86	0.16
JJJD_18	Z_Plesovice_5	0.399	0.016	0.016	0.05396	0.00074	0.0012	0.17057	18.5323	0.412133	0.0533	0.0025	0.0055	0.13117	33.4	1.9	17	341	12	12	338.7	4.5	7.2	333	96	220	621	16	56	1.8	39.6	2.3	11.55	0.16
JJJD_18	Z_Plesovice_6	0.396	0.013	0.013	0.05351	0.00053	0.0011	0.017835	18.6881	0.384169	0.0533	0.0018	0.0053	0.29458	30.5	1.1	16	337.9	9.4	9.4	336	3.2	6.4	324	75	220	891	14	98.2	1.6	79.8	3.2	8.35	0.12
JJJD_18	Z_Plesovice_7	0.385	0.016	0.016	0.05382	0.0007	0.0012	0.15913	18.5804	0.41428	0.0531	0.0024	0.0055	0.1589	32.8	2.1	17	330	12	12	337.9	4.3	7	320	97	220	765	21	73.5	2.2	32.9	2.2	10.47	0.18
JJJD_18	Z_Plesovice_8	0.381	0.025	0.025	0.0535	0.001	0.0014	0.13589	18.6916	0.489126	0.0531	0.0034	0.006	0.16198	30.4	1.7	16	326	18	18	336.1	6.1	8.3	310	140	250	726	16	79.5	1.7	32.6	2	9.76	0.21
JJJD_18	Z_Plesovice_9	0.392	0.022	0.022	0.05352	0.00084	0.0012	0.2275	18.6846	0.418937	0.053	0.0031	0.0058	0.036925	30.1	2.1	16	335	16	16	336.1	5.1	7.6	290	130	240	778	20	83.4	2.6	42.2	2.9	9.2	0.18
JJJD_18	Z_Plesovice_10	0.398	0.023	0.023	0.05379	0.00081	0.0012	0.28479	18.5908	0.414742	0.0537	0.0027	0.0057	-0.021253	34.2	3.3	18	342	16	16	337.7	5	7.5	350	100	220	746	18	75.4	1.9	34.9	3.4	10.27	0.25
JJJD_18	Z_Plesovice_11	0.399	0.017	0.017	0.05379	0.00075	0.0012	0.25025	18.5908	0.414742	0.0529	0.0022	0.0054	0.058103	30.9	1.8	16	340	13	13	337.7	4.6	7.2	312	96	240	749	22	81.1	2.9	42.6	2.5	9.46	0.18
JJJD_18	Z_Plesovice_12	0.4	0.018	0.018	0.05355	0.00086	0.0013	-0.026474	18.6741	0.45334	0.0536	0.0026	0.0056	0.43251	31.5	2.2	16	345	13	13	336.2	5.3	7.7	340	110	230	757	18	76.8	1.9	42.3	2.7	9.84	0.17
JJJD_18	Z_Plesovice_13	0.397	0.016	0.016	0.0537	0.00064	0.0011	0.16947	18.622	0.381456	0.0535	0.002	0.0054	0.10894	32.3	1.9	17	339	12	12	337.2	3.9	6.8	355	87	240	819	18	81.2	1.8	39.6	2.5	9.92	0.15
JJJD_18	Z_Plesovice_14	0.383	0.017	0.017	0.0537	0.001	0.0014	0.0059418	18.622	0.485489	0.0528	0.0025	0.0055	0.34857	29.9	2.1	15	329	13	13	337	6.1	8.3	344	99	220	672	20	73.5	1.9	37.3	2.4	9.46	0.15
JJJD_18	Z_Plesovice_15	0.4	0.019	0.019	0.05355	0.00072	0.0012	-0.22741	18.6741	0.418468	0.0538	0.0028	0.0058	0.47108	31.7	2.3	16	340	14	14	336.3	4.4	7.1	340	110	230	755	15	80.3	2.7	37.9	2.7	9.21	0.22
JJJD_18	Z_Plesovice_16	0.391	0.019	0.019	0.0538	0.00076	0.0012	-0.0037609	18.5874	0.414588	0.0528	0.0027	0.0056	0.23774	30.9	2.1	16	334	14	14	337.8	4.7	7.3	290	110	230	759	26	76.5	2.4	39.7	3.1	10.05	0.2
JJJD_18	X91500_0	1.861	0.078	0.078	0.1777	0.0037	0.0048	-0.13043	5.62746	0.152008	0.0784	0.0042	0.0084	0.50881	8.09	0.41	4.2	1069	29	29	1054	20	26	1140	100	200	104.7	3	42	1.3	70.7	3.4	2.379	0.039
JJJD_18	X91500_1	1.88	0.11	0.11	0.1777	0.0046	0.0055	-0.14686	5.62746	0.174176	0.0768	0.0046	0.0085	0.43563	8.7	0.49	4.5	1066	39	39	1054	25	30	1070	130	230	99.8	4.2	38.2	1.1	63	3.1	2.484	0.059
JJJD_18	X91500_2	1.79	0.11	0.11	0.1829	0.0033	0.0045	0.11947	5.46747	0.134519	0.0702	0.0041	0.0077	0.12346	8.33	0.32	4.3	1046	39	39	1082	18	25	1020	120	220	96.7	2.8	40	1	61.5	2.8	2.349	0.038
JJJD_18	X91500_3	1.849	0.099	0.099	0.1812	0.0047	0.0056	0.27994	5.51876	0.170558	0.0741	0.0038	0.0079	0.11956	8.48	0.39	4.4	1062	36	36	1073	26	31	1020	100	220	87.8	2.5	35.6	1	54.5	3.4	2.33	0.057
JJJD_18	X91500_4	1.871	0.097	0.097	0.1796	0.0028	0.0042	0.1297	5.56793	0.130208	0.0745	0.0039	0.0079	0.19945	8.01	0.29	4.1	1070	33	33	1065	16	23	1030	100	210	91.7	2.9	41.8	1.3	54.2	2.5	2.414	0.043
JJJD_18	X91500_5	1.92	0.1	0.1	0.18	0.0038	0.0049	0.075583	5.55556	0.151235	0.0751	0.0043	0.0082	0.27973	7.93	0.42	4.1	1081	37	37	1067	21	27	1050	110	210	85.7	1.7	39.67	0.81	50.9	2.5	2.541	0.062
JJJD_18	X91500_6	1.769	0.089	0.089	0.181	0.0036	0.0048	0.15169	5.52486	0.146516	0.0715	0.0037	0.0076	0.1619	15.51	0.77	8.4	1042	31	31	1072	20	26	920	110	220	75.6	1.8	20.02	0.52	54	2.5	3.248	0.058
JJJD_18	X91500_7	1.834	0.096	0.096	0.1802	0.0037	0.0048	0.26135	5.54939	0.147819	0.0738	0.0038	0.0079	0.10713	16.21	0.68	8.3	1060	35	35	1068	20	26	1050	110	220	82.2	2.4	20.67	0.43	56.2	2.4	3.228	0.066
JJJD_18	X91500_8	1.919	0.088	0.088	0.1753	0.0035	0.0046	0.019614	5.70451	0.14969	0.0784	0.0039	0.0083	0.22778	7.51	0.35	3.9	1087	33	33	1044	19	25	1130	110	230	125.3	3.2	57.6	1.3	80.9	3.9	2.324	0.041
JJJD_18	X91500_9	1.882	0.075	0.075	0.1786	0.0033	0.0045	0.14295	5.5991	0.141075	0.0738	0.0031	0.0075	0.23696	7.87	0.34	4.1	1069	27	27	1059	18	24	1022	83	200	121.2	3.6	56.6	1.5	78.7	3.4	2.323	0.039
JJJD_18	X91500_10	1.918	0.09	0.09	0.176	0.0031	0.0043	0.10729	5.68182	0.138817	0.0778	0.0035	0.0081	0.24496	7.74	0.37	4	1081	32	32	1045	17	23	1147	96	220	100.5	3	43.6	1.3	73.5	3.5	2.317	0.045
JJJD_18	X91500_11	1.841	0.078	0.078	0.1789	0.0028	0.0041	-0.13353	5.58971	0.128104	0.0748	0.0035	0.0078	0.44129	7.6	0.33	3.9	1055	28	28	1061	15	22	1060	93	210	95	2.7	39.5	1.2	69.8	3.1	2.383	0.043
JJJD_33	XSL2_1	0.717	0.021	0.052	0.0865	0.0014	0.0026	0.55997	11.5607	0.347489	0.0602	0.0014	0.0047	0.081643	12.69	0.33	4	550	12	30	535	8.4	16	615	54	180	521	16	141.1	4.6	106.6	4	3.788	0.048
JJJD_33	XSL2_2	0.722	0.021	0.052	0.088	0.0014	0.0027	0.52002	11.3636	0.348657	0.0594	0.0015	0.0046	0.031949	12.24	0.27	4	552	12	30	543.8	8.3	16	599	54	160	533	20	146.1	5	114.2	4	3.767	0.05
JJJD_33	XSL2_3	0.724	0.017	0.051	0.0875	0.0012	0.0025	0.30832	11.4286	0.326531	0.0613	0.0014	0.0047	0.23718	13.01	0.27	4.2	552	10	30	540.8	7.2	15	640	51	170	515	18	135.6	4.3	105	3.6	4.007	0.05
JJJD_33	XSL2_4	0.715	0.018	0.05	0.0875	0.0013	0.0026	0.29425	11.4286	0.339592	0.0599	0.0012	0.0046	0.24046	12.61	0.3	4.1	546	11	30	540.4	7.4	15	606	48	180	524	17	134.6	3.9	112.4	3.7	3.873	0.046
JJJD_33	XSL2_5	0.711	0.017	0.05	0.0879	0.0013	0.0026	0.35925	11.3766	0.336508	0.06	0.0014	0.0046	0.21678	12.79	0.3	4.1	547.2	9.9	28	543	7.4	15	595	50	160	489	18	144	4.7	112.6	4.2	3.776	0.044
JJJD_33	XSL2_6	0.693	0.017	0.05	0.0878	0.0013	0.0026	0.37741	11.3895	0.337275	0.0582	0.0014	0.0045	0.25083	11.69	0.27	3.8	535	10	29	542.2	7.4	15	543	51	170	511	15	167.2	5	130.2	3.9	3.464	0.036
JJJD_33	XSL2_7	0.711	0.018	0.05	0.0887	0.0011	0.0025	0.50092	11.274	0.317755	0.0588	0.0012	0.0045	0.0050962	11.74	0.27	3.8	544	11	30	547.9	6.6	15	565	46	170	566	15	152.7	3.7	144.2	4.4	3.425	0.036
JJJD_33	XSL2_8	0.703	0.015	0.048	0.0893	0.0011	0.0025	0.17476	11.1982	0.3135	0.0581	0.0014	0.0045	0.36018	13.6	0.4	4.4	539.8	8.7	29	551.5	6.4	15	530	52	170	621	19	172.4	4.6	129.7	4.9	3.848	0.046
JJJD_33	XSL2_9	0.731	0.018	0.051	0.0892	0.0018	0.0029	0.33736	11.2108	0.364476	0.0586	0.0013	0.0045	0.43125	13.63	0.32	4.4	556	11	30	551	11	17	540	49	170	539	21	142.5	5.6	116.4	4.6	3.842	0.053
JJJD_33	Z_Plesovice_1	0.396	0.013	0.029	0.0539	0.00096	0.0017	0.54208	18.5529	0.585156	0.0531	0.0015	0.0042	0.0726	32.1	1.5	10	339.4	8.9	20	338.4	5.8	10	325	62	180	745	26	77.4	3.1	37	2	9.66	0.17
JJJD_33	Z_Plesovice_2	0.383	0.012	0.028	0.05358	0.00099	0.0017	0.52592	18.6637	0.592166	0.0512	0.0014	0.004	0.20386	31.4	1.3	10	329	8.4	20	336.4	6	10	265	64	180	763	34	79.6	4.1	39.5	2.3	9.73	0.21
JJJD_33	Z_Plesovice_3	0.397	0.013	0.029	0.0532	0.0012	0.0018	0.128	18.797	0.635988	0.0547	0.0016	0.0043	0.39971	32.9	1.6	11	338.8	9.1	21	334.1	7.1	11	394	67	180	726	38	76.7	4.5	37.4	2.6	10.14	0.22
JJJD_33	Z_Plesovice_4	0.39	0.012	0.028	0.05392	0.00086	0.0016	0.30711	18.546	0.550326	0.0538	0.0015	0.0042	0.24359	32.2	1.2	10	334.8	8.9	20	338.5	5.3	10	353	62	180	733	20	73.6	1.9	37.4	1.5	10.01	0.17
JJJD_33	Z_Plesovice_5	0.395	0.011	0.028	0.054	0.0012	0.0018	0.63397	18.5185	0.617284	0.053	0.0014	0.0042	0.35221	31.7	1.1	10	338.8	7.8	20	339.2	7.1	11	322	62	180	938	31	96.9	3.3	49.9	2.3	9.71	0.17
JJJD_33	Z_Plesovice_6	0.399	0.011	0.028	0.05377	0.0008	0.0016	0.030428	18.5977	0.553401	0.0538	0.0017	0.0043	0.41438	32.9	1.2	11	341.7	8.1	21	337.6	4.9	9.8	362	71	180	708	17	75.9	1.4	36.3	1.2	10.34	0.21
JJJD_33	Z_Plesovice_7	0.435	0.02	0.035	0.05271	0.00076	0.0015	0.38842	18.9717	0.53989	0.0592	0.0023	0.0049	-0.18853	22.6	1	7.4	366	14	24	331.1	4.7	9.5	545	85	180	735	52	95.1	6.5	54.3	3.1	8.5	0.12
JJJD_33	Z_Plesovice_8	0.389	0.012	0.028	0.055	0.0011	0.0018	0.34532	18.1818	0.595041	0.0519	0.0019	0.0043	0.30896	32	1.2	10	333.2	9	21	345.1	6.9	11	282	80	180	901	34	92.2	2.5	49.5	1.8	9.79	0.26
JJJD_33	Z_Plesovice_9	0.399	0.018	0.032	0.053	0.0015	0.002	0.53092	18.8679	0.711997	0.0541	0.0025	0.0047	0.094468	38.2	2	12	340	13	23	332.6	9.2	12	347	97	180	555	32	55.3	3.3	26.8	1.8	10.69	0.21
JJJD_33	Z_Plesovice_10	0.3909	0.0097	0.027	0.05401	0.00095	0.0017	0.28116	18.5151	0.582774	0.0523	0.0013	0.0041	0.36109	36.4	1.5	12	334.6	7.1	20	339	5.8	10	285	56	170	746	19	70.8	2	38.7	1.8	10.17	0.14
JJJD_33	Z_Plesovice_11	0.39	0.01	0.028	0.05418	0.00092	0.0017	0.28615	18.457	0.579123	0.0527	0.0015	0.0042	0.27574	32.6	0.99	11	335.2	7.6	21	340.9	5.7	10	308	64	180	1000	22	94.5	2.5	57	2	9.83	0.18
JJJD_33	Z_Plesovice_12	0.387	0.014	0.029	0.05338	0.00087	0.0016	0.27857	18.7336	0.561517	0.0525	0.0019	0.0043	0.24538	36.6	1.8	12	331	10	21	335.2	5.3	9.9	291	76	170	584	17	71.6	1.9	26.8	1.3	10.24	0.24
JJJD_33	Z_Plesovice_13	0.392	0.013	0.029	0.05364	0.00086	0.0016	0.33449	18.6428	0.556087	0.0532	0.0015	0.0042	0.16019	32.5	1.2	11	335.1	9.3	21	336.8	5.3	9.9	330	65	180	875	32	113.5	4.5	44.3	2.3	9.48	0.15
JJJD_33	Z_Plesovice_14	0.387	0.012	0.028	0.05331	0.00064	0.0015	-0.027835	18.7582	0.527806	0.0527	0.0018	0.0043	0.3745	34.8	1.4	11	332.6	8.8	20	334.8	3.9	9.2	295	76	180	723	20	68.6	1.6	37.5	1.4	9.98	0.18
JJJD_33	Z_Plesovice_15	0.419	0.012	0.03	0.0558	0.0013	0.0019	0.37598	17.9212	0.610218	0.056	0.0015	0.0044	0.2755	23.81	0.98	7.7	355	8.7	21	349.8	7.7	12	443	62	180	979	26	100.1	2.1	75.7	3.4	8.75	0.21
JJJD_33	Z_Plesovice_16	0.393	0.013	0.029	0.0548	0.0011	0.0018	0.30035	18.2482	0.599393	0.0532	0.0016	0.0043	0.21047	33	1.1	11	335.9	9.3	21	343.9	6.5	11	325	68	180	781	20	77.8	1.7	42	1.6	9.93	0.21
JJJD_33	Z_Plesovice_17	0.38	0.015	0.029	0.05237	0.00095	0.0016	0.40538	19.0949	0.583384	0.0509	0.0017	0.0041	0.23093	33.6	1.7	11	327	11	21	329	5.8	10	228	74	180	671	26	75.6	3	35.6	2.3	9.57	0.14
JJJD_22	XSL2_1	0.72	0.02	0.033	0.09085	0.0008	0.0014	0.011437	11.0071	0.16962	0.0581	0.0015	0.0021	0.27965	12.76	0.26	0.86	550	12	19	560.5	4.7	8.1	530	59	82	616	19	161.3	4.9	126	3.9	3.772	0.029
JJJD_22	XSL2_2	0.734	0.017	0.031	0.09092	0.00078	0.0014	0.27705	10.9987	0.169359	0.0589	0.0012	0.0019	0.1424	12.59	0.28	0.86	558.3	9.7	18	560.9	4.6	8.1	566	43	67	625	22	169.5	6.3	130.5	5.2	3.645	0.036
JJJD_22	XSL2_3	0.706	0.019	0.032	0.09134	0.00082	0.0014	0.2394	10.9481	0.167805	0.0569	0.0014	0.002	0.16345	11.53	0.21	0.77	541	11	19	563.4	4.8	8.2	493	57	80	652	22	187.5	6.1	147.7	4.3	3.413	0.034
JJJD_22	XSL2_4	0.743	0.02	0.034	0.09117	0.00081	0.0014	-0.060413	10.9685	0.168432	0.0603	0.0016	0.0022	0.32204	11.56	0.29	0.8	567	12	20	562.4	4.8	8.2	605	60	82	645	20	182.9	6	145.9	5	3.432	0.025
JJJD_22	XSL2_5	0.73	0.016	0.031	0.09102	0.00082	0.0014	0.063153	10.9866	0.168987	0.0589	0.0014	0.002	0.29137	11.31	0.25	0.77	555.9	9.5	18	561.6	4.9	8.2	557	52	75	651	21	193.8	6.1	153.7	4.7	3.324	0.03
JJJD_22	XSL2_6	0.741	0.021	0.034	0.09092	0.00074	0.0013	0.33658	10.9987	0.157262	0.0589	0.0015	0.0021	-0.055564	11.49	0.26	0.78	562	12	20	561	4.4	7.9	568	55	76	635	20	179.9	5.1	152.4	5.1	3.496	0.026
JJJD_22	XSL2_7	0.722	0.02	0.033	0.09066	0.00081	0.0014	0.37027	11.0302	0.170332	0.0578	0.0014	0.002	-0.061621	10.76	0.23	0.73	551	12	19	559.4	4.8	8.1	522	55	77	725	23	216.3	6.9	180.5	4.7	3.343	0.028
JJJD_22	XSL2_8	0.738	0.017	0.031	0.09116	0.00079	0.0014	0.22657	10.9697	0.168469	0.0592	0.0012	0.0019	0.12667	9.88	0.18	0.66	560.3	9.6	18	562.4	4.7	8.1	577	46	71	805	25	268	8.7	225.5	6.3	3.032	0.019
JJJD_22	XSL2_9	0.734	0.019	0.032	0.09084	0.00066	0.0013	0.1656	11.0084	0.157539	0.058	0.0015	0.002	0.10741	9.67	0.2	0.65	558	11	19	560.5	3.9	7.7	529	55	78	850	26	300.6	9.2	257.6	8.6	2.883	0.025
JJJD_22	XSL2_10	0.741	0.018	0.032	0.09008	0.00086	0.0014	0.23478	11.1012	0.172533	0.0593	0.0014	0.002	0.14637	9.69	0.25	0.67	562	11	19	556	5.1	8.3	578	51	74	832	30	275	9.8	201.5	7.4	2.908	0.026
JJJD_22	XSL2_11	0.741	0.019	0.033	0.09023	0.00067	0.0013	-0.01509	11.0828	0.159677	0.0589	0.0016	0.0022	0.29011	9.3	0.19	0.63	562	11	19	556.9	4	7.7	573	56	77	860	29	298	10	226.2	7.1	2.794	0.023
JJJD_22	XSL2_12	0.731	0.018	0.032	0.08945	0.00085	0.0014	0.057802	11.1794	0.174972	0.0583	0.0015	0.0021	0.30642	10.28	0.25	0.71	556	10	19	552.2	5	8.2	545	56	78	748	23	230.5	7.2	203	6.8	3.227	0.031
JJJD_22	XSL2_13	0.744	0.017	0.032	0.08966	0.00076	0.0013	0.09616	11.1532	0.161713	0.0593	0.0014	0.0021	0.26974	9.17	0.18	0.62	564	10	19	553.5	4.5	7.9	572	52	74	811	25	280.6	7.8	246.9	6	2.886	0.023
JJJD_22	Z_Plesovice_1	0.407	0.013	0.02	0.05474	0.00065	0.00094	0.094434	18.2682	0.313703	0.0561	0.0019	0.0024	0.20676	26.7	1.8	2.5	345.8	9.5	14	343.5	4	5.7	430	76	93	666	25	70.4	3	39.3	3	9.48	0.14
JJJD_22	Z_Plesovice_2	0.3911	0.0094	0.017	0.05351	0.00053	0.00085	0.19262	18.6881	0.296858	0.0528	0.0014	0.0019	0.20029	32.4	1.4	2.5	335.9	7.1	13	336	3.3	5.2	321	59	81	790	25	80.4	2.3	38.8	1.8	9.816	0.099
JJJD_22	Z_Plesovice_3	0.391	0.011	0.018	0.05377	0.0006	0.0009	0.16629	18.5977	0.311288	0.0526	0.0013	0.0018	0.22598	31.2	1.1	2.3	334.4	8.3	13	337.6	3.7	5.5	318	57	82	770	23	79.4	2.6	39.3	1.7	9.62	0.13
JJJD_22	Z_Plesovice_4	0.395	0.014	0.02	0.05364	0.00064	0.00092	-0.09884	18.6428	0.31975	0.0526	0.0019	0.0023	0.43977	31.9	1.6	2.6	337	10	14	336.8	3.9	5.6	295	80	96	771	19	78.6	2.3	38.6	2.1	9.58	0.14
JJJD_22	Z_Plesovice_5	0.389	0.013	0.019	0.05295	0.00064	0.00091	0.29639	18.8857	0.324571	0.0533	0.0016	0.0021	0.047099	33.8	1.5	2.7	333.3	9.7	14	332.6	3.9	5.6	330	67	87	818	31	80.1	2.7	38.3	1.8	9.92	0.15
JJJD_22	Z_Plesovice_6	0.4	0.012	0.019	0.05334	0.00064	0.00092	0.00059605	18.7477	0.323357	0.0543	0.0017	0.0021	0.36915	31.6	1.3	2.4	343.4	8.4	13	335	3.9	5.6	364	67	86	803	30	80.7	2.7	40.7	2.1	9.71	0.14
JJJD_22	Z_Plesovice_7	0.399	0.014	0.02	0.05411	0.00075	0.001	0.043978	18.4809	0.341543	0.0528	0.0019	0.0023	0.33986	33	1.7	2.7	340	11	15	339.7	4.6	6.1	308	81	98	675	21	69.7	2.1	35.5	1.8	9.63	0.12
JJJD_22	Z_Plesovice_8	0.394	0.011	0.018	0.05407	0.0007	0.00096	0.26754	18.4945	0.328366	0.0528	0.0014	0.0019	0.11449	29.6	1.2	2.3	336.8	8.1	13	339.4	4.3	5.9	307	59	81	787	24	82.4	2.7	43.1	1.9	9.59	0.11
JJJD_22	Z_Plesovice_9	0.376	0.014	0.019	0.05334	0.00071	0.00097	0.048814	18.7477	0.34093	0.0514	0.002	0.0024	0.28893	30.3	1.2	2.3	325	10	15	335	4.3	5.9	239	83	98	790	18	81.5	2.1	39.7	1.7	9.71	0.13
JJJD_22	Z_Plesovice_10	0.383	0.011	0.018	0.05304	0.00069	0.00095	0.16938	18.8537	0.337689	0.0523	0.0015	0.002	0.27095	32.2	1.5	2.6	328.5	7.9	13	333.2	4.2	5.8	285	61	81	780	18	81.5	2	37.9	1.9	9.66	0.1
JJJD_22	Z_Plesovice_11	0.401	0.014	0.02	0.05414	0.00098	0.0012	0.45745	18.4706	0.409397	0.0538	0.0017	0.0022	0.10995	31.7	1.4	2.5	342	10	15	339.9	6	7.3	358	73	92	707	24	76.5	2.9	39.1	2	9.49	0.15
JJJD_22	Z_Plesovice_12	0.4	0.015	0.021	0.05347	0.00078	0.001	0.25022	18.7021	0.349768	0.0543	0.002	0.0024	0.15095	33.4	1.8	2.8	340	11	15	336.5	4.6	6	382	85	100	740	23	74.1	2.5	40.7	2.1	10.06	0.13
JJJD_22	Z_Plesovice_13	0.413	0.015	0.021	0.05386	0.00067	0.00094	-0.11431	18.5666	0.324037	0.0555	0.0022	0.0026	0.39916	32.4	1.6	2.6	353	11	15	338.1	4.1	5.8	427	89	110	650	20	69	2.2	37.1	1.9	9.56	0.12
JJJD_22	Z_Plesovice_14	0.403	0.011	0.018	0.05326	0.00058	0.00088	-0.045436	18.7758	0.310227	0.0545	0.0016	0.0021	0.38411	31.2	1.3	2.4	343.4	7.8	13	334.5	3.6	5.4	380	67	87	1020	27	105	3	42.6	2	9.43	0.12
JJJD_22	Z_Plesovice_15	0.387	0.016	0.021	0.05376	0.00064	0.00092	0.19816	18.6012	0.318324	0.0518	0.0019	0.0023	0.10776	30.3	1.7	2.6	331	11	15	337.6	3.9	5.6	269	81	97	824	34	78	3.4	36.2	2.1	10.27	0.14
JJJD_22	Z_Plesovice_16	0.383	0.014	0.02	0.05414	0.00084	0.0011	-0.080278	18.4706	0.375281	0.0521	0.0022	0.0026	0.41212	31.4	1.7	2.6	330	11	15	339.9	5.1	6.5	277	91	110	664	21	69.1	2.4	37.2	2	9.62	0.13
JJJD_22	Z_Plesovice_17	0.403	0.018	0.023	0.0537	0.00073	0.00099	0.29287	18.622	0.34331	0.0548	0.0021	0.0025	0.056167	30.5	1.4	2.4	343	13	17	337.2	4.5	6	381	85	100	737	27	78.9	2.7	41.3	2.2	9.32	0.16
JJJD_22	Z_Plesovice_18	0.393	0.017	0.022	0.05482	0.00081	0.0011	0.066034	18.2415	0.366028	0.0532	0.0022	0.0026	0.31733	31.4	1.9	2.8	336	12	16	344	5	6.5	321	91	110	752	15	76.9	1.9	37.9	2.3	9.75	0.17
JJJD_22	Z_Plesovice_19	0.391	0.014	0.02	0.05334	0.00062	0.00091	0.23028	18.7477	0.319842	0.0525	0.0018	0.0023	0.11718	30.4	1.6	2.5	334	10	14	334.9	3.8	5.5	300	77	95	807	26	82.7	2.8	40.1	2.2	9.71	0.14
JJJD_17	X91500_1	1.842	0.071	0.12	0.1757	0.0033	0.0073	-0.1868	5.69152	0.236472	0.075	0.0032	0.0057	0.48697	8.21	0.4	1.4	1061	24	41	1046	17	38	1080	89	160	71.5	2.5	29.37	0.97	45.4	2.6	2.535	0.042
JJJD_17	X91500_2	1.927	0.073	0.13	0.1743	0.0026	0.007	0.13238	5.73724	0.230411	0.0785	0.0033	0.0059	0.34065	8.22	0.37	1.4	1086	26	45	1035	15	38	1165	82	150	73.8	2.9	30.6	1.2	47.5	2.4	2.543	0.042
JJJD_17	X91500_3	1.918	0.092	0.14	0.1775	0.0044	0.0079	0.56352	5.6338	0.250744	0.0784	0.0034	0.006	-0.041912	8.53	0.39	1.5	1086	33	50	1053	24	43	1134	91	160	62	2.7	24.8	1.1	40.4	2	2.474	0.059
JJJD_17	X91500_4	1.81	0.12	0.16	0.1752	0.0041	0.0077	0.50543	5.70776	0.250855	0.0757	0.0041	0.0063	-0.17178	8.26	0.44	1.4	1054	44	57	1041	23	42	1090	110	160	66.5	2.3	27.28	0.89	43.3	2.5	2.414	0.055
JJJD_17	X91500_5	1.768	0.091	0.13	0.175	0.0049	0.0081	0.15322	5.71429	0.26449	0.0716	0.0039	0.006	0.32871	8.22	0.4	1.4	1025	34	49	1042	27	44	960	110	170	61.8	2.8	24.22	0.99	40.3	2.4	2.546	0.057
JJJD_17	X91500_6	1.77	0.12	0.15	0.1711	0.0039	0.0074	0.29249	5.84453	0.252774	0.0735	0.0049	0.0067	0.025374	8.37	0.54	1.5	1041	44	56	1018	22	41	1000	130	180	68	1.8	27.79	0.96	43.3	2.6	2.519	0.061
JJJD_17	X91500_7	1.777	0.082	0.13	0.1736	0.0035	0.0073	0.15998	5.76037	0.242228	0.0752	0.0036	0.0059	0.22834	8.43	0.4	1.5	1046	31	48	1032	19	40	1037	98	160	66.6	2.9	26.7	1.1	41.3	1.9	2.607	0.052
JJJD_17	X91500_8	1.76	0.12	0.15	0.1741	0.0047	0.008	0.42115	5.74383	0.263932	0.0708	0.0043	0.0062	0.012258	8.23	0.42	1.4	1029	41	52	1034	26	44	980	120	170	70.3	3.2	29	1.2	44.6	3	2.586	0.055
JJJD_17	X91500_9	1.799	0.099	0.14	0.1778	0.0038	0.0075	0.2826	5.6243	0.237245	0.073	0.0037	0.0059	0.11338	8.29	0.36	1.4	1035	36	50	1057	21	42	1030	100	170	62.7	2.5	25.9	1	37.8	2	2.357	0.047
JJJD_17	X91500_10	1.841	0.092	0.14	0.1769	0.0044	0.0079	0.094296	5.65291	0.252448	0.0752	0.0041	0.0062	0.33651	8.59	0.4	1.5	1055	34	50	1049	24	43	1020	110	170	65.8	2.7	27.3	1.1	37.8	2	2.294	0.051
JJJD_17	X91500_11	1.857	0.099	0.14	0.178	0.0037	0.0076	0.28681	5.61798	0.239869	0.0782	0.0043	0.0065	0.20046	9.83	0.45	1.7	1068	38	54	1055	20	41	1120	120	180	53.8	2.2	20.16	0.85	33.8	1.9	2.24	0.05
JJJD_17	X91500_12	1.894	0.088	0.14	0.1801	0.0035	0.0075	0.069132	5.55247	0.231224	0.0779	0.0039	0.0062	0.33759	9.62	0.39	1.6	1074	30	47	1067	19	41	1121	97	160	60.3	2.8	22.59	0.94	39.3	2.3	2.36	0.044
JJJD_17	Z_Plesovice_1	0.394	0.013	0.025	0.0538	0.001	0.0022	0.32637	18.5874	0.760078	0.0532	0.0016	0.0037	0.27806	31.1	1.5	5.4	336.7	9.3	18	337.6	6.2	14	329	69	160	725	28	74.4	3.1	37.4	2.2	9.7	0.18
JJJD_17	Z_Plesovice_2	0.394	0.01	0.024	0.05363	0.00067	0.0021	0.12211	18.6463	0.730136	0.0533	0.0016	0.0037	0.35316	31.3	1.2	5.3	337.9	7.6	18	336.8	4.1	13	331	69	160	824	40	86.7	4.8	42.1	2.8	9.66	0.15
JJJD_17	Z_Plesovice_3	0.394	0.013	0.025	0.05372	0.00094	0.0022	0.13697	18.615	0.762343	0.0532	0.0018	0.0038	0.43356	31.1	1.1	5.3	338	9.4	18	337.3	5.7	13	327	74	160	694	30	72	3.8	36	1.9	9.71	0.19
JJJD_17	Z_Plesovice_4	0.394	0.01	0.024	0.0536	0.0011	0.0023	0.23549	18.6567	0.800568	0.0533	0.0013	0.0036	0.47222	31.3	1.3	5.3	337.6	7.3	17	336.8	6.7	14	336	58	160	853	36	90.3	5	45.4	3.1	9.65	0.2
JJJD_17	Z_Plesovice_5	0.384	0.011	0.024	0.05363	0.0009	0.0022	0.15525	18.6463	0.764904	0.0527	0.0018	0.0038	0.35761	31	1.3	5.3	330.5	8.6	18	336.7	5.5	13	293	74	150	733	29	74.9	3.7	39	2.5	9.72	0.21
JJJD_17	Z_Plesovice_6	0.4023	0.0098	0.024	0.05374	0.00089	0.0022	0.15714	18.6081	0.761776	0.0538	0.0014	0.0037	0.48898	31.6	1.2	5.4	342.9	7.1	17	337.4	5.4	13	345	59	150	782	36	81.8	4	40.7	2.6	9.65	0.18
JJJD_17	Z_Plesovice_7	0.392	0.013	0.025	0.0537	0.0012	0.0023	0.15984	18.622	0.797589	0.0539	0.0022	0.0041	0.47743	30.8	1.3	5.3	336	9.7	18	336.9	7.6	14	342	87	160	725	27	75.3	3	38	2.2	9.67	0.23
JJJD_17	Z_Plesovice_8	0.394	0.012	0.024	0.0537	0.0014	0.0024	0.39647	18.622	0.832267	0.0532	0.0016	0.0037	0.39448	30.9	1.2	5.2	337.9	8.3	17	337.9	8.1	14	316	66	150	769	31	77.8	3.3	40.8	2.2	9.69	0.26
JJJD_17	Z_Plesovice_9	0.396	0.012	0.025	0.0538	0.0012	0.0023	0.14033	18.5874	0.794627	0.0532	0.0019	0.0039	0.49918	31.7	1.4	5.4	338	9	18	337.7	7.2	14	324	79	160	772	31	80.2	4.2	38.9	2.2	9.72	0.25
JJJD_17	Z_Plesovice_10	0.393	0.013	0.025	0.0536	0.0012	0.0023	-0.50945	18.6567	0.800568	0.0533	0.0019	0.0039	0.6375	32.8	2.3	5.9	335.4	9.5	18	336.2	7.3	14	319	76	150	788	34	84.7	4.7	41.3	2.8	9.64	0.24
JJJD_17	Z_Plesovice_11	0.396	0.013	0.025	0.0539	0.001	0.0022	0.26269	18.5529	0.75726	0.0533	0.0018	0.0038	0.25035	30.2	1.3	5.1	338.1	9.2	18	338.5	6.3	14	330	72	150	731	30	76.2	3.5	37.1	2	9.64	0.21
JJJD_17	Z_Plesovice_12	0.392	0.012	0.025	0.05354	0.0008	0.0021	-0.029273	18.6776	0.732593	0.0532	0.002	0.0039	0.45525	31.6	1.5	5.4	336.2	9.1	18	336.2	4.9	13	329	83	160	756	29	78.2	3.4	36.9	2.2	9.71	0.17
JJJD_17	Z_Plesovice_13	0.393	0.014	0.026	0.0535	0.0011	0.0023	0.17391	18.6916	0.803564	0.0532	0.002	0.0039	0.46497	32.6	1.5	5.6	336	10	19	335.9	6.9	14	315	80	160	702	27	71.5	3.2	34.9	2.1	9.74	0.2
JJJD_17	Z_Plesovice_14	0.396	0.012	0.025	0.05381	0.00085	0.0022	0.17237	18.5839	0.759795	0.0533	0.0016	0.0037	0.35811	32	1.4	5.5	338.2	8.5	18	337.9	5.2	13	341	69	160	798	35	82.1	4.1	40.8	2.5	9.61	0.18
JJJD_17	Z_Plesovice_15	0.392	0.011	0.024	0.0536	0.0011	0.0022	0.67261	18.6567	0.765761	0.0532	0.0014	0.0037	0.30893	36.3	1.7	6.2	336.3	8	17	336.8	6.5	14	323	56	150	771	31	75.8	3.8	40	2.4	10.06	0.19
JJJD_17	Z_Plesovice_16	0.394	0.011	0.024	0.05367	0.00064	0.0021	0.10088	18.6324	0.729048	0.0535	0.0016	0.0037	0.3109	28.28	0.94	4.8	338.1	8.2	18	337	3.9	13	334	64	150	812	30	98.7	4.5	53.6	2.8	9.6	0.18
JJJD_17	Z_Plesovice_17	0.4	0.013	0.025	0.0539	0.0011	0.0023	0.38557	18.5529	0.791681	0.0534	0.0017	0.0038	0.22138	32.7	1.6	5.6	340.9	9.5	18	338.1	6.8	14	335	73	160	738	31	74.8	3.9	37.7	2.9	9.89	0.26
JJJD_17	Z_Plesovice_18	0.391	0.011	0.024	0.05361	0.00081	0.0021	0.11754	18.6532	0.730681	0.0532	0.0014	0.0036	0.43889	31.8	1.3	5.4	335.5	7.9	18	336.6	4.9	13	322	60	150	733	34	74.9	3.9	35.6	2.1	9.62	0.16
JJJD_01	XLS2_1	0.737	0.022	0.042	0.0875	0.0016	0.0041	0.55097	11.4286	0.53551	0.0603	0.0016	0.0027	0.055686	12.42	0.32	2.5	562	13	24	540.8	9.3	24	613	57	98	505	19	151.2	5.3	120.9	5.1	3.634	0.047
JJJD_01	XLS2_2	0.747	0.021	0.041	0.0888	0.0017	0.0042	0.23972	11.2613	0.532627	0.0603	0.0018	0.0028	0.38522	12.31	0.33	2.4	565	12	24	548	10	25	615	64	100	516	17	154.4	4.8	122.8	4.5	3.592	0.045
JJJD_01	XLS2_3	0.721	0.021	0.04	0.0892	0.0016	0.0042	0.47	11.2108	0.527861	0.0599	0.0016	0.0027	0.12135	13.3	0.36	2.6	550	12	24	550.5	9.7	25	585	55	96	490	17	114	3.5	99	3.7	4.32	0.044
JJJD_01	XLS2_4	0.717	0.018	0.038	0.0888	0.0017	0.0042	0.34711	11.2613	0.532627	0.0588	0.0016	0.0027	0.31398	13.47	0.31	2.7	550	10	22	548	10	25	560	56	95	560	21	115.4	3.7	97.3	4	4.213	0.048
JJJD_01	XLS2_5	0.7	0.02	0.039	0.0879	0.0016	0.0041	0.47	11.3766	0.530648	0.0578	0.0015	0.0026	0.11892	13.3	0.29	2.6	538	12	23	543.2	9.3	25	519	52	93	570	21	116.8	3.6	97.7	3.1	4.225	0.061
JJJD_01	XLS2_6	0.714	0.024	0.041	0.0897	0.0023	0.0045	0.35781	11.1483	0.559278	0.0593	0.0019	0.0029	0.36913	12.06	0.28	2.4	548	14	25	554	13	27	599	68	100	599	21	162.4	6	127.1	4.5	3.555	0.066
JJJD_01	XLS2_7	0.739	0.026	0.044	0.0904	0.0016	0.0042	0.029652	11.0619	0.51394	0.0602	0.0024	0.0032	0.39636	13.07	0.32	2.6	561	15	25	558	9.2	25	586	85	120	535	16	131.7	3.8	105.3	3.5	3.886	0.051
JJJD_01	XLS2_8	0.721	0.024	0.042	0.0906	0.0015	0.0042	0.32669	11.0375	0.511674	0.0578	0.0017	0.0027	0.23267	12.74	0.3	2.5	550	14	25	559.3	9.1	25	514	66	100	605	22	148.4	3.8	120.4	4.9	3.819	0.061
JJJD_01	XLS2_9	0.731	0.031	0.046	0.0903	0.0026	0.0047	0.28517	11.0742	0.576398	0.0598	0.0028	0.0036	0.39043	10.59	0.34	2.1	556	18	27	557	16	28	600	100	130	668	20	213	6.4	175.2	6.3	3.255	0.081
JJJD_01	Z_Plesovice_1	0.393	0.013	0.023	0.0535	0.001	0.0025	0.19151	18.6916	0.873439	0.0533	0.0017	0.0026	0.39521	31.7	1.4	6.4	336.1	9.4	17	335.8	6.2	16	323	71	110	637	21	72.5	2.2	35.7	1.7	9.79	0.21
JJJD_01	Z_Plesovice_2	0.4	0.011	0.022	0.0541	0.0013	0.0027	0.2662	18.4843	0.922506	0.0536	0.0016	0.0026	0.47864	33.6	1.1	6.7	341	8	16	339.3	8.1	16	335	67	110	871	34	96.9	3.8	46.6	2.3	10.06	0.23
JJJD_01	Z_Plesovice_3	0.402	0.012	0.023	0.05357	0.00098	0.0025	0.41297	18.6672	0.871158	0.0542	0.0016	0.0026	0.14362	31.1	1.2	6.3	342.5	8.9	16	336.4	6	15	368	65	100	748	25	85.8	2.6	41.6	2.1	9.32	0.14
JJJD_01	Z_Plesovice_4	0.372	0.014	0.022	0.0539	0.0012	0.0026	0.36082	18.5529	0.894944	0.0509	0.0017	0.0025	0.2923	29.4	1.2	5.9	321.7	9.9	16	338.2	7.2	16	243	75	110	583	27	66.1	2.8	34	1.9	9.57	0.16
JJJD_01	Z_Plesovice_5	0.386	0.011	0.021	0.0536	0.0011	0.0026	0.4378	18.6567	0.90499	0.0535	0.0015	0.0025	0.14358	32.1	1.3	6.5	331	8.2	16	336.3	6.6	16	332	64	100	805	28	80.1	2.8	40.6	1.9	10.3	0.18
JJJD_01	Z_Plesovice_6	0.408	0.013	0.023	0.0537	0.001	0.0026	0.24146	18.622	0.901623	0.0543	0.0017	0.0026	0.30247	31	1.1	6.2	347.8	9.2	16	337.2	6.3	16	383	71	110	735	27	72	2.7	35.3	1.8	9.63	0.14
JJJD_01	Z_Plesovice_7	0.393	0.01	0.021	0.0541	0.0011	0.0026	0.098644	18.4843	0.888339	0.0527	0.0016	0.0025	0.51046	28.26	0.98	5.7	336.4	7.5	16	339.4	6.6	16	300	67	100	807	25	78.9	2.7	41	2.1	9.02	0.13
JJJD_01	Z_Plesovice_8	0.3974	0.0096	0.021	0.05343	0.00091	0.0025	0.32524	18.7161	0.875729	0.0539	0.0013	0.0024	0.27715	33.8	1.2	6.8	339.4	7	15	335.5	5.6	15	370	58	100	1095	30	88.7	2.6	45.5	1.9	10.78	0.19
JJJD_01	Z_Plesovice_9	0.391	0.013	0.022	0.05369	0.00093	0.0025	0.44748	18.6254	0.867268	0.0531	0.0015	0.0024	0.1089	30.5	1.2	6.1	335.5	9	16	337.1	5.7	15	317	62	100	730	26	71.3	2.5	35.8	1.6	9.71	0.16
JJJD_01	Z_Plesovice_10	0.384	0.011	0.022	0.0536	0.001	0.0025	0.14037	18.6567	0.870183	0.0515	0.0015	0.0024	0.44803	33.5	1.4	6.8	329.3	8.3	16	336.8	6.1	16	260	65	110	821	27	77.5	2.4	36.6	1.8	9.85	0.15
JJJD_01	Z_Plesovice_11	0.393	0.013	0.023	0.0535	0.001	0.0025	0.37258	18.6916	0.873439	0.0525	0.0017	0.0025	0.195	34	1.4	7	335.7	9.8	17	335.7	6.1	16	292	70	110	817	31	73.5	2.5	36.6	1.9	10.34	0.16
JJJD_01	Z_Plesovice_12	0.412	0.014	0.024	0.0539	0.00086	0.0025	0.44707	18.5529	0.860523	0.0547	0.0016	0.0026	0.045849	27.67	0.96	5.5	349	10	17	338.4	5.3	15	397	65	100	851	30	87.6	3	46.7	2	8.88	0.14
JJJD_01	Z_Plesovice_13	0.399	0.012	0.022	0.0534	0.0011	0.0026	0.51221	18.7266	0.911782	0.0542	0.0015	0.0025	0.17207	30.7	1.2	6	342.9	8.4	16	335.5	7	16	394	63	100	871	31	89	2.6	45.6	2.2	9.5	0.19
JJJD_01	Z_Plesovice_14	0.39	0.015	0.024	0.0539	0.0012	0.0026	0.35994	18.5529	0.894944	0.0527	0.0018	0.0027	0.24832	34.8	1.5	7	333	11	17	338.3	7.5	16	311	74	110	688	25	68.9	2.6	33.8	1.8	10.09	0.2
JJJD_01	Z_Plesovice_15	0.399	0.015	0.024	0.05363	0.00085	0.0025	0.076777	18.6463	0.869209	0.054	0.0022	0.0029	0.32319	33.3	1.7	6.8	340	11	18	336.7	5.2	15	357	88	120	548	24	66.2	2.5	32.5	1.8	9.98	0.19
JJJD_01	Z_Plesovice_16	0.387	0.012	0.022	0.05374	0.00094	0.0025	0.018532	18.6081	0.865655	0.0527	0.0019	0.0027	0.55018	32.2	1.6	6.5	334.5	8.6	16	337.4	5.8	15	299	80	110	805	27	104.2	3.9	49.1	2.4	9.44	0.18
JJJD_24	X91500_1	1.894	0.055	0.061	0.1809	0.0021	0.0021	-0.031431	5.52792	0.0641715	0.0758	0.0024	0.0024	0.35843	19.38	0.75	3.2	1076	19	21	1071	12	12	1070	64	64	67.9	2.4	13.54	0.52	no value	NAN	4.951	0.08
JJJD_24	X91500_2	1.861	0.051	0.058	0.1814	0.0022	0.0022	0.11203	5.51268	0.0668572	0.0742	0.0023	0.0023	0.25777	19.78	0.68	3.3	1067	17	20	1075	12	12	1041	62	62	68.3	2.5	13.34	0.4	no value	NAN	4.967	0.075
JJJD_24	X91500_3	1.901	0.059	0.065	0.1788	0.0028	0.0028	0.11302	5.59284	0.0875836	0.0761	0.0028	0.0028	0.34856	19.92	0.81	3.3	1082	21	23	1060	15	15	1094	70	70	69.7	2.6	14.04	0.47	no value	NAN	5.02	0.12
JJJD_24	X91500_4	1.883	0.077	0.082	0.1787	0.003	0.003	0.24352	5.59597	0.0939447	0.0756	0.0031	0.0031	0.20463	19.7	0.82	3.3	1078	26	28	1060	16	16	1065	84	84	66.1	2.3	13.17	0.48	no value	NAN	5.09	0.11
JJJD_24	X91500_5	1.927	0.06	0.066	0.1781	0.0023	0.0023	0.040761	5.61482	0.0725104	0.0775	0.0026	0.0026	0.33167	19.54	0.65	3.2	1090	21	24	1060	13	13	1133	68	68	66.8	2.4	13.25	0.49	no value	NAN	5.25	0.075
JJJD_24	X91500_6	1.872	0.06	0.066	0.1811	0.0027	0.0027	0.061638	5.52181	0.0823241	0.0753	0.0025	0.0025	0.38677	20.25	0.82	3.4	1071	22	24	1073	15	15	1068	65	65	66.1	2.5	13.53	0.47	no value	NAN	5.102	0.079
JJJD_24	X91500_7	1.815	0.067	0.072	0.1795	0.0029	0.0029	0.30374	5.57103	0.0900055	0.073	0.0026	0.0026	0.1351	19.52	0.74	3.3	1050	25	27	1064	16	16	1024	69	69	65.9	2.3	13.76	0.5	no value	NAN	5.195	0.092
JJJD_24	X91500_8	1.786	0.073	0.078	0.1767	0.0022	0.0022	0.27394	5.65931	0.0704611	0.0725	0.0028	0.0028	0.035959	20.1	0.83	3.4	1044	28	30	1049	12	12	1022	85	85	62.4	2.2	13.04	0.38	no value	NAN	5.127	0.083
JJJD_24	X91500_9	1.892	0.076	0.081	0.1809	0.0036	0.0036	0.10029	5.52792	0.110008	0.076	0.0033	0.0033	0.33463	19.66	0.81	3.3	1074	27	29	1072	19	19	1097	88	88	58.3	2	12.31	0.36	no value	NAN	5.06	0.1
JJJD_24	X91500_10	1.918	0.067	0.072	0.181	0.0023	0.0023	0.091454	5.52486	0.0702054	0.0769	0.0029	0.0029	0.26063	19.5	0.67	3.2	1084	23	25	1072	12	12	1108	71	71	69.4	2.3	13.73	0.44	no value	NAN	5.286	0.096
JJJD_24	X91500_11	1.937	0.06	0.066	0.1814	0.0031	0.0031	0.1816	5.51268	0.0942079	0.0772	0.0024	0.0024	0.30995	19.83	0.76	3.3	1097	22	24	1074	17	17	1116	64	64	69.3	2.5	13.72	0.43	no value	NAN	5.301	0.093
JJJD_24	X91500_12	1.897	0.076	0.081	0.1807	0.003	0.003	0.038877	5.53403	0.0918766	0.0748	0.0032	0.0032	0.32766	20.61	0.92	3.5	1076	27	29	1073	17	17	1064	86	86	71.3	2.3	14.05	0.45	no value	NAN	5.3	0.11
JJJD_24	Z_SL2_1	0.743	0.019	0.022	0.0905	0.0022	0.0022	0.63191	11.0497	0.268612	0.05927	0.00099	0.00099	0.24149	30.71	0.83	5	568	11	12	559	13	13	571	37	37	483	17	55	1.9	no value	NAN	8.52	0.15
JJJD_24	Z_SL2_2	0.75	0.021	0.024	0.0912	0.0024	0.0024	0.66265	10.9649	0.28855	0.0594	0.0012	0.0012	0.24582	28.6	0.85	4.7	570	12	13	562	14	14	582	45	45	585	20	75.6	2.3	no value	NAN	7.76	0.11
JJJD_24	Z_SL2_3	0.745	0.017	0.02	0.0911	0.0019	0.0019	0.52967	10.977	0.228937	0.0589	0.0013	0.0013	0.29171	28.59	0.79	4.7	564.7	9.8	12	562	11	11	568	49	49	516	18	67.4	2	no value	NAN	7.69	0.1
JJJD_24	Z_SL2_4	0.73	0.018	0.021	0.0912	0.0019	0.0019	0.51632	10.9649	0.228436	0.0581	0.0014	0.0014	0.31537	31.4	1	5.2	556	11	12	563	11	11	530	50	50	491	19	57.5	1.9	no value	NAN	8.58	0.12
JJJD_24	Z_SL2_5	0.739	0.019	0.022	0.0923	0.0016	0.0016	0.67457	10.8342	0.187809	0.05864	0.00097	0.00097	0.075584	26.34	0.55	4.3	561	11	13	569.1	9.7	9.7	548	36	36	527	18	75.6	2.4	no value	NAN	7.2	0.1
JJJD_24	Z_SL2_6	0.746	0.017	0.02	0.0915	0.002	0.002	0.6121	10.929	0.238884	0.0589	0.0012	0.0012	0.34981	27.92	0.74	4.6	564.9	9.8	12	564	12	12	552	45	45	498	18	68.3	2.2	no value	NAN	7.589	0.089
JJJD_24	Z_SL2_7	0.749	0.02	0.022	0.0909	0.0021	0.0021	0.53352	11.0011	0.254151	0.06	0.0015	0.0015	0.28861	27.71	0.68	4.5	568	12	13	561	13	13	588	54	54	537	19	76.2	2.5	no value	NAN	7.57	0.12
JJJD_24	Z_SL2_8	0.744	0.02	0.023	0.0913	0.0022	0.0022	0.68364	10.9529	0.263925	0.0587	0.0012	0.0012	0.28525	27.62	0.66	4.5	563	12	13	563	13	13	548	44	44	525	19	75.1	2.5	no value	NAN	7.507	0.099
JJJD_24	Z_SL2_9	0.75	0.017	0.02	0.0913	0.0015	0.0015	0.60831	10.9529	0.179949	0.0593	0.0011	0.0011	0.091882	23.94	0.56	3.9	567.3	9.7	11	562.9	8.9	8.9	577	41	41	556	19	91.2	2.7	no value	NAN	6.621	0.088
JJJD_24	Z_SL2_10	0.73	0.017	0.02	0.0918	0.0016	0.0016	0.54677	10.8933	0.18986	0.0583	0.0012	0.0012	0.16018	27.97	0.63	4.6	556	10	12	565.8	9.7	9.7	532	46	46	513	17	73.7	2.3	no value	NAN	7.48	0.11
JJJD_24	Z_SL2_11	0.746	0.017	0.02	0.0912	0.0014	0.0014	0.56841	10.9649	0.168321	0.0593	0.0011	0.0011	0.12442	27.89	0.62	4.6	566	10	12	562.8	8	8	575	43	43	492	16	70	2.2	no value	NAN	7.526	0.083
JJJD_24	Z_SL2_12	0.753	0.019	0.022	0.0903	0.0023	0.0023	0.75282	11.0742	0.282067	0.0592	0.0011	0.0011	0.19303	27.81	0.67	4.6	569	11	13	557	14	14	580	41	41	535	19	74.4	2.4	no value	NAN	7.62	0.13
JJJD_24	Z_SL2_13	0.731	0.019	0.022	0.0912	0.002	0.002	0.59226	10.9649	0.240459	0.0589	0.0013	0.0013	0.25385	28.77	0.73	4.7	556	11	13	562	12	12	554	48	48	526	20	70.6	2.4	no value	NAN	8	0.11
JJJD_24	Z_SL2_14	0.757	0.019	0.022	0.0915	0.0016	0.0016	0.38637	10.929	0.191108	0.0593	0.0014	0.0014	0.26279	27.07	0.76	4.5	571	11	13	564.5	9.6	9.6	567	51	51	533	18	76.2	2.6	no value	NAN	7.339	0.086
JJJD_24	Z_SL2_15	0.737	0.018	0.021	0.0915	0.0022	0.0022	0.52201	10.929	0.262773	0.0592	0.0014	0.0014	0.41015	33.6	1	5.5	561	11	13	564	13	13	589	51	51	449	16	50.2	1.4	no value	NAN	9.3	0.15
JJJD_24	Z_SL2_16	0.738	0.016	0.019	0.0911	0.0016	0.0016	0.48423	10.977	0.192789	0.0585	0.0014	0.0014	0.28265	28.04	0.61	4.6	560.8	9.3	11	561.9	9.6	9.6	537	51	51	544	18	73.1	2.4	no value	NAN	7.76	0.11
JJJD_24	Z_SL2_17	0.749	0.021	0.024	0.091	0.0021	0.0021	0.60633	10.989	0.253593	0.0595	0.0013	0.0013	0.24318	27.17	0.66	4.5	570	12	13	561	13	13	574	48	48	528	18	74	2.7	no value	NAN	7.53	0.16
JJJD_24	Z_SL2_18	0.741	0.021	0.024	0.0918	0.0023	0.0023	0.51428	10.8933	0.272925	0.0583	0.0015	0.0015	0.43966	29.2	1	4.8	563	12	13	566	14	14	537	53	53	545	20	72.5	2.9	no value	NAN	7.91	0.17
JJJD_25	X91500_1	1.834	0.069	0.1	0.175	0.0032	0.0066	-0.076363	5.71429	0.21551	0.0772	0.0031	0.0035	0.49683	8.62	0.35	6.5	1059	25	36	1039	17	36	1086	83	94	61.8	2.5	24.13	0.87	36.9	1.7	2.647	0.052
JJJD_25	X91500_2	1.859	0.075	0.11	0.1769	0.0033	0.0068	0.12767	5.65291	0.217297	0.0767	0.0031	0.0036	0.3172	8.81	0.35	6.7	1065	27	39	1049	18	37	1105	86	97	58.4	2.1	22.55	0.79	33.6	1.5	2.684	0.044
JJJD_25	X91500_3	1.9	0.13	0.15	0.1781	0.0039	0.0071	0.17122	5.61482	0.223836	0.0764	0.0051	0.0054	0.12329	9.59	0.44	7.3	1071	45	53	1056	21	39	1110	130	130	51	1.8	18.34	0.71	28.8	1.5	2.714	0.069
JJJD_25	X91500_4	1.787	0.072	0.1	0.1782	0.0036	0.007	0.16497	5.61167	0.220436	0.072	0.0028	0.0032	0.27785	9.6	0.43	7.3	1037	26	37	1057	20	38	962	81	93	56.8	2	20.74	0.79	31.8	1.6	2.671	0.053
JJJD_25	X91500_5	1.731	0.075	0.1	0.176	0.0029	0.0066	0.31835	5.68182	0.213068	0.0723	0.003	0.0034	-0.011121	8	0.43	6.1	1021	29	40	1048	17	38	985	85	96	69.7	2.3	28.4	1	45.7	2.6	2.424	0.039
JJJD_25	X91500_6	1.742	0.072	0.1	0.1782	0.0034	0.0069	0.10582	5.61167	0.217287	0.0709	0.0028	0.0032	0.32237	7.8	0.32	5.9	1019	27	38	1057	19	38	956	81	93	72.2	2.5	28.9	1	49	2.3	2.47	0.041
JJJD_25	X91500_7	1.91	0.086	0.12	0.179	0.0043	0.0074	0.17949	5.58659	0.230954	0.0777	0.0039	0.0043	0.3114	9.7	0.52	7.4	1086	31	42	1061	24	40	1110	100	110	56.3	1.8	20.35	0.69	34.2	2	2.831	0.063
JJJD_25	X91500_8	1.897	0.086	0.12	0.1754	0.0029	0.0066	0.3239	5.70125	0.214528	0.0768	0.0035	0.0039	0.055015	9.94	0.49	7.6	1085	30	41	1042	16	36	1128	89	99	57.4	1.9	20.1	0.64	33.2	2	2.938	0.068
JJJD_25	X91500_9	1.813	0.073	0.1	0.1774	0.0032	0.0067	0.43308	5.63698	0.212896	0.0725	0.0027	0.0031	0.071824	10.17	0.44	7.7	1055	26	37	1053	17	37	991	74	85	56.6	2	18.2	0.61	31.3	1.5	3.092	0.058
JJJD_25	X91500_10	1.856	0.063	0.098	0.1803	0.003	0.0068	0.43047	5.54631	0.209179	0.0741	0.0024	0.0029	0.085876	10.2	0.4	7.8	1063	22	35	1068	17	37	1054	61	73	56	1.9	18.39	0.6	30.1	1.3	3.056	0.049
JJJD_25	X91500_11	1.734	0.071	0.1	0.1792	0.0032	0.0068	0.13719	5.58036	0.211755	0.0686	0.0028	0.0032	0.28294	13.29	0.63	10	1023	25	36	1063	17	37	931	78	88	50.8	1.6	15.04	0.54	22.7	1.1	3.261	0.064
JJJD_25	X91500_12	1.816	0.071	0.1	0.1781	0.0029	0.0066	0.21631	5.61482	0.208073	0.0734	0.0029	0.0033	0.19983	14.37	0.81	11	1048	25	36	1057	16	36	1018	83	95	51.1	1.9	14.57	0.58	21.6	1.2	3.388	0.062
JJJD_25	Z_Plesovice_1	0.392	0.01	0.019	0.0547	0.0011	0.0021	0.59239	18.2815	0.701851	0.0522	0.0011	0.0016	0.30806	30.7	1.1	23	335.7	7.5	14	343	6.8	13	283	49	69	776	23	81.7	2.4	40.9	1.6	9.47	0.17
JJJD_25	Z_Plesovice_2	0.396	0.0098	0.019	0.05332	0.00089	0.002	0.49932	18.7547	0.703477	0.0536	0.001	0.0015	0.25637	32.1	1.3	24	338.3	7.1	14	334.9	5.5	12	343	42	64	722	24	73.7	2.3	35.3	1.8	9.9	0.15
JJJD_25	Z_Plesovice_3	0.3967	0.0076	0.018	0.05402	0.00078	0.002	0.27957	18.5117	0.685363	0.0536	0.0012	0.0016	0.41549	31.07	0.9	24	339	5.5	13	339.1	4.8	12	350	48	68	778	23	81.9	2.5	40.9	1.7	9.52	0.14
JJJD_25	Z_Plesovice_4	0.386	0.01	0.019	0.05383	0.00093	0.002	0.29259	18.577	0.69021	0.0523	0.0013	0.0017	0.29782	31.22	0.95	24	331.4	7.5	14	338	5.7	12	286	57	75	758	24	76.5	2.5	39.5	1.5	9.78	0.13
JJJD_25	Z_Plesovice_5	0.3981	0.0096	0.019	0.0527	0.00078	0.0019	0.33246	18.9753	0.68412	0.0553	0.0012	0.0017	0.281	31.2	1.3	24	339.9	7	14	331	4.8	12	436	52	74	744	23	77.4	2.2	37.9	2	9.7	0.15
JJJD_25	Z_Plesovice_6	0.39	0.012	0.02	0.053	0.0011	0.0021	0.35456	18.8679	0.747597	0.0544	0.0018	0.0021	0.2474	31.7	1.9	24	333.7	8.5	14	333.1	6.5	13	373	74	89	747	22	77.7	2.1	37.4	2.2	9.71	0.14
JJJD_25	Z_Plesovice_7	0.399	0.01	0.019	0.05444	0.0007	0.0019	0.32226	18.3688	0.641088	0.0532	0.0014	0.0018	0.23256	31.3	0.91	24	340.8	7.4	14	341.7	4.3	12	324	59	76	758	21	78.2	2.3	39.7	1.5	9.74	0.17
JJJD_25	Z_Plesovice_8	0.3931	0.0077	0.018	0.05377	0.00067	0.0019	0.40335	18.5977	0.657164	0.05316	0.00089	0.0015	0.29996	30.86	0.93	23	336.4	5.6	13	337.6	4.1	12	334	37	61	786	25	80.1	2.2	41.7	1.7	9.61	0.1
JJJD_25	Z_Plesovice_9	0.3906	0.0095	0.018	0.05328	0.00081	0.002	0.26629	18.7688	0.704533	0.0531	0.0013	0.0018	0.32713	33.2	1.2	25	334.5	6.9	13	334.6	4.9	12	333	55	72	703	23	71	2.5	33.8	1.5	10.19	0.16
JJJD_25	Z_Plesovice_10	0.396	0.01	0.019	0.05368	0.00084	0.002	0.65631	18.6289	0.694073	0.05269	0.00089	0.0015	0.019059	30.06	0.9	22	339.1	7.2	14	337	5.2	12	319	41	66	801	26	87.1	3.3	44.6	1.9	9.46	0.13
JJJD_25	Z_Plesovice_11	0.3907	0.0093	0.018	0.05299	0.00064	0.0019	0.26043	18.8715	0.676653	0.0528	0.0013	0.0017	0.25734	31.2	0.89	24	335.3	6.7	13	332.8	3.9	12	305	55	74	753	24	78.2	2.6	39.6	1.7	9.673	0.097
JJJD_25	Z_Plesovice_12	0.399	0.011	0.019	0.05514	0.00087	0.002	0.49206	18.1356	0.657804	0.0523	0.0012	0.0016	0.074073	31.3	1.2	24	341.8	7.7	14	346	5.3	12	295	52	72	776	18	82.3	2.5	40.7	2	9.5	0.18
JJJD_25	Z_Plesovice_13	0.396	0.011	0.019	0.05462	0.00084	0.002	0.33602	18.3083	0.670389	0.0535	0.0013	0.0018	0.27007	31.2	1.1	24	338.2	7.7	14	342.8	5.1	12	346	58	77	723	21	72.5	2.3	37.1	1.5	9.97	0.17
JJJD_25	Z_Plesovice_14	0.3919	0.0084	0.018	0.05364	0.00051	0.0019	0.46031	18.6428	0.660353	0.0531	0.001	0.0016	0.075135	31.5	1.1	24	335.5	6.1	13	336.8	3.1	11	328	45	68	762.4	8.8	79.8	1.1	40.6	1.4	9.43	0.13
JJJD_25	Z_Plesovice_15	0.394	0.0097	0.019	0.05298	0.00069	0.0019	0.52362	18.8751	0.676908	0.0543	0.0011	0.0016	0.03152	31	1.1	23	337.9	7.2	14	332.8	4.2	12	391	45	67	717	23	71.1	2.2	38	1.4	9.84	0.12
JJJD_09	X91500_1	1.846	0.05	0.057	0.1763	0.003	0.0034	0.36818	5.67215	0.109389	0.0765	0.002	0.0023	0.27545	10.82	0.37	4.7	1064	18	21	1046	16	19	1107	51	57	52.5	1.8	15.57	0.56	27.6	1.2	3.259	0.058
JJJD_09	X91500_2	1.797	0.065	0.071	0.1747	0.0032	0.0036	0.39802	5.7241	0.117955	0.0752	0.0026	0.0028	0.079832	11.14	0.42	4.8	1040	24	26	1040	18	20	1068	70	75	54.5	2	15.4	0.55	27.4	1	3.356	0.062
JJJD_09	X91500_3	1.705	0.063	0.068	0.1761	0.003	0.0035	0.36744	5.67859	0.112862	0.0698	0.0024	0.0025	0.14129	12.1	0.4	5.3	1015	22	24	1045	17	19	935	69	74	59.3	2	14.18	0.41	29.4	1.2	4.065	0.074
JJJD_09	X91500_4	1.75	0.053	0.059	0.1767	0.0029	0.0033	0.2296	5.65931	0.105692	0.0721	0.0024	0.0026	0.34718	12.43	0.45	5.4	1029	20	22	1049	16	18	972	67	72	62	2.1	19.43	0.57	30.5	1.4	4.665	0.098
JJJD_09	X91500_5	1.761	0.068	0.073	0.1762	0.0032	0.0036	0.35553	5.67537	0.115955	0.073	0.0025	0.0027	0.16197	11.55	0.47	5	1029	24	26	1046	18	20	998	68	73	65.3	2.4	20.57	0.52	34	1.4	4.88	0.11
JJJD_09	X91500_6	1.743	0.065	0.07	0.1765	0.0036	0.004	0.37849	5.66572	0.128402	0.0736	0.0028	0.003	0.22163	9.66	0.31	4.2	1027	25	27	1047	20	22	1016	77	82	69.9	2.7	23.32	0.75	40.3	1.8	3.118	0.07
JJJD_09	X91500_7	1.819	0.082	0.086	0.1763	0.004	0.0043	0.36624	5.67215	0.138345	0.0773	0.003	0.0032	0.11217	9.34	0.36	4	1055	28	29	1046	22	24	1101	78	83	63.5	2.1	23.97	0.88	39.3	2.1	2.866	0.055
JJJD_09	X91500_8	1.766	0.066	0.072	0.1749	0.003	0.0035	0.1516	5.71755	0.114416	0.0737	0.0029	0.0031	0.31698	9.61	0.31	4.1	1033	24	25	1039	17	19	1018	77	81	69.1	2.4	26.06	0.85	41.5	1.7	2.869	0.056
JJJD_09	X91500_9	1.87	0.068	0.074	0.1774	0.003	0.0035	0.060935	5.63698	0.111214	0.0758	0.0029	0.0031	0.39491	11.37	0.42	4.9	1069	24	26	1052	17	19	1084	75	80	55.1	1.7	17.64	0.51	28.8	1.2	3.005	0.058
JJJD_09	X91500_10	1.747	0.066	0.071	0.1765	0.003	0.0034	0.28912	5.66572	0.109141	0.0721	0.003	0.0032	0.31759	11.76	0.59	4.9	1022	25	26	1047	16	19	967	86	90	53	1.6	18.34	0.64	27.5	1.4	2.645	0.051
JJJD_09	X91500_11	1.732	0.071	0.076	0.1766	0.0032	0.0036	0.28118	5.66251	0.115431	0.0717	0.0028	0.003	0.15718	12.83	0.43	5.5	1015	26	28	1048	17	20	953	84	89	54	2	16.39	0.47	25.9	1.1	5.152	0.089
JJJD_09	X91500_12	1.74	0.059	0.065	0.1761	0.0024	0.0029	0.30238	5.67859	0.0935146	0.0719	0.0023	0.0025	0.091391	12.91	0.47	5.6	1022	23	25	1045	13	16	977	67	73	54.2	1.9	15.91	0.55	25.9	1.1	6.02	0.099
JJJD_09	Z_Plesovice_1	0.3844	0.0086	0.01	0.05352	0.00085	0.00099	0.57865	18.6846	0.345623	0.05249	0.00088	0.0011	0.19731	34.3	1.1	15	330.8	6.2	7.5	336	5.2	6.1	301	38	49	762	24	80.6	2.7	38.6	1.8	9.54	0.12
JJJD_09	Z_Plesovice_2	0.4014	0.0095	0.011	0.0537	0.0013	0.0014	0.56576	18.622	0.485489	0.0542	0.0012	0.0014	0.42028	34.6	1.1	15	344.1	7.2	8.6	337	7.9	8.5	393	49	58	739	24	73.1	2.7	36.1	1.5	9.94	0.15
JJJD_09	Z_Plesovice_3	0.395	0.01	0.012	0.05357	0.00067	0.00084	0.45691	18.6672	0.292709	0.0535	0.0012	0.0014	0.069963	27.82	0.8	12	337.6	7.5	8.7	336.4	4.1	5.2	345	50	58	816	23	85.2	2.3	53.6	1.9	9.56	0.12
JJJD_09	Z_Plesovice_4	0.3943	0.0081	0.01	0.05318	0.0008	0.00095	0.38427	18.8041	0.335913	0.0536	0.0011	0.0013	0.36244	40.3	1.3	17	337.2	5.9	7.3	334	4.9	5.8	354	47	57	640	21	64.1	2	29.2	1.2	11.66	0.16
JJJD_09	Z_Plesovice_5	0.3975	0.0081	0.01	0.05426	0.0006	0.0008	0.16588	18.4298	0.271726	0.0533	0.0012	0.0014	0.31707	25.92	0.75	11	339.5	5.9	7.3	340.6	3.7	4.9	332	50	59	859	28	125.5	4	63	2.2	9.04	0.1
JJJD_09	Z_Plesovice_6	0.387	0.0099	0.012	0.05389	0.00089	0.001	0.28789	18.5563	0.344337	0.052	0.0013	0.0015	0.32775	36.3	1.3	16	331.8	7.2	8.4	338.3	5.5	6.3	276	57	64	828	30	82.7	3.5	40.2	2.2	9.7	0.12
JJJD_09	Z_Plesovice_7	0.3974	0.0088	0.011	0.0534	0.0011	0.0012	0.42733	18.7266	0.420822	0.0541	0.0012	0.0014	0.46679	36.4	1.3	16	339.5	6.4	7.7	335.5	6.4	7.1	369	49	57	781	22	75.3	2.2	37.6	1.5	9.89	0.13
JJJD_09	Z_Plesovice_8	0.391	0.011	0.012	0.05346	0.00077	0.00093	0.38987	18.7056	0.325406	0.053	0.0013	0.0015	0.12536	29.7	1.2	13	334.5	7.8	8.9	335.7	4.7	5.7	318	56	64	741	24	79.1	2.6	41.4	1.6	9.55	0.12
JJJD_09	Z_Plesovice_9	0.392	0.0085	0.01	0.05366	0.00069	0.00086	0.32007	18.6359	0.298674	0.0532	0.0012	0.0014	0.28763	34.7	1.5	15	335.5	6.2	7.5	336.9	4.2	5.2	331	49	58	753	28	74.7	3.2	38.6	2.2	10.3	0.14
JJJD_09	Z_Plesovice_10	0.3974	0.0095	0.011	0.05335	0.00072	0.00088	0.41204	18.7441	0.309182	0.0535	0.0012	0.0014	0.16657	30.9	1.2	13	339.4	6.9	8.2	335.1	4.4	5.4	347	52	61	701	22	80.7	2.7	39.2	1.9	9.1	0.13
JJJD_09	Z_Plesovice_11	0.391	0.011	0.013	0.05352	0.00093	0.0011	0.51062	18.6846	0.384026	0.0526	0.0012	0.0014	0.15594	39	1.6	17	334.9	8.1	9.2	336	5.7	6.5	322	53	63	714	23	77	2.5	34.4	1.6	9.7	0.13
JJJD_09	Z_Plesovice_12	0.394	0.0091	0.011	0.05427	0.00098	0.0011	0.42648	18.4264	0.373485	0.053	0.0012	0.0014	0.32733	37.3	1.4	16	336.9	6.6	7.9	340.7	6	6.8	324	52	61	733	19	76.9	1.9	36.7	1.4	9.92	0.11
JJJD_09	Z_Plesovice_13	0.3993	0.0086	0.011	0.05426	0.00071	0.00088	0.41773	18.4298	0.298898	0.0536	0.0012	0.0014	0.38892	26.87	0.77	12	340.8	6.2	7.6	340.6	4.4	5.4	356	47	55	964	32	126.5	3.9	65.3	2.4	8.85	0.12
JJJD_09	Z_Plesovice_14	0.3973	0.0082	0.01	0.05331	0.00066	0.00083	0.33349	18.7582	0.292052	0.0541	0.0011	0.0014	0.29572	37	1.3	16	339.4	5.9	7.4	334.8	4	5.1	365	48	57	781	16	74.3	1.2	37.9	1.4	10.84	0.16
JJJD_09	Z_Plesovice_15	0.3871	0.0086	0.01	0.05339	0.00073	0.00089	0.27741	18.7301	0.312227	0.0524	0.0011	0.0014	0.29475	41.5	1.5	18	332	6.3	7.6	335.3	4.4	5.4	299	50	59	721	18	72.7	1.8	33	1.3	10.77	0.13
JJJD_09	Z_Plesovice_16	0.4042	0.0093	0.011	0.05432	0.0007	0.00087	0.28038	18.4094	0.294849	0.0542	0.0014	0.0015	0.24132	27.15	0.62	12	344.4	6.7	8	341	4.3	5.3	372	55	63	775	30	111.9	4.5	54.7	2.4	9.05	0.12
JJJD_09	Z_Plesovice_17	0.3906	0.0084	0.01	0.05348	0.00074	0.0009	0.42511	18.6986	0.314673	0.0533	0.0011	0.0013	0.32561	32.1	1.1	14	334.5	6.1	7.5	335.8	4.5	5.5	339	48	57	749	25	87.5	3.3	43.2	2.3	9.61	0.12
JJJD_09	Z_Plesovice_18	0.3889	0.0097	0.011	0.0534	0.00078	0.00093	0.44228	18.7266	0.326137	0.0528	0.0011	0.0013	0.14997	38.2	1.5	16	333.2	7.1	8.3	336	4.7	5.6	319	50	59	753	22	74.8	1.9	36.3	1.5	9.86	0.14
JJJD_11	X91500_1	1.861	0.064	0.08	0.1789	0.0033	0.0033	0.26586	5.58971	0.103108	0.0765	0.0025	0.003	0.29199	10.45	0.43	7.1	1063	23	29	1061	18	18	1093	66	78	53.3	1.8	16.44	0.56	27.6	1.5	3.132	0.062
JJJD_11	X91500_2	1.802	0.073	0.087	0.1776	0.0036	0.0036	0.17498	5.63063	0.114134	0.0748	0.003	0.0034	0.28423	10.75	0.45	7.3	1040	27	32	1053	20	20	1055	85	95	56.1	2.1	16.71	0.56	27.1	1.4	3.242	0.058
JJJD_11	X91500_3	1.795	0.059	0.075	0.1778	0.0028	0.0028	0.22647	5.6243	0.0885716	0.0734	0.0024	0.0028	0.20688	12.65	0.47	8.6	1048	21	27	1055	15	15	1014	67	78	58.7	2.4	15.51	0.61	21.52	0.98	3.685	0.085
JJJD_11	X91500_4	1.74	0.071	0.084	0.1785	0.0033	0.0033	0.23051	5.60224	0.103571	0.0712	0.0031	0.0034	0.17466	9.09	0.36	6.1	1022	26	30	1058	18	18	970	90	99	61.8	2.4	20.83	0.72	53.4	2.7	3.245	0.058
JJJD_11	X91500_5	1.834	0.066	0.082	0.1757	0.0029	0.0029	0.098804	5.69152	0.0939409	0.075	0.0027	0.0031	0.29309	9.03	0.36	6.1	1053	24	29	1043	16	16	1045	77	88	63.3	2.2	21.33	0.69	58.9	2.2	3.137	0.054
JJJD_11	X91500_6	1.838	0.068	0.083	0.1774	0.0027	0.0027	0.14341	5.63698	0.0857939	0.0753	0.0028	0.0032	0.26526	8.63	0.33	5.8	1057	24	30	1052	15	15	1085	74	84	67.2	2.3	27.62	0.93	43.8	1.8	2.682	0.045
JJJD_11	X91500_7	1.825	0.077	0.09	0.1758	0.0036	0.0036	0.36722	5.68828	0.116484	0.0755	0.003	0.0033	0.031542	8.41	0.35	5.7	1053	29	34	1044	20	20	1106	75	85	66.1	2.4	27.59	0.97	60.7	3	2.776	0.05
JJJD_11	X91500_8	1.807	0.067	0.082	0.1755	0.0032	0.0032	0.28368	5.69801	0.103895	0.0739	0.0026	0.003	0.2173	9.12	0.43	6.2	1046	25	30	1042	17	17	1059	70	81	66.6	2.7	26.49	0.93	60.6	3	2.834	0.052
JJJD_11	X91500_9	1.804	0.071	0.085	0.1768	0.0027	0.0027	0.073259	5.65611	0.0863772	0.0744	0.0029	0.0033	0.30239	8.99	0.35	6.1	1048	25	30	1049	15	15	1053	77	87	65.3	2.1	22.86	0.71	41.4	2	2.744	0.051
JJJD_11	X91500_10	1.836	0.063	0.079	0.1772	0.0032	0.0032	0.20195	5.64334	0.101911	0.0754	0.0026	0.003	0.27985	9.53	0.42	6.5	1069	22	28	1051	17	17	1090	67	78	61.2	2.6	21.19	0.74	31.2	1.6	2.78	0.058
JJJD_11	X91500_11	1.851	0.089	0.1	0.1738	0.0046	0.0046	0.39883	5.75374	0.152285	0.0789	0.0036	0.004	0.14306	9.07	0.5	6.1	1063	33	38	1032	25	25	1133	96	100	57.1	2.1	20.49	0.7	32.8	1.8	2.783	0.074
JJJD_11	X91500_12	1.822	0.067	0.082	0.177	0.0031	0.0031	0.2327	5.64972	0.0989499	0.0736	0.0028	0.0032	0.16557	9.05	0.33	6.1	1051	25	30	1050	17	17	1043	81	92	61.5	2.1	22.38	0.68	35	1.6	2.74	0.047
JJJD_11	Z_Plesovice_1	0.386	0.011	0.015	0.0535	0.001	0.001	0.441	18.6916	0.349376	0.0526	0.0013	0.0017	0.31726	31	1.1	21	330.7	8.4	11	336.2	6.3	6.3	298	55	71	734	25	75.6	2.6	39.5	1.7	9.73	0.14
JJJD_11	Z_Plesovice_2	0.393	0.01	0.015	0.05398	0.00086	0.00086	0.33972	18.5254	0.295143	0.0535	0.0013	0.0017	0.22688	31.8	1.3	22	336.3	7.5	11	339.5	5.4	5.4	342	55	72	737	22	72	2.4	38	1.8	10.11	0.17
JJJD_11	Z_Plesovice_3	0.3954	0.0095	0.014	0.05363	0.00066	0.00066	0.37242	18.6463	0.229471	0.0531	0.0012	0.0016	0.14042	31	0.88	20	337.9	7	10	336.7	4.1	4.1	318	52	69	864	19	93.4	1.7	39.09	0.98	8.62	0.19
JJJD_11	Z_Plesovice_4	0.3941	0.0088	0.014	0.05371	0.00064	0.00064	0.41117	18.6185	0.221855	0.054	0.0012	0.0016	0.11128	27.7	1.1	19	338.1	6.2	9.5	337.3	3.9	3.9	368	47	64	723	27	85.5	3.6	46.4	2	9.042	0.088
JJJD_11	Z_Plesovice_5	0.392	0.01	0.014	0.05371	0.00063	0.00063	0.25868	18.6185	0.218389	0.0529	0.0012	0.0016	0.16412	36.8	1.3	25	337.2	7.4	10	337.3	3.9	3.9	314	50	68	635	22	57.7	2	35.5	1.3	11.85	0.15
JJJD_11	Z_Plesovice_6	0.4134	0.0097	0.014	0.0545	0.0012	0.0012	0.62945	18.3486	0.404006	0.0541	0.0012	0.0016	0.29592	30.5	1.1	21	350.9	7	10	342.1	7	7	364	49	67	926	25	90.8	2.9	41	2.1	9.56	0.17
JJJD_11	Z_Plesovice_7	0.393	0.011	0.015	0.0539	0.0012	0.0012	0.53942	18.5529	0.413051	0.0525	0.0012	0.0016	0.22689	31.3	1.3	21	337	8	11	338.5	7	7	302	54	71	889	31	89.8	2.9	38.6	1.9	9.39	0.15
JJJD_11	Z_Plesovice_8	0.3966	0.009	0.014	0.05333	0.00069	0.00069	0.32007	18.7512	0.242609	0.0542	0.0012	0.0016	0.17887	32.1	1.6	22	338.9	6.5	10	334.9	4.2	4.2	371	49	67	694	17	74.8	1.5	37.8	2.2	9.95	0.12
JJJD_11	Z_Plesovice_9	0.383	0.011	0.015	0.05348	0.0009	0.0009	0.43479	18.6986	0.314673	0.0523	0.0013	0.0017	0.12521	29.9	1.3	20	331.1	7.9	11	335.8	5.5	5.5	294	56	72	802	28	105.1	3.2	45	2.1	8.96	0.14
JJJD_11	Z_Plesovice_10	0.393	0.013	0.016	0.05343	0.00077	0.00077	0.16311	18.7161	0.269724	0.0534	0.0017	0.002	0.21097	34.3	2	23	336.2	9.1	12	335.5	4.7	4.7	338	73	86	592	18	65.2	2	34.8	1.9	10.58	0.15
JJJD_11	Z_Plesovice_11	0.3913	0.0096	0.014	0.05379	0.00092	0.00092	0.37209	18.5908	0.317969	0.0526	0.0012	0.0016	0.34285	31.3	1.1	21	334.9	7	10	337.7	5.6	5.6	306	54	71	930	30	92.9	2.9	39.7	1.8	9.38	0.14
JJJD_11	Z_Plesovice_12	0.392	0.01	0.015	0.0532	0.0013	0.0013	0.50123	18.797	0.459325	0.0536	0.0014	0.0018	0.44936	30.5	1.4	21	335.2	7.6	11	334.3	8.1	8.1	342	60	76	858	33	85.6	3.2	38.8	2	9.36	0.16
JJJD_11	Z_Plesovice_13	0.388	0.01	0.014	0.053	0.001	0.001	0.42531	18.8679	0.355999	0.0532	0.0014	0.0018	0.24857	32	1.4	22	332.4	7.3	10	333.1	6.2	6.2	332	61	76	708	27	66.2	2.4	38.5	1.7	10.25	0.14
JJJD_11	Z_Plesovice_14	0.39	0.0091	0.014	0.05416	0.00092	0.00092	0.36188	18.4638	0.313639	0.0525	0.0013	0.0017	0.35314	31	1.1	21	333.9	6.7	10	339.9	5.7	5.7	301	55	71	836	28	84.4	2.5	39.3	1.7	9.44	0.13
JJJD_11	Z_Plesovice_15	0.393	0.011	0.015	0.05361	0.00098	0.00098	0.42198	18.6532	0.340984	0.0531	0.0013	0.0017	0.24978	31.3	1.1	21	336.9	7.6	11	336.6	6	6	317	56	72	741	27	75.5	2.6	38	1.8	9.71	0.14
JJJD_11	Z_Plesovice_16	0.403	0.0092	0.014	0.05404	0.0008	0.0008	0.51231	18.5048	0.273942	0.0539	0.0011	0.0015	0.074853	31.2	1.1	21	344.4	6.4	9.7	339.2	4.9	4.9	354	44	63	764	27	78.6	2.6	39.8	1.9	9.7	0.12
JJJD_08B	X91500_1	1.837	0.056		0.1778	0.0046		0.41108	5.6243	0.14551	0.0769	0.0023		0.31161	8.02	0.39		1062	19		1054	25		1129	59		61.8	2.3	25.08	0.76	40.3	2	2.43	0.054
JJJD_08B	X91500_2	1.763	0.053		0.1785	0.0037		0.23579	5.60224	0.116125	0.0719	0.0025		0.42107	7.9	0.28		1032	19		1058	20		993	68		62.9	2.4	25.7	0.92	43.4	2	2.437	0.045
JJJD_08B	X91500_3	1.802	0.071		0.1794	0.0037		0.060329	5.57414	0.114963	0.0724	0.0031		0.44114	7.67	0.31		1053	26		1064	20		1007	88		59.6	1.9	25.11	0.88	41.9	2	2.393	0.051
JJJD_08B	X91500_4	1.837	0.06		0.1789	0.003		0.34574	5.58971	0.0937347	0.0742	0.0023		0.1924	7.08	0.28		1058	21		1061	16		1036	62		57.4	1.8	24.15	0.78	40.7	1.8	2.393	0.046
JJJD_08B	X91500_5	1.78	0.095		0.1793	0.0059		0.3784	5.57724	0.183523	0.0716	0.0036		0.21094	7.3	0.42		1032	35		1062	32		970	100		56.9	2.1	24.31	0.94	41.5	2.6	2.357	0.049
JJJD_08B	Z_Plesovice_1	0.399	0.011		0.0534	0.0013		0.63566	18.7266	0.455891	0.0536	0.0011		0.35337	31.2	1.4		340.6	8.1		335.2	8.1		345	44		800	25	84.4	2.7	41.2	1.9	9.56	0.15
JJJD_08B	Z_Plesovice_2	0.3933	0.0095		0.05383	0.00078		0.43168	18.577	0.269182	0.0526	0.0011		0.18259	31.2	1.1		336.4	6.9		337.9	4.8		304	46		726	21	74.4	2.1	37.4	1.6	9.75	0.12
JJJD_08B	Z_Plesovice_3	0.3942	0.008		0.05361	0.0007		0.36432	18.6532	0.24356	0.0536	0.0011		0.26697	31.2	1.2		337.1	5.8		336.6	4.3		343	48		740	21	75.5	2.2	37.8	1.6	9.78	0.14
JJJD_08B	Z_Plesovice_4	0.3937	0.0086		0.05379	0.00068		0.39909	18.5908	0.23502	0.0536	0.0011		0.2265	31.1	1.3		337.6	6.4		337.7	4.1		348	48		778	22	82.1	2.1	42.8	2	9.55	0.1
JJJD_08B	Z_Plesovice_5	0.3864	0.0095		0.0535	0.0011		0.44068	18.6916	0.384313	0.0527	0.0013		0.3114	31.3	1.3		331.4	7		335.7	6.6		316	52		738	23	75.4	2.5	38.8	1.7	9.79	0.13
JJJD_08B	Z_Plesovice_6	0.3947	0.0091		0.0537	0.001		0.51038	18.622	0.346778	0.0537	0.0012		0.27855	31.4	1.2		338.5	6.8		337.1	6.2		347	48		773	23	79.5	2.5	38	1.7	9.75	0.15
JJJD_08B	Z_Plesovice_7	0.3967	0.008		0.05368	0.00097		0.51608	18.6289	0.336625	0.0529	0.001		0.33525	31	1.3		339	5.8		337	5.9		323	44		740	23	76.4	2.3	39.1	1.9	9.63	0.15
JJJD_10	X91500_1	1.821	0.091	0.093	0.1747	0.0043	0.0051	0.29108	5.7241	0.167103	0.0757	0.0038	0.0042	0.13113	12.67	0.61	4.8	1047	33	34	1037	24	28	1070	100	110	50.1	1.7	13.83	0.49	23.3	1.4	3.734	0.092
JJJD_10	X91500_2	1.822	0.07	0.073	0.1735	0.0033	0.0043	0.16339	5.76369	0.142846	0.0769	0.0028	0.0034	0.30834	13.34	0.63	5	1057	24	25	1031	18	23	1106	74	88	52.9	1.9	15.28	0.47	25.2	1.3	3.584	0.081
JJJD_10	X91500_3	1.794	0.068	0.07	0.177	0.0028	0.004	0.19238	5.64972	0.127677	0.0743	0.0027	0.0032	0.15494	13.89	0.74	5.3	1040	25	26	1053	15	21	1032	73	88	50.5	1.4	20.15	0.62	33.4	1.9	2.824	0.05
JJJD_10	X91500_4	1.818	0.077	0.079	0.1741	0.0025	0.0037	0.44868	5.74383	0.122069	0.0769	0.0031	0.0036	-0.10148	13.27	0.67	5	1052	27	28	1035	14	20	1124	73	85	45.5	1.4	10.35	0.39	16.38	0.92	4.37	0.1
JJJD_10	X91500_5	1.79	0.078	0.08	0.1745	0.0025	0.0037	0.17142	5.73066	0.12151	0.0745	0.003	0.0035	0.19463	14.6	0.88	5.5	1046	28	29	1037	14	20	1043	82	95	46.8	1.2	10	0.32	14.85	0.83	4.632	0.088
JJJD_10	X91500_6	1.799	0.089	0.091	0.1749	0.0028	0.0039	0.13547	5.71755	0.127493	0.0754	0.0037	0.0041	0.23712	13.93	0.59	5.3	1044	33	34	1039	15	21	1079	96	110	44.9	1.3	12.24	0.35	19.85	0.93	3.671	0.075
JJJD_10	X91500_7	1.882	0.092	0.094	0.1785	0.0042	0.0051	0.65846	5.60224	0.160064	0.0761	0.0029	0.0034	-0.029887	14.01	0.64	5.3	1072	32	32	1058	23	28	1081	82	96	44.5	1.6	10.81	0.4	17.14	0.9	4.07	0.074
JJJD_10	X91500_8	1.762	0.099	0.1	0.1769	0.0063	0.0068	0.03964	5.65291	0.217297	0.074	0.0053	0.0056	0.51587	14.4	1.1	5.5	1027	36	37	1049	34	37	1000	140	140	32	5.4	9.06	0.81	12.2	2.1	4.152	0.092
JJJD_10	X91500_9	1.781	0.082	0.084	0.1785	0.004	0.0049	0.1503	5.60224	0.153787	0.0742	0.0034	0.0039	0.32388	13.9	0.68	5.3	1037	30	30	1058	22	27	1008	97	110	48.8	1.6	11.47	0.34	17.48	0.87	3.998	0.084
JJJD_10	X91500_10	1.807	0.077	0.079	0.1765	0.004	0.0049	0.43322	5.66572	0.157292	0.0736	0.0029	0.0034	0.033255	13.52	0.59	5.1	1051	28	29	1047	22	27	1016	82	96	52.4	1.9	21.7	0.76	38	1.9	2.793	0.049
JJJD_10	X91500_11	1.846	0.057	0.059	0.1792	0.003	0.0041	0.20324	5.58036	0.127676	0.0748	0.0024	0.003	0.34835	13.94	0.52	5.3	1062	20	21	1065	16	22	1058	62	78	55.6	2	11.17	0.41	18.86	0.89	5.173	0.093
JJJD_10	X91500_12	1.883	0.071	0.073	0.1786	0.0049	0.0057	0.19992	5.5991	0.178695	0.0761	0.0028	0.0034	0.39346	13.77	0.77	5.2	1072	25	26	1059	27	31	1089	79	93	51.1	1.8	9.68	0.36	16.3	1	6.1	0.17
JJJD_10	Z_Plesovice_1	0.3943	0.0091	0.0099	0.0543	0.001	0.0013	0.70329	18.4162	0.440904	0.05341	0.00093	0.0016	0.030464	30.56	0.87	11	338.1	6.8	7.4	341.1	6.1	8	348	37	63	784	24	77	2.4	38.9	1.7	9.71	0.13
JJJD_10	Z_Plesovice_2	0.3956	0.0096	0.01	0.0532	0.0011	0.0014	0.61381	18.797	0.494658	0.0537	0.0011	0.0017	0.43863	31.66	0.71	12	338.1	7	7.6	334.2	6.9	8.6	354	48	72	775	28	80	2.9	39.5	1.5	9.62	0.15
JJJD_10	Z_Plesovice_3	0.3901	0.0092	0.01	0.0531	0.00091	0.0012	0.58975	18.8324	0.425591	0.0528	0.001	0.0016	0.25153	46.3	1.8	17	335	6.9	7.5	333.5	5.6	7.6	316	44	71	631	27	76.1	4	38.1	2.4	9.74	0.18
JJJD_10	Z_Plesovice_4	0.3963	0.0086	0.0095	0.0535	0.00068	0.0011	0.32685	18.6916	0.384313	0.0538	0.0012	0.0018	0.21562	32.3	1	12	338.6	6.3	6.9	335.9	4.1	6.6	351	52	74	797	21	80.1	2.2	39.5	1.6	9.67	0.12
JJJD_10	Z_Plesovice_5	0.3932	0.0078	0.0087	0.05376	0.00076	0.0011	0.42546	18.6012	0.380605	0.0527	0.001	0.0016	0.18175	29.29	0.86	11	336.4	5.7	6.4	337.5	4.7	7	310	44	71	751	25	76.6	2.7	39	1.7	9.66	0.1
JJJD_10	Z_Plesovice_6	0.3949	0.0089	0.0097	0.0536	0.0011	0.0014	0.61817	18.6567	0.487302	0.05345	0.00089	0.0016	0.41331	30.51	0.86	11	337.6	6.5	7.1	336.2	6.9	8.6	357	39	68	800	29	77.8	2.8	38.8	1.7	9.78	0.15
JJJD_10	Z_Plesovice_7	0.395	0.0094	0.01	0.0544	0.0011	0.0014	0.49755	18.3823	0.473075	0.0523	0.0012	0.0017	0.34759	29.14	0.74	11	338.5	6.7	7.2	341.6	6.6	8.5	295	50	72	764	25	78.9	2.3	40	1.6	9.59	0.14
JJJD_10	Z_Plesovice_8	0.393	0.01	0.011	0.05366	0.00093	0.0013	0.45052	18.6359	0.451484	0.0532	0.0011	0.0017	0.23467	36.1	1.2	14	335.9	7.5	8	336.9	5.7	7.7	327	47	71	715	20	76.4	2.5	37.8	1.6	9.72	0.14
JJJD_10	Z_Plesovice_9	0.395	0.015	0.016	0.0553	0.0015	0.0017	0.4741	18.0832	0.555902	0.0511	0.0017	0.0021	0.207	29.3	1	11	340	10	11	347	9.2	11	239	73	90	800	22	82.4	2.1	43.1	1.6	9.51	0.24
JJJD_10	Z_Plesovice_10	0.3913	0.009	0.0098	0.05316	0.00097	0.0013	0.48496	18.8111	0.460016	0.0536	0.001	0.0016	0.29939	30.38	0.82	11	335	6.5	7.1	333.9	6	7.9	378	43	68	715	24	73.2	2.3	36.8	1.3	9.75	0.18
JJJD_10	Z_Plesovice_11	0.3995	0.0095	0.01	0.0542	0.0013	0.0016	0.63938	18.4502	0.544655	0.0539	0.0011	0.0017	0.22503	30.51	0.96	11	340.9	6.9	7.5	339.9	7.9	9.5	362	45	71	809	24	81	2.5	41.5	1.6	9.67	0.11
JJJD_10	Z_Plesovice_12	0.392	0.01	0.011	0.0535	0.0011	0.0014	0.5495	18.6916	0.489126	0.05429	0.00087	0.0016	0.37823	30.57	0.85	11	336.6	7.1	7.6	336.1	6.9	8.6	376	36	64	734	25	73.9	2.7	36.5	1.4	9.69	0.11
JJJD_10	Z_Plesovice_13	0.3922	0.008	0.0089	0.05371	0.00083	0.0012	0.42924	18.6185	0.415979	0.0528	0.001	0.0016	0.36056	29.69	0.77	11	335.7	5.8	6.5	337.2	5.1	7.2	328	44	70	813	26	80.1	2.7	40.4	1.4	9.664	0.098
JJJD_10	Z_Plesovice_14	0.3965	0.0089	0.0097	0.05405	0.00083	0.0012	0.32429	18.5014	0.410762	0.0531	0.0012	0.0018	0.33315	47.7	2	18	338.8	6.4	7.1	340	5.2	7.4	328	53	76	639	24	76.5	3.2	37.9	1.8	9.7	0.14
JJJD_10	Z_Plesovice_15	0.3939	0.0087	0.0096	0.0537	0.0006	0.001	0.57461	18.622	0.346778	0.0528	0.00096	0.0016	0.033237	34.4	1	13	336.8	6.3	7	337.2	3.7	6.4	311	42	68	787	25	78.1	2.9	39.1	1.5	9.69	0.14
JJJD_10	Z_Plesovice_16	0.392	0.012	0.012	0.05303	0.0009	0.0012	0.36528	18.8573	0.426715	0.0533	0.0015	0.002	0.22033	29.3	0.97	11	335.1	8.6	9	333.1	5.5	7.5	328	64	84	771	21	78.5	2.3	39.6	1.7	9.65	0.16
JJJD_03	X91500_1	1.84	0.11		0.1784	0.0051		0.32954	5.60538	0.160244	0.0739	0.0043		0.15646	9.18	0.54		1051		39	1057	28		1000	110		48.9	2	17.04	0.69	27.8	1.9	2.712	0.058
JJJD_03	X91500_2	1.816	0.099		0.175	0.0036		0.34668	5.71429	0.117551	0.0746	0.0037		0.063065	8.95	0.44		1058		37	1039	20		1040	110		50.1	1.6	16.63	0.63	27.6	1.4	2.617	0.057
JJJD_03	X91500_3	1.866	0.092		0.1737	0.0041		0.08919	5.75705	0.135889	0.0791	0.0038		0.34921	9.44	0.48		1076		32	1032	23		1164	97		47.2	1.8	13.91	0.54	26.8	1.3	2.716	0.049
JJJD_03	X91500_4	1.89	0.11		0.1759	0.0029		0.15905	5.68505	0.0937274	0.0769	0.0047		0.11317	9.33	0.42		1083		39	1044	16		1080	130		45.7	1.5	13.77	0.5	27	1.6	2.719	0.05
JJJD_03	X91500_5	1.77	0.11		0.1768	0.0034		0.20434	5.65611	0.108771	0.072	0.0042		0.15608	10.21	0.51		1025		39	1049	19		980	120		47.7	1.4	17.28	0.55	27.1	1.3	2.931	0.069
JJJD_03	X91500_6	1.683	0.076		0.1784	0.0029		0.0066568	5.60538	0.0911189	0.0689	0.0036		0.3996	9.63	0.41		1016		30	1058	16		910	110		50	1.6	18.27	0.67	30.2	1.6	2.946	0.055
JJJD_03	X91500_7	1.82	0.11		0.1791	0.0049		0.076924	5.58347	0.152758	0.0746	0.0049		0.39743	9.62	0.54		1046		40	1061	27		1030	120		62.4	1.9	18.68	0.56	38.8	2.3	2.776	0.057
JJJD_03	X91500_8	1.673	0.093		0.1769	0.0037		0.02052	5.65291	0.118235	0.0685	0.0038		0.28006	8.99	0.38		992		35	1050	20		860	120		62.8	1.9	18.85	0.63	41	1.7	2.702	0.066
JJJD_03	X91500_9	1.775	0.096		0.1789	0.0035		-0.045759	5.58971	0.109357	0.0727	0.0043		0.39882	8.7	0.41		1035		35	1061	19		1040	110		74.3	2	29.86	0.92	47.4	2.4	2.468	0.037
JJJD_03	X91500_10	1.8	0.11		0.1778	0.0029		0.0852	5.6243	0.0917349	0.0749	0.005		0.26257	8.66	0.49		1050		44	1055	16		1040	140		73.4	2.4	27.63	0.96	46.6	3	2.463	0.056
JJJD_03	X91500_11	1.869	0.098		0.1823	0.0043		0.053533	5.48546	0.129388	0.0768	0.0042		0.42161	9.48	0.57		1069		33	1079	24		1110	110		57.4	2.2	18.81	0.81	34.9	2.1	2.76	0.074
JJJD_03	X91500_12	1.89	0.13		0.1761	0.0037		0.41529	5.67859	0.119312	0.0769	0.005		-0.094119	9.47	0.49		1066		45	1045	20		1100	130		57.9	1.8	18.63	0.77	33.5	1.8	2.739	0.055
JJJD_03	Z_Plesovice_1	0.391	0.017		0.055	0.0015		0.4907	18.1818	0.495868	0.0518	0.0019	0.0023	0.11634	31.1	1.7		336		12	344.9	8.9		264	81		737	19	80.6	2.1	35.8	2	9.61	0.23
JJJD_03	Z_Plesovice_2	0.401	0.012		0.0536	0.00079		0.4245	18.6567	0.274978	0.0541	0.0015	0.002	0.068428	31.4	1.1		343.1		8.4	336.5	4.9		359	61		703	22	73.8	2.5	32.9	1.4	9.57	0.13
JJJD_03	Z_Plesovice_3	0.4	0.015		0.0554	0.0017		0.38458	18.0505	0.553898	0.0528	0.002	0.0024	0.24425	29.5	1.3		341		11	348	10		308	85		1287	52	102.5	2.9	72.4	2.8	9.16	0.36
JJJD_03	Z_Plesovice_4	0.386	0.011		0.0535	0.0012		0.55727	18.6916	0.419251	0.0525	0.0013	0.0018	0.34922	33.3	1		332.3		8.1	336	7.1		296	56		834	36	60.3	2.6	39.8	1.9	10.5	0.17
JJJD_03	Z_Plesovice_5	0.401	0.012		0.0543	0.0011		0.63751	18.4162	0.373072	0.0531	0.001	0.0016	0.063496	30.9	1.1		341.9		8.5	340.6	6.8		339	46		794	18	82.2	1.9	44.1	1.6	9.49	0.16
JJJD_03	Z_Plesovice_6	0.3986	0.0094		0.05338	0.00072		0.11867	18.7336	0.252683	0.0546	0.0014	0.0019	0.38302	30.4	1.1		340.3		6.8	335.2	4.4		381	57		690	22	73.1	2.1	38.1	1.8	9.57	0.12
JJJD_03	Z_Plesovice_7	0.387	0.012		0.05357	0.00097		0.49848	18.6672	0.338009	0.0524	0.0014	0.0019	0.11892	31.9	1.3		333		8.4	336.4	5.9		299	61		748	23	80.2	2.4	42.3	2	9.72	0.18
JJJD_03	Z_Plesovice_8	0.394	0.013		0.05345	0.00087		0.38653	18.7091	0.304526	0.0543	0.0016	0.0021	0.14276	28.2	1.3		337.8		9.5	335.6	5.3		363	66		694	38	80.5	4	43.3	2.7	9.38	0.17
JJJD_03	Z_Plesovice_9	0.393	0.013		0.053	0.001		0.62206	18.8679	0.355999	0.054	0.0015	0.002	0.009522	37.9	1.7		335.7		9.6	333.1	6.4		359	63		640	21	61.9	2.3	30	1.4	11.34	0.19
JJJD_03	Z_Plesovice_10	0.39	0.01		0.0533	0.001		0.51301	18.7617	0.352002	0.0531	0.0012	0.0017	0.2145	28.94	0.97		333.8		7.4	334.7	6.1		330	50		1102	27	111.7	3	66.2	2.6	9.017	0.098
JJJD_03	Z_Plesovice_11	0.387	0.015		0.0531	0.0011		0.25056	18.8324	0.390125	0.0538	0.002	0.0024	0.29955	34.3	1.9		331		11	333.7	6.8		339	82		628	23	67.9	2.6	31.2	1.9	10.39	0.18
JJJD_03	Z_Plesovice_12	0.387	0.013		0.05375	0.00094		0.34416	18.6046	0.325365	0.0532	0.0016	0.002	0.16489	31.9	1.3		333.1		9.5	337.4	5.7		322	64		819	31	88.2	3.2	42.1	2	9.9	0.15
JJJD_03	Z_Plesovice_13	0.393	0.015		0.0541	0.0011		0.39971	18.4843	0.375836	0.0532	0.0018	0.0022	0.01256	31.7	1.4		337		11	339.9	6.5		317	73		792	24	85.2	2.5	40.4	1.8	9.65	0.18
JJJD_03	Z_Plesovice_14	0.4	0.012		0.053	0.001		0.10482	18.8679	0.355999	0.0542	0.0018	0.0022	0.48365	33.8	1.5		342		8.8	333.1	6.3		376	72		639	24	69	2.6	30.8	1.5	10.5	0.19
JJJD_03	Z_Plesovice_15	0.3917	0.0099		0.05374	0.00099		0.40242	18.6081	0.342799	0.0527	0.0014	0.0019	0.21561	30.5	1.2		335.1		7.2	337.4	6		307	62		919	26	87.3	2.8	51.1	2.6	9.51	0.19
JJJD_03	Z_Plesovice_16	0.384	0.013		0.0544	0.001		0.26832	18.3823	0.337911	0.0507	0.0016	0.002	0.30851	30.2	1		330.3		9.6	341.5	6.2		226	71		728	25	75.8	2	39.1	1.6	9.12	0.16
JJJD_03	Z_Plesovice_17	0.39	0.011		0.054	0.001		0.36143	18.5185	0.342936	0.0523	0.0016	0.0021	0.23932	33.7	1.2		333.8		7.8	338.9	6.2		291	69		676	20	66.2	2.4	33.6	1.5	11.11	0.2
JJJD_03	Z_Plesovice_18	0.413	0.011		0.05368	0.00076		0.26258	18.6289	0.263748	0.0552	0.0014	0.0019	0.23235	30.17	0.83		350.2		8	337	4.7		419	58		825	21	85.2	2	46	1.2	9.32	0.11
JJJD_08	X91500_1	1.854	0.064	0.13	0.176	0.0034	0.0047	0.34521	5.68182	0.15173	0.0755	0.0026	0.0039	0.22676	8.64	0.37	1.3	1065	23	49	1045	19	26	1105	63	96	49.2	1.8	19.89	0.71	33.4	1.8	2.427	0.05
JJJD_08	X91500_2	1.774	0.057	0.13	0.1746	0.0026	0.0042	0.34064	5.72738	0.137772	0.0737	0.0023	0.0036	0.14903	8.73	0.26	1.2	1036	21	48	1037	14	23	1023	66	110	41.7	1.5	15.13	0.51	24.01	0.95	2.755	0.047
JJJD_08	X91500_3	1.797	0.086	0.14	0.1737	0.0033	0.0046	0.86369	5.75705	0.152461	0.0735	0.0032	0.0043	0.048424	8.4	0.42	1.2	1039	32	53	1032	18	25	1036	81	110	38.2	1	13.76	0.41	23.1	1.2	2.757	0.053
JJJD_08	X91500_4	1.757	0.076	0.14	0.1744	0.0056	0.0065	0.17337	5.73395	0.213708	0.0738	0.0037	0.0046	0.46639	8.2	0.4	1.2	1025	27	49	1035	31	35	1030	100	130	43.5	1.8	17.01	0.69	28.6	1.6	2.584	0.054
JJJD_08	X91500_5	1.749	0.057	0.13	0.1761	0.0037	0.005	0.33126	5.67859	0.161232	0.0724	0.0025	0.0037	0.32743	8.14	0.32	1.2	1024	21	47	1048	20	26	1021	70	100	47.3	1.5	17.02	0.62	28.7	1.3	2.664	0.049
JJJD_08	X91500_6	1.879	0.071	0.14	0.1771	0.0054	0.0063	0.36424	5.64653	0.200865	0.0749	0.003	0.0042	0.31234	7.77	0.32	1.1	1075	26	50	1050	29	34	1040	83	120	62.1	2.4	24.46	0.77	44.6	2.2	2.401	0.066
JJJD_08	X91500_7	1.831	0.077	0.14	0.1768	0.0057	0.0066	0.48955	5.65611	0.211144	0.0748	0.0025	0.0038	0.28511	8.27	0.38	1.2	1057	27	48	1049	31	36	1071	69	100	64.2	2.4	24.09	0.97	44.1	1.9	2.429	0.065
JJJD_08	Z_Plesovice_1	0.394	0.011	0.027	0.0535	0.0016	0.0018	0.72502	18.6916	0.628876	0.0533	0.0011	0.0023	0.31162	35.7	1.5	5.2	339.1	8.7	21	336.1	9.5	11	331	45	98	741	28	78.1	3	39.5	2.1	9.69	0.18
JJJD_08	Z_Plesovice_2	0.3944	0.008	0.026	0.05372	0.0007	0.0012	0.54117	18.615	0.415824	0.05318	0.00091	0.0022	0.14339	30.57	0.89	4.3	337.3	5.8	19	337.3	4.3	7.5	328	39	96	771	24	78.2	2.4	39.6	1.4	9.68	0.11
JJJD_08	Z_Plesovice_3	0.3942	0.0079	0.026	0.05372	0.00075	0.0013	0.4373	18.615	0.450476	0.05332	0.00091	0.0022	0.18927	30.69	0.69	4.3	337.2	5.7	19	337.3	4.6	7.7	335	39	95	764	24	78	2.2	38.5	1.4	9.7	0.13
JJJD_08	Z_Plesovice_4	0.3939	0.0077	0.026	0.05364	0.00063	0.0012	0.44114	18.6428	0.417065	0.05325	0.00099	0.0023	0.20228	31.2	1.1	4.5	337	5.6	19	336.8	3.9	7.2	348	43	98	757	18	78	2	39.1	1.6	9.67	0.13
JJJD_08	Z_Plesovice_5	0.3884	0.0078	0.026	0.0535	0.001	0.0014	0.5391	18.6916	0.489126	0.053	0.001	0.0023	0.36441	32.4	1	4.6	332.9	5.7	19	336.2	6.4	8.8	320	44	96	748	19	77.8	2.3	37.4	1.5	9.85	0.15
JJJD_08	Z_Plesovice_6	0.409	0.013	0.029	0.054	0.0019	0.0022	0.82778	18.5185	0.754458	0.0534	0.001	0.0023	0.34385	26.4	1.3	3.9	347.5	9.2	21	339	12	13	349	40	92	714	25	78	3	42.4	2.2	9.46	0.18
JJJD_08	Z_Plesovice_7	0.3946	0.0083	0.026	0.05375	0.00064	0.0012	0.39332	18.6046	0.41536	0.05325	0.00097	0.0023	0.2229	30.98	0.89	4.4	337.4	6.1	19	337.5	3.9	7.3	332	42	97	798	20	78.3	2.3	39.2	1.6	9.67	0.12
JJJD_08	Z_Plesovice_8	0.3903	0.0087	0.026	0.05338	0.00076	0.0013	0.38273	18.7336	0.456232	0.0531	0.0011	0.0023	0.26856	32.5	1	4.6	334.3	6.3	19	335.2	4.6	7.6	330	50	100	739	18	77.5	2.1	38.5	1.5	9.76	0.13
JJJD_08	Z_Plesovice_9	0.3979	0.0099	0.027	0.05415	0.00093	0.0014	0.59274	18.4672	0.477453	0.05332	0.00098	0.0023	0.15058	32	1.3	4.6	340.7	7	19	339.9	5.7	8.5	359	44	100	762	25	78.5	2.7	39.5	1.9	9.62	0.13
JJJD_04	x91500_1	1.82	0.1	0.1	0.1815	0.0059	0.0069	0.33237	5.50964	0.209457	0.0742	0.0043	0.0043	0.29835	7.43	0.52	2.6	1045	37	37	1074	32	37	1010	110	110	81.7	5	34.4	1.7	64.1	5.1	2.58	0.14
JJJD_04	x91500_2	2	0.18	0.18	0.1852	0.0091	0.0098	0.25441	5.39957	0.285722	0.0807	0.0074	0.0074	0.23044	13.9	2.8	5.5	1104	59	59	1093	50	53	1210	180	180	28.9	1.6	9.1	0.53	16.5	2.5	3.37	0.22
JJJD_04	x91500_3	1.64	0.15	0.15	0.1831	0.0088	0.0095	0.25938	5.4615	0.283365	0.0667	0.0055	0.0055	0.1359	8.17	0.77	2.9	970	58	58	1082	48	52	840	180	180	65.3	3.2	25.4	1.8	49.4	4.9	2.76	0.16
JJJD_04	x91500_4	1.95	0.23	0.23	0.184	0.015	0.015	0.52277	5.43478	0.443053	0.0766	0.0076	0.0076	0.17609	8.1	1.1	3	1080	83	83	1104	76	78	1080	190	190	49.5	3	18.7	1.7	36.3	5.1	2.77	0.23
JJJD_04	x91500_5	1.76	0.16	0.16	0.1796	0.0083	0.009	0.079708	5.56793	0.279017	0.0729	0.0077	0.0077	0.34881	9.35	0.75	3.3	1023	57	57	1063	46	49	980	210	210	74.6	3.9	28.6	1.6	47	3.7	2.95	0.15
JJJD_04	Z_Plesovice_1	0.408	0.017	0.017	0.0548	0.0016	0.0019	0.42911	18.2482	0.632692	0.0546	0.0022	0.0022	0.089814	28.3	2.6	10	346	12	12	343.8	9.5	12	383	84	84	893	40	95.9	2.9	54.5	4.6	9.68	0.47
JJJD_04	Z_Plesovice_2	0.392	0.015	0.015	0.054	0.001	0.0015	0.27765	18.5185	0.514403	0.0531	0.0021	0.0021	-0.02246	32.9	2.1	11	335	11	11	339.3	6.3	9	325	87	87	720	36	68.1	2	38	2.6	11.18	0.37
JJJD_04	Z_Plesovice_3	0.383	0.017	0.017	0.0527	0.0011	0.0015	0.42088	18.9753	0.540095	0.0516	0.0021	0.0021	0.002007	27	1.9	9.4	328	12	12	331.1	6.5	9.1	251	86	86	864	67	112.5	8.6	57.1	5.8	8.21	0.22
JJJD_04	Z_Plesovice_4	0.4	0.02	0.02	0.0538	0.0011	0.0015	0.29132	18.5874	0.518235	0.0535	0.0027	0.0027	0.12017	33.1	3.1	12	342	15	15	338.1	6.6	9.2	350	100	100	567	47	59.6	5	30	3.6	9.67	0.24
JJJD_04	Z_Plesovice_5	0.389	0.015	0.015	0.0531	0.0014	0.0017	0.23165	18.8324	0.60292	0.053	0.0019	0.0019	0.33874	31.2	2.1	11	334	11	11	333.7	8.3	10	322	82	82	956	49	92.8	3.2	51.7	3.9	10.51	0.35
JJJD_04	Z_Plesovice_6	0.392	0.016	0.016	0.0538	0.001	0.0015	0.1433	18.5874	0.518235	0.0537	0.002	0.002	0.32922	42.9	2.9	15	340	12	12	337.7	6.4	9.1	336	81	81	603	30	66.8	2.9	25	2.2	11.86	0.3
JJJD_04	Z_Plesovice_7	0.396	0.016	0.016	0.0532	0.0011	0.0015	0.27892	18.797	0.52999	0.0533	0.0021	0.0021	0.19535	32	2	11	340	12	12	334	6.8	9.3	323	85	85	839	52	120.5	6.8	46.1	3.9	9.25	0.24
JJJD_04	Z_Plesovice_8	0.388	0.019	0.019	0.0541	0.0012	0.0016	0.24361	18.4843	0.54667	0.0527	0.0026	0.0026	0.22898	37.1	3.1	13	332	14	14	339.8	7.4	9.8	310	110	110	677	40	69	3.2	33	2.9	11.84	0.41
JJJD_04	Z_Plesovice_9	0.397	0.019	0.019	0.0528	0.0011	0.0015	0.38446	18.9394	0.538051	0.0533	0.0023	0.0023	0.022229	31.5	1.9	11	338	13	13	331.9	6.6	9.1	343	91	91	895	47	83.1	2.6	51.7	3.3	8.78	0.28
JJJD_04	Z_Plesovice_10	0.398	0.015	0.015	0.0555	0.0014	0.0018	0.25208	18.018	0.584368	0.0534	0.0018	0.0018	0.13949	27.8	1.7	9.6	341	10	10	348.3	8.7	11	348	74	74	967	72	81.5	5.4	64.9	5.9	9.33	0.25
JJJD_29	x91500_1	0.349	0.053	0.1	0.0485	0.003	0.003	0.56506	20.6186	1.27537	0.0498	0.0066	0.013	-0.024224	151	54	110	297	39	74	305	18	18	150	240	470	246	25	24.2	1.7	7.2	2.3	9.8	0.61
JJJD_29	x91500_2	0.404	0.049	0.11	0.046	0.0031	0.0031	0.44517	21.7391	1.46503	0.0587	0.0065	0.015	0.26722	25	15	21	340	35	79	289	19	19	520	220	490	257	29	29.2	2.9	7.5	2.3	9.15	0.6
JJJD_29	x91500_3	0.368	0.066	0.11	0.0496	0.0032	0.0032	0.41181	20.1613	1.30073	0.048	0.0091	0.014	-0.12606	28	15	23	299	50	85	312	20	20	190	310	470	240	47	22	3.3	12.7	4.5	10.51	0.67
JJJD_29	x91500_4	0.451	0.054	0.12	0.0497	0.0034	0.0034	0.31272	20.1207	1.37647	0.0624	0.0077	0.016	0.33982	63	20	43	367	38	87	312	21	21	560	250	500	280	45	26.9	2.8	17.2	5.4	10.1	0.7
JJJD_29	x91500_5	0.346	0.058	0.1	0.0496	0.0032	0.0032	0.41778	20.1613	1.30073	0.0438	0.0071	0.012	0.16131	32	13	23	286	44	77	311	20	20	60	280	470	271	45	24.8	3.1	12.5	4.4	10.69	0.66
JJJD_29	x91500_6	0.376	0.056	0.11	0.0505	0.0031	0.0031	0.43245	19.802	1.21557	0.0526	0.0073	0.014	0.21852	43	19	32	325	41	79	317	19	19	260	250	470	229	21	20.8	1.5	9.4	3.1	10.95	0.76
JJJD_29	x91500_7	0.319	0.047	0.09	0.0503	0.0034	0.0034	0.53552	19.8807	1.34383	0.0489	0.0063	0.013	-0.029094	34	11	24	288	36	69	316	21	21	150	230	470	307	55	33.7	4.5	23.5	7.4	10.34	0.87
JJJD_29	x91500_8	0.328	0.059	0.099	0.0527	0.0035	0.0035	0.17404	18.9753	1.26022	0.0478	0.0088	0.014	0.26629	22.9	9.9	17	291	47	78	330	21	21	70	310	480	283	48	28.3	3.8	27.1	9.1	11.24	0.87
JJJD_29	x91500_9	0.393	0.03	0.1	0.0546	0.0018	0.0018	0.42678	18.315	0.603792	0.0514	0.0034	0.012	0.1026	32	5.6	20	343	21	70	343	11	11	270	140	480	1000	100	93	7	50.4	8.8	10.25	0.49
JJJD_29	x91500_10	0.347	0.042	0.094	0.0504	0.003	0.003	0.36088	19.8413	1.18103	0.0478	0.0055	0.012	0.28156	37	12	25	300	32	72	316	19	19	90	200	440	359	35	34.3	3.1	16.4	4.5	10.58	0.78
JJJD_29	x91500_11	0.408	0.059	0.11	0.0493	0.0043	0.0043	0.43054	20.284	1.76919	0.0572	0.0087	0.015	0.21799	27.4	8.5	19	357	41	79	309	26	26	490	260	460	283	44	27.4	2.5	15	5.3	10.23	0.76
JJJD_29	x91500_12	0.375	0.05	0.1	0.0494	0.0038	0.0038	0.46191	20.2429	1.55715	0.0524	0.007	0.014	0.39527	19.1	8.7	14	313	37	77	310	23	23	230	250	480	226	12	27.9	2.3	15.7	5	8.93	0.75
JJJD_29	Z_Plesovice_1	0.361	0.028	0.092	0.0543	0.0019	0.0019	-0.069017	18.4162	0.644398	0.0489	0.004	0.012	0.42337	62	18	42	314	22	70	341	12	12	140	160	460	756	38	74	4.5	34.1	5.5	10.19	0.47
JJJD_29	Z_Plesovice_2	0.47	0.037	0.12	0.0546	0.0017	0.0017	0.24431	18.315	0.570248	0.0612	0.0045	0.014	0.11791	28.5	3.7	18	388	25	82	343	10	10	580	160	510	756	56	83.4	4.7	45.6	4.4	8.64	0.47
JJJD_29	Z_Plesovice_3	0.37	0.037	0.097	0.0528	0.0017	0.0017	0.40283	18.9394	0.609791	0.0494	0.0045	0.012	-0.11681	43.9	9.5	28	316	27	72	332	11	11	150	170	460	734	43	77	4.9	35.9	5	9.71	0.43
JJJD_29	Z_Plesovice_4	0.382	0.036	0.099	0.0528	0.0015	0.0015	0.47281	18.9394	0.538051	0.0523	0.0047	0.013	-0.070045	36	6.1	23	325	26	72	331.5	9.2	9.2	250	180	470	766	50	77	5.4	42.3	6.2	9.95	0.47
[truncated: 97 more rows]

## Sheet: RefMat TrElem Jara et al. 2021
SD2. Zircon U-Pb trace element analysis, Reference Materials, Jara et al. 2021
[truncated: 223 more rows]
[truncated: 12 more columns]

## Sheet: WR_Jara et al. (2021)
SD2. Whole-rock geochemistry, Jara et al. 2021
[truncated: 59 more rows]
