# Supplementary material for: Episodic construction of the early Andean Cordillera unravelled by zircon petrochronology
Source: Nat Commun. 2021 Aug 13;12:4930. doi: 10.1038/s41467-021-25232-z (PMC8363646; doi:10.1038/s41467-021-25232-z)
Supplement: Supplementary file 4 — Dataset 3 [file 41467_2021_25232_MOESM4_ESM.xlsx]

## Sheet: Radiometric ages, study area
SD3. Compiled dataset of radiometric ages for intrusive rocks from the study area
Sample	UTM N	UTM E	Unit	Method	Mineral	Age	Reference
VW-24	6884995	300504	N.I.	40Ar/39Ar	Anfibola	207,2±3,4	Arévalo and Welkner, 2008
VW-15	6882106	288411	N.I.	40Ar/39Ar	Biotita	205±3	Arévalo and Welkner, 2008
VW-67	6888485	285736	N.I.	40Ar/39Ar	Biotita	203,3±3,2	Arévalo and Welkner, 2008
VW-15	6882106	288411	N.I.	40Ar/39Ar	Biotita	202,1±3,6	Arévalo and Welkner, 2008
VW-11	6891558	288294	N.I.	40Ar/39Ar	Biotita	201,3±3,2	Arévalo and Welkner, 2008
VW-13	6891780	288429	N.I.	40Ar/39Ar	Anfibola	201±3	Arévalo and Welkner, 2008
VW-28	6888077	299075	N.I.	40Ar/39Ar	Anfibola	199±3	Arévalo and Welkner, 2008
9-V2	7.06754e+06	330893	Flamenco	40Ar/39Ar	Hornblenda	198,20 ± 0,6	Godoy and Lara, 1999
7-V1	7.03628e+06	341153	Relincho	40Ar/39Ar	Anfibola	193,60 ± 0,5	Godoy and Lara, 1999
1	6.97475e+06	310800	N.I.	40Ar/39Ar	Hornblenda	192,00 ± 1,0	Godoy et al., 2003
S/N-56	7.0269e+06	327708	Relincho	40Ar/39Ar	Anfibola	191,50 ± 0,7	Godoy and Lara, 1999
CI-25d	6773579	269193	N.I.	40Ar/39Ar	Biotita	191,3±0,6	Creixell et al., 2012
OI-30t	6780594	266625	N.I.	40Ar/39Ar	Biotita	191,2±0,6	Creixell et al., 2012
AI-15d	6779937	270779	N.I.	40Ar/39Ar	Biotita	191,1±0,7	Creixell et al., 2012
OI-54d	6783411	274069	N.I.	40Ar/39Ar	Biotita	190,8±0,6	Creixell et al., 2012
37	6.86778e+06	307463	N.I.	40Ar/39Ar	Biotita	190,5±1,0	Arévalo and Welkner, 2008
OI-64d	6786097	277767	N.I.	40Ar/39Ar	Biotita	190,4±0,7	Creixell et al., 2012
4-V1	7.03385e+06	322769	Relincho	40Ar/39Ar	Anfibola	190,20 ± 0,6	Godoy and Lara, 1999
6-V2	7.02674e+06	335483	Relincho	40Ar/39Ar	Anfibola	189,60 ± 0,6	Godoy and Lara, 1999
CI-16d	6777592	264644	N.I.	40Ar/39Ar	Biotita	189,2±0,8	Creixell et al., 2012
CI-16d	6777592	264644	N.I.	40Ar/39Ar	Anfíbola	189,1±1,2	Creixell et al., 2012
2	6.9989e+06	309651	N.I.	40Ar/39Ar	Hornblenda	189,00 ± 1,0	Godoy et al., 2003
8-V1	7.06195e+06	341602	Flamenco	40Ar/39Ar	Anfibola	188,70 ± 0,7	Godoy and Lara, 1999
1152	6.86605e+06	307898	N.I.	40Ar/39Ar	Biotita	188,4±2,0	Arévalo and Welkner, 2008
5-V1	7.03509e+06	330669	Relincho	40Ar/39Ar	Anfibola	187,10 ± 1,4	Godoy and Lara, 1999
VW-198	6797288	264882	Capote Granodiorite	40Ar/39Ar	Anfibola	167,9±1,6	Welkner et al., 2006
VW-218	6808255	272630	Capote Granodiorite	40Ar/39Ar	Anfibola	165,6±1,6	Welkner et al., 2006
11-V2	7.06998e+06	360949	Las Animas	40Ar/39Ar	Hornblenda	164,10 ± 3,8	Godoy and Lara, 1998b
VW-27	6885836	299610	N.I.	40Ar/39Ar	Biotita	162,3±3,0	Arévalo and Welkner, 2008
Reg475	7050118	350326	Las Animas	40Ar/39Ar	Muscovita	158.9±0.5	Godoy and Lara, 1999
Reg474	7050118	350326	Las Animas	40Ar/39Ar	Muscovita	158.4±1.1	Godoy and Lara, 1999
VW-23	6885703	301640	N.I.	40Ar/39Ar	Biotita	156,1±3,0	Arévalo and Welkner, 2008
10-V2	7.06244e+06	355574	Las Animas	40Ar/39Ar	Hornblenda	153,00 ± 1,0	Godoy and Lara, 1998a
VW-112	6808077	269098	La Totora Granodiorite	40Ar/39Ar	Biotita	151,6±1,8	Welkner et al., 2006
VW-166	6818520	284263	La Totora Granodiorite	40Ar/39Ar	Anfibola	151,3±1,4	Welkner et al., 2006
145	6888837	310975	N.I.	40Ar/39Ar	Biotita	149,0±3,0	Arévalo and Welkner, 2008
ACh-42Ad	6740108	275652	N.I.	40Ar/39Ar	Biotita	148±0,5	Creixell et al., 2012
VW-84	6851831	299902	N.I.	40Ar/39Ar	Plagioclasa	147,1±1,8	Arévalo and Welkner, 2008
14-V4	7.02114e+06	349787	Cerro Moradito	40Ar/39Ar	Anfibola	145,80 ± 1,1	Godoy and Lara, 1999
15-V1	7.0349e+06	355976	Cerro Moradito	40Ar/39Ar	Hornblenda	140,10 ± 0,8	Godoy and Lara, 1998a
4	6.9668e+06	333332	N.I.	40Ar/39Ar	Hornblenda	140,00 ± 1,0	Godoy et al., 2003
12	6966838	333339	Cerro Morado	40Ar/39Ar	Hornblenda	139.6±0.6	Dallmeyer et al., 1996
3	6.97229e+06	341860	N.I.	40Ar/39Ar	Hornblenda	138,00 ± 1,0	Godoy et al., 2003
15	7034987	356012	Cerro Moradito	40Ar/39Ar	Hornblenda	138.9±0.4	Dallmeyer et al., 1996
Reg198	6972244	341821	Cerro Morado	40Ar/39Ar	Hornblenda	138.4±0.9	Godoy et al., 2003
13	6972337	341866	Cerro Morado	40Ar/39Ar	Hornblenda	137.6±0.5	Dallmeyer et al., 1996
VW-40	6874428	304246	N.I.	40Ar/39Ar	Anfibola	134,0±2,8	Arévalo and Welkner, 2008
GCH-68	7061150	365012	Las Tazas	40Ar/39Ar	Hornblenda	133.3±0.4	Wilson et al., 2000
VW-181	6828209	291712	La Arena Monzodiorite	40Ar/39Ar	Biotita	132,2±1,2	Welkner et al., 2006
MG992-6	6836033	301766	Infiernillo	40Ar/39Ar	Biotita	130,54±0,90	Gipson et al., 2003
MCh-7d	6760631	284504	N.I.	40Ar/39Ar	Anfíbola	130,1±0,9	Creixell et al., 2012
MG992-2	6867543	316305	N.I.	40Ar/39Ar	Biotita	130,02±0,94	Gipson et al., 2003
JV-59	6853150	308775	N.I.	40Ar/39Ar	Anfibola	129,9±0,9	Valenzuela, 2002
MG992-4	6838856	296626	Infiernillo	40Ar/39Ar	Biotita	129,38±0,95	Gipson et al., 2003
VW-163	6829635	291148	La Arena Monzodiorite	40Ar/39Ar	Anfibola	129,3±2,4	Welkner et al., 2006
ACh-44d	6736123	276898	N.I.	40Ar/39Ar	Anfíbola	129,2±1,1	Creixell et al., 2012
1148	6866625	314075	N.I.	40Ar/39Ar	Anfibola	129,0±1,1	Valenzuela, 2002
RV-209	6798434	299128	Retamilla	40Ar/39Ar	Biotita	128,3±0,6	Arévalo et al., 2009
CI-61D	6772486	287827	N.I.	40Ar/39Ar	Biotita	128,1±0,6	Creixell et al., 2012
OI-136d	6784769	297554	N.I.	40Ar/39Ar	Anfíbola	127,9±1,5	Creixell et al., 2012
MCh-05d	6764870	285666	N.I.	40Ar/39Ar	Anfíbola	127,4±0,3	Creixell et al., 2012
CI-70d	6762202	290738	N.I.	40Ar/39Ar	Anfíbola	127,4±0,8	Creixell et al., 2012
Ach-57d	6.7341e+06	280388	N.I.	40Ar/39Ar	Biotita	127,4±0,5	Creixell et al., 2012
JV-90	6838994	312363	Retamilla	40Ar/39Ar	Biotita	127,1±1,0	Arévalo et al., 2009
CV-1156	6.84589e+06	317261	Retamilla	40Ar/39Ar	Anfibola	126,9±0,8	Valenzuela, 2002
18-V1	7.05887e+06	374164	Sierra Dieciocho	40Ar/39Ar	Hornblenda	126,80 ± 0,5	Godoy and Lara, 1998a
MCh-43d	6760413	288756	N.I.	40Ar/39Ar	Anfíbola	126,6±0,7	Creixell et al., 2012
OI-146d	6787488	297939	N.I.	40Ar/39Ar	Biotita	126,4±0,8	Creixell et al., 2012
MCh-89d	6760684	289326	N.I.	40Ar/39Ar	Anfíbola	126,4±0,5	Creixell et al., 2012
AV-122-1	6.86933e+06	323317	N.I.	40Ar/39Ar	Biotita	126,4±1,6	Arévalo and Welkner, 2008
RV-102	6811300	307393	La Higuera	40Ar/39Ar	Anfibola	126,3±0,7	Arévalo et al., 2009
MG992-8	6857847	307530	N.I.	40Ar/39Ar	Biotita	126,28±0,99	Gipson et al., 2003
MG992-7	6838736	313427	Retamilla	40Ar/39Ar	Biotita	126,2±0,4	Gipson et al., 2003
VW-151	6832969	297412	Infiernillo	40Ar/39Ar	Anfibola	125,9±2,2	Welkner et al., 2006
23-V1	7.05397e+06	372483	Sierra Dieciocho	40Ar/39Ar	Hornblenda	125,70 ± 0,6	Godoy and Lara, 1998a
RV-119-2	6806837	312286	La Higuera	40Ar/39Ar	Actinolita	125,6±1,4	Arévalo et al., 2009
OI-155d	6786457	302270	N.I.	40Ar/39Ar	Anfíbola	125,1±0,8	Creixell et al., 2012
RV-119-1	6806837	312286	La Higuera	40Ar/39Ar	Actinolita	125,1±1,7	Arévalo et al., 2009
OI-146d	6787488	297939	N.I.	40Ar/39Ar	Anfíbola	124,8±0,7	Creixell et al., 2012
VW-151	6832969	297412	Infiernillo	40Ar/39Ar	Biotita	124,7±2,2	Welkner et al., 2006
OI-289	6787703	297790	N.I.	40Ar/39Ar	Anfíbola	124,6±1	Creixell et al., 2012
OI-288d	6787611	298527	N.I.	40Ar/39Ar	Anfíbola	124,5±0,6	Creixell et al., 2012
RV-5	6802400	307440	La Higuera	40Ar/39Ar	Anfibola	124,3±1,9	Arévalo et al., 2009
OI-167d	6784288	300524	N.I.	40Ar/39Ar	Biotita	124,2±0,7	Creixell et al., 2012
MG992-10	6830649	320364	La Higuera	40Ar/39Ar	Biotita	123,7±0,9	Gipson et al., 2003
OI-141d	6787691	297436	N.I.	40Ar/39Ar	Anfíbola	123,3±1,9	Creixell et al., 2012
RV-121	6811736	314178	El Pingo	40Ar/39Ar	Anfibola	123,3±1,9	Arévalo et al., 2009
RV-8A	6817500	309260	La Higuera	40Ar/39Ar	Anfibola	123,2±1,2	Arévalo et al., 2009
RV-208	6797804	306607	El Ruso	40Ar/39Ar	Actinolita	123±3	Arévalo et al., 2009
JV-42	6835600	322650	La Higuera	40Ar/39Ar	Anfibola	122,7±1,5	Valenzuela, 2002
245	6.81976e+06	314277	La Higuera	40Ar/39Ar	Biotita	122,3±1,3	Arévalo et al., 2009
19	6.85262e+06	328735	N.I.	40Ar/39Ar	Anfibola	122,1±1,3	Arévalo and Welkner, 2008
AV-66-1	6.85491e+06	319808	N.I.	40Ar/39Ar	Actinolita	122±4	Arévalo and Welkner, 2008
CCH-32d	6760312	301345	N.I.	40Ar/39Ar	Biotita	121,6±1	Creixell et al., 2012
AV-66-3	6.85491e+06	319808	N.I.	40Ar/39Ar	Actinolita	121±5	Arévalo and Welkner, 2008
OI-303	6786281	296548	N.I.	40Ar/39Ar	Anfíbola	120,9±1,2	Creixell et al., 2012
ES-1810	6656241	287225	N.I.	40Ar/39Ar	Biotita	120,9±1,1	Emparan and Pineda, 2006
RV-19B	6816900	313130	La Higuera	40Ar/39Ar	Plagioclasa	120,8±1,4	Arévalo et al., 2009
MCh-80d	6756241	296431	N.I.	40Ar/39Ar	Biotita	120±0,4	Creixell et al., 2012
RV-21B	6815600	313120	La Higuera	40Ar/39Ar	Plagioclasa	120,0±1,7	Arévalo et al., 2009
MCh-64d	6756675	294770	N.I.	40Ar/39Ar	Anfíbola	119,3±0,6	Creixell et al., 2012
Ach-69d	6735839	287392	N.I.	40Ar/39Ar	Biotita	119,3±0,6	Creixell et al., 2012
Ach-61d	6747907	294491	N.I.	40Ar/39Ar	Biotita	118,4±0,6	Creixell et al., 2012
ACh-50d	6757649	297547	N.I.	40Ar/39Ar	Biotita	118,3±0,7	Creixell et al., 2012
URM-118t	6711578	284230	N.I.	40Ar/39Ar	Biotita	118,29±0,16	Arredondo et al., 2017
Ach-65d	6741792	289851	N.I.	40Ar/39Ar	Anfíbola	117,9±1,8	Creixell et al., 2012
Ach-68d	6740963	288106	N.I.	40Ar/39Ar	Anfíbola	117,9±1,3	Creixell et al., 2012
CV-1095	6.95425e+06	349615	N.I.	40Ar/39Ar	Biotita	116,80 ± 0,8	Blanco et al., 2003
RV-94-1	6868900	323450	N.I.	40Ar/39Ar	Actinolita	116±4	Arévalo and Welkner, 2008
Ach-86d	6739682	299089	N.I.	40Ar/39Ar	Biotita	115,5±0,6	Creixell et al., 2012
243	6.79339e+06	306822	La Higuera	40Ar/39Ar	Anfibola	114,5±1,2	Arévalo et al., 2009
CI-118d	6766476	302328	N.I.	40Ar/39Ar	Anfíbola	113±1,7	Creixell et al., 2012
CA-117	6955735	370417	San Gregorio	40Ar/39Ar	Biotita	111.5±0.4	Arévalo, 2005b
AV-244	6.8058e+06	315671	Pirina	40Ar/39Ar	Anfibola	110,3±1,2	Arévalo et al., 2009
RV-200	6803152	313063	Pirina	40Ar/39Ar	Anfibola	109,7±0,7	Arévalo et al., 2009
RV-126	6803817	315488	Pirina	40Ar/39Ar	Anfibola	107,9±0,7	Arévalo et al., 2009
20-V2	7.0312e+06	364611	La Borracha	40Ar/39Ar	Hornblenda	107,40 ± 0,5	Godoy and Lara, 1998a
ES-1896	6.65464e+06	301000	Infiernillo	40Ar/39Ar	Biotita	106,2±0,8	Emparan and Pineda, 2006
ES-1898	6.65683e+06	300014	N.I.	40Ar/39Ar	Anfíbola	105,7±0,8	Emparan and Pineda, 2006
RV-125	6804773	315573	Pirina	40Ar/39Ar	Biotita	105,2±0,6	Arévalo et al., 2009
246	6.81468e+06	316283	N.I.	40Ar/39Ar	Anfibola	104±8	Arévalo et al., 2009
244	6.8058e+06	315671	La Higuera	40Ar/39Ar	Anfibola	103,8±2,8	Arévalo et al., 2009
17-V2	7.04252e+06	374726	Remolino	40Ar/39Ar	Hornblenda	102,30 ± 1,5	Godoy and Lara, 1998a
AV-776	6.8161e+06	321211	Florida	40Ar/39Ar	Biotita	101,4±0,5	Arévalo et al., 2009
Reg128	6960206	354940	Sierra Atacama Diorite	40Ar/39Ar	Actinolita	99.3±1	Arévalo, 2005a
241	6.79189e+06	316783	Domeyko	40Ar/39Ar	Biotita	98,7±1,6	Arévalo et al., 2009
109	6.89436e+06	349651	N.I.	40Ar/39Ar	Anfibola	98,5±1,7	Arévalo and Welkner, 2008
OI-179	6782992	308504	N.I.	40Ar/39Ar	Biotita	96±0,5	Creixell et al., 2012
KP-20	6777152	309969	N.I.	40Ar/39Ar	Biotita	94,8±1	Maksaev et al., 2010
FX-380-2	6892905	351245	N.I.	40Ar/39Ar	Anfibola	94,36±1,08	Lieben, 2000
Ach-92d	6735148	301040	N.I.	40Ar/39Ar	Biotita	94,2±0,6	Creixell et al., 2012
Ach-90d	6736889	302144	N.I.	40Ar/39Ar	Biotita	93,6±1,4	Creixell et al., 2012
AV-214	6.82305e+06	332950	Camarones	40Ar/39Ar	Biotita	93,5±0,4	Arévalo et al., 2009
Ach-85d	6740444	305844	N.I.	40Ar/39Ar	Biotita	93,1±0,6	Creixell et al., 2012
ACH-131d	6.74006e+06	307102	N.I.	40Ar/39Ar	Biotita	92,6±0,6	Creixell et al., 2013
KP-73	6780792	307534	N.I.	40Ar/39Ar	Anfíbola	91,4±3,5	Morelli, 2008
PR-13	6823150	323820	Camarones	40Ar/39Ar	K Feld	91,4±0,2	Fox, 2000
MG99-8	6819851	332034	Camarones	40Ar/39Ar	Biotita	91,3±0,8	Gipson et al., 2003
KF-257	6823132	323956	Camarones	40Ar/39Ar	K Feld	90,7±0,7	Fox, 2000
HC-480	6.9222e+06	294551	N.I.	K-Ar	Biotita	216,00 ± 5,0	Blanco et al., 2003
Reg459b	6930368	298516	Los Cachos Diorite	K-Ar	Biotita	211±5	Blanco et al., 2003
VW-67	6888485	285736	N.I.	K-Ar	Biotita	208±5	Arévalo and Welkner, 2008
CAL-58.4	6.9698e+06	309544	N.I.	K-Ar	Biotita	207,00 ± 5,0	Godoy et al., 2003
CAL-61.1	6.98973e+06	311495	Puerto Viejo Monzogranite	K-Ar	Biotita	205,00 ± 5,0	Godoy et al., 2003
MO-1143	7.08452e+06	336825	Barquito	K-Ar	Biotita	204,00 ± 4,0	Godoy and Lara, 1998b
CAL-61.4	6.9767e+06	314230	Puerto Viejo Monzogranite	K-Ar	Biotita	203,00 ± 5,0	Godoy et al., 2003
HC-124-b	6.9317e+06	299350	N.I.	K-Ar	Biotita	203,00 ± 5,0	Blanco et al., 2003
VW-99	6897481	303709	N.I.	K-Ar	Biotita	203±5	Arévalo and Welkner, 2008
VW-106	6889548	296517	N.I.	K-Ar	Biotita	203±5	Arévalo and Welkner, 2008
3C-152A	7.11541e+06	379201	Capitana	K-Ar	Muscovita	202,00 ± 5,0	Godoy and Lara, 1998b
CAL-58.6	6.97203e+06	312334	Puerto Viejo Monzogranite	K-Ar	Biotita	202,00 ± 5,0	Godoy et al., 2003
3C-152B	7.1154e+06	379204	Capitana	K-Ar	Muscovita	199,00 ± 7,0	Godoy and Lara, 1998b
RJ-JSG-01-DA	6.92398e+06	311000	Algodones Granite	K-Ar	Biotita	198,00 ± 5,0	Blanco et al., 2003
PV-124	6786510	275630	N.I.	K-Ar	Biotita	198±5	Creixell et al., 2012
PV-124	6786510	275630	N.I.	K-Ar	Biotita	198 ± 5	Creixell et al., 2012
VW-28	6888077	299075	N.I.	K-Ar	Biotita	197±5	Arévalo and Welkner, 2008
SH-158	7.0593e+06	335150	Flamenco	K-Ar	Biotita	196,00 ± 5,8	Godoy and Lara, 1999
HC-475	6.90433e+06	294524	Rincon de las Minas Granite	K-Ar	Biotita	196,00 ± 6,0	Blanco et al., 2003
HC-520	6.93105e+06	298889	N.I.	K-Ar	Hornblenda	195,00 ± 6,0	Blanco et al., 2003
HC-479	6.91877e+06	293560	N.I.	K-Ar	Biotita	195,00 ± 5,0	Blanco et al., 2003
Reg480	7034143	322973	Relincho	K-Ar	Biotita	193.5±5.6	Godoy and Lara, 1999
SH-163	7.0834e+06	334645	Barquito	K-Ar	Biotita	193,00 ± 3,0	Godoy and Lara, 1998b
CAL-41.8	6.97744e+06	311110	Puerto Viejo Monzogranite	K-Ar	Biotita	193,00 ± 5,0	Godoy et al., 2003
SH-53	7.0116e+06	321700	N.I.	K-Ar	Biotita	192,00 ± 3,0	Godoy et al., 2003
HC-487	6.92697e+06	316617	Algodones Granite	K-Ar	Biotita	192,00 ± 5,0	Blanco et al., 2003
VW-10	6891451	304488	N.I.	K-Ar	Biotita	192±5	Arévalo and Welkner, 2008
1152	6.86605e+06	307898	N.I.	K-Ar	Biotita	189±4	Arévalo and Welkner, 2008
CAL-61.5	6.9729e+06	319532	Cerro Chascón Granodiorite	K-Ar	Biotita	188,00 ± 4,0	Godoy et al., 2003
SH-133	6.991e+06	306000	Morro Copiapo Granodiorite	K-Ar	Biotita	187,00 ± 3,0	Godoy et al., 2003
HC-264	6.94553e+06	317827	Campanita Granite	K-Ar	Biotita	187,00 ± 4,0	Blanco et al., 2003
HC-452	6.90835e+06	295225	N.I.	K-Ar	Biotita	187,00 ± 4,0	Blanco et al., 2003
SH-111A	6.97567e+06	308200	N.I.	K-Ar	Biotita	186,00 ± 3,0	Godoy et al., 2003
HC-256	6.95351e+06	321055	Campanita Granite	K-Ar	Biotita	185,00 ± 4,0	Blanco et al., 2003
HC-486	6.92051e+06	311992	Campanita Granite	K-Ar	Biotita	185,00 ± 4,0	Blanco et al., 2003
OI-24d	6769290	264784	N.I.	K-Ar	Biotita	185±4	Creixell et al., 2012
SH-526	7.05882e+06	343875	Flamenco	K-Ar	Biotita	182,00 ± 5,4	Godoy and Lara, 1999
s/n	7.01553e+06	322146	Relincho	K-Ar	Anfibola	182,00 ± 6,0	Godoy and Lara, 1999
SH-152	7.03212e+06	321892	Relincho	K-Ar	Biotita	181,00 ± 5,4	Godoy and Lara, 1999
CAL-40.6	6.99522e+06	308720	Morro Copiapo Granodiorite	K-Ar	Biotita	180,00 ± 4,0	Godoy et al., 2003
VW-12	6891535	288303	N.I.	K-Ar	Roca total	179±6	Arévalo and Welkner, 2008
VW-12	6891535	288303	N.I.	K-Ar	Roca total	179±6	Arévalo and Welkner, 2008
VW-97	6819230	275196	N.I.	K-Ar	Biotita	174±4	Welkner et al., 2006
JBC-90-38	6.97165e+06	310000	N.I.	K-Ar	Sericita	172,00 ± 6,0	Godoy et al., 2003
VW-201	6801450	255925	Capote Granodiorite	K-Ar	Biotita	171±4	Welkner et al., 2006
VW-198	6797288	264882	Capote Granodiorite	K-Ar	Biotita	168±4	Welkner et al., 2006
HC-31A	6.99475e+06	333100	N.I.	K-Ar	Biotita	165,00 ± 4,0	Godoy et al., 2003
CAL-28.10	6.96915e+06	326100	N.I.	K-Ar	Biotita	165,00 ± 4,0	Godoy et al., 2003
VW-112	6808077	269098	La Totora Granodiorite	K-Ar	Biotita	165±4	Welkner et al., 2006
VW-27	6885836	299610	N.I.	K-Ar	Biotita	163±4	Arévalo and Welkner, 2008
HC-105	6.9937e+06	337800	Sierra El Roble	K-Ar	Biotita	162,00 ± 4,0	Godoy et al., 2003
47	6.88263e+06	307965	N.I.	K-Ar	Biotita	162±4	Arévalo and Welkner, 2008
S/N-34	7.07557e+06	354613	Las Animas	K-Ar	Biotita	161,00 ± 4,0	Godoy and Lara, 1998b
3C-269	7.02909e+06	345657	N.I.	K-Ar	Biotita	161,00 ± 4,0	Godoy and Lara, 1999
JBC-90-30	6.96225e+06	318075	Puerto Viejo Monzogranite	K-Ar	Muscovita	161,00 ± 4,0	Godoy et al., 2003
3C-434	7.04347e+06	349875	Las Animas	K-Ar	Biotita	160,00 ± 4,0	Godoy and Lara, 1999
C50-D72	7.07558e+06	354344	Las Animas	K-Ar	Biotita	159,70 ± 1,6	Godoy and Lara, 1998b
3C-419	7.03506e+06	346483	Cuevitas, Peñablanca y Sierra El Roble	K-Ar	Biotita	159,00 ± 4,0	Godoy and Lara, 1999
3C-396	7.01408e+06	344983	Cuevitas, Peñablanca y Sierra El Roble	K-Ar	Biotita	159,00 ± 4,0	Godoy and Lara, 1999
VW-94	6821095	277364	La Totora Granodiorite	K-Ar	Biotita	159±4	Welkner et al., 2006
146	6886629	305315	N.I.	K-Ar	Muscovita	159±4	Arévalo and Welkner, 2008
CAL-42.4	6.9634e+06	319900	Puerto Viejo Monzogranite	K-Ar	Biotita	158,00 ± 4,0	Godoy et al., 2003
JBC-90-26	6.96132e+06	316357	Puerto Viejo Monzogranite	K-Ar	Sericita	158,00 ± 4,0	Godoy et al., 2003
VW-23	6885703	301640	N.I.	K-Ar	Biotita	158±4	Arévalo and Welkner, 2008
3C-433	7.05037e+06	350482	Las Animas	K-Ar	Biotita	157,00 ± 4,0	Godoy and Lara, 1999
HC-47A	6.9777e+06	335500	N.I.	K-Ar	Biotita	155,00 ± 4,0	Godoy et al., 2003
PG-15	6660752	271898	N.I.	K-Ar	Biotita	154±4	Gana, 1991
SIG0111	6.94629e+06	325275	N.I.	K-Ar	Sericita	153,00 ± 4,0	Blanco et al., 2003
VW-218	6808255	272630	Capote Granodiorite	K-Ar	Biotita	152±4	Welkner et al., 2006
SH-531	6.88647e+06	310116	N.I.	K-Ar	Biotita	151,9±8,8	Zentilli, 1974
SH-529	6.89206e+06	313304	N.I.	K-Ar	Biotita	150,4±4,6	Zentilli, 1974
3C-265	7.02554e+06	349838	Cerro Moradito	K-Ar	Biotita	150,00 ± 4,0	Godoy and Lara, 1999
VW-166	6818520	284263	La Totora Granodiorite	K-Ar	Biotita	150±4	Welkner et al., 2006
S/N-24	7.08058e+06	356686	Las Animas	K-Ar	Biotita	148,00 ± 7,0	Godoy and Lara, 1998b
VW-90	6837252	275456	La Totora Granodiorite	K-Ar	Biotita	148±4	Welkner et al., 2006
ES-1457	6656504	263838	N.I.	K-Ar	Biotita	148±4	Emparan and Pineda, 2006
HC-125	6.9828e+06	338400	N.I.	K-Ar	Biotita	146,00 ± 4,0	Godoy et al., 2003
HC-364	6.9242e+06	323800	N.I.	K-Ar	Biotita	144,00 ± 3,0	Blanco et al., 2003
HC-490	6.90841e+06	321714	N.I.	K-Ar	Biotita	143,00 ± 4,0	Blanco et al., 2003
ES-1474	6665077	272700	N.I.	K-Ar	Biotita	143±4	Emparan and Pineda, 2006
SIG0110	6.94629e+06	325275	N.I.	K-Ar	Sericita	142,00 ± 5,0	Blanco et al., 2003
ES-1469	6654835	275216	N.I.	K-Ar	Biotita	142±3	Emparan and Pineda, 2006
HC-41	6.98325e+06	339800	Cerro Morado	K-Ar	Biotita	141,00 ± 4,0	Godoy et al., 2003
HC-344	6.90865e+06	311700	N.I.	K-Ar	Biotita	141,00 ± 3,0	Blanco et al., 2003
ES-1709	6668797	274957	N.I.	K-Ar	Biotita	141±3	Emparan and Pineda, 2006
ES-1456	6655424	261344	N.I.	K-Ar	Biotita	141±3	Emparan and Pineda, 2006
HC-89	6.9663e+06	328260	N.I.	K-Ar	Biotita	140,00 ± 3,0	Godoy et al., 2003
HC-346	6.9103e+06	316400	N.I.	K-Ar	Biotita	140,00 ± 3,0	Blanco et al., 2003
PG-371	6656562	270988	N.I.	K-Ar	Biotita	140±3	Gana, 1991
ES-1454	6653161	264564	N.I.	K-Ar	Biotita	140±3	Emparan and Pineda, 2006
HC-464	6.90923e+06	309750	N.I.	K-Ar	Biotita	139,00 ± 3,0	Blanco et al., 2003
93	6.90651e+06	311180	N.I.	K-Ar	Biotita	139,00 ± 3,0	Blanco et al., 2003
CV-752	7.00832e+06	357241	Cerro Morado	K-Ar	Biotita	138,00 ± 3,0	Arévalo, 2005a
JBC-91-73	6.98412e+06	340024	N.I.	K-Ar	Muscovita	138,00 ± 3,0	Godoy et al., 2003
VW-151	6832969	297412	Infiernillo	K-Ar	Biotita	138±3	Welkner et al., 2006
PG-380	6670677	275048	N.I.	K-Ar	Biotita	138±5	Gana, 1991
JBC-80-14	6.99798e+06	349421	Cerro Morado	K-Ar	Sericita	137,00 ± 5,0	Godoy et al., 2003
HC-8A	6.99533e+06	350910	Cerro Morado	K-Ar	Biotita	137,00 ± 3,0	Godoy et al., 2003
CV-782	6.99463e+06	353541	Ramadillas	K-Ar	Biotita	137,00 ± 3,0	Arévalo, 2005a
JBC-90-45	6.9687e+06	326689	Sierra El Roble	K-Ar	Sericita	137,00 ± 4,0	Godoy et al., 2003
HC-488	6.92169e+06	321784	N.I.	K-Ar	Biotita	137,00 ± 3,0	Blanco et al., 2003
VW-116	6825802	292853	Infiernillo	K-Ar	Biotita	137±3	Welkner et al., 2006
ES-1475	6664582	275182	N.I.	K-Ar	Biotita	137±3	Emparan and Pineda, 2006
JBC-91-60	6.97887e+06	339278	Cerro Morado	K-Ar	Sericita	136,00 ± 3,0	Godoy et al., 2003
JV-90	6838994	312363	Retamilla	K-Ar	Biotita	136±3	Valenzuela, 2002
JV-92	6829326	294426	Infiernillo	K-Ar	Biotita	136±3	Valenzuela, 2002
VW-109	6820180	290021	Infiernillo	K-Ar	Biotita	136±3	Welkner et al., 2006
3C-443	7.02072e+06	350980	Cerro Morado	K-Ar	Biotita	135,00 ± 3,0	Godoy and Lara, 1999
HC-521	6.91214e+06	311950	N.I.	K-Ar	Biotita	135,00 ± 5,0	Blanco et al., 2003
VW-181	6828209	291712	La Arena Monzodiorite	K-Ar	Biotita	135±3	Welkner et al., 2006
CV-785	6.9957e+06	355962	Cerro Morado	K-Ar	Biotita	134,00 ± 3,0	Arévalo, 2005a
JBC-91-69	6.98443e+06	339436	N.I.	K-Ar	Muscovita	134,00 ± 3,0	Godoy et al., 2003
CV-754	7.00425e+06	357700	Cerro Morado	K-Ar	Biotita	133,00 ± 3,0	Arévalo, 2005a
JBC-91-05	6.96627e+06	338344	Cerro Morado	K-Ar	Muscovita	133,00 ± 3,0	Godoy et al., 2003
HC-140	6.9427e+06	344800	N.I.	K-Ar	Biotita	133,00 ± 3,0	Blanco et al., 2003
1150	6830025	320825	La Higuera	K-Ar	Biotita	133±3	Arévalo et al., 2009
JV-59	6853150	308775	N.I.	K-Ar	Biotita	133±3	Valenzuela, 2002
JBC-80-09	6.99583e+06	347732	Cerro Morado	K-Ar	Muscovita	132,00 ± 3,0	Godoy et al., 2003
JBC-91-56	6.97796e+06	339478	Cerro Morado	K-Ar	Muscovita	132,00 ± 3,0	Godoy et al., 2003
JV-002	6840500	297650	Infiernillo	K-Ar	Biotita	132±3	Valenzuela, 2002
JV-2	6.8405e+06	297650	N.I.	K-Ar	Biotita	132,00 ± 3,0	Valenzuela, 2002
VW-163	6829635	291148	La Arena Monzodiorite	K-Ar	Biotita	132±3	Welkner et al., 2006
1134	6.85852e+06	308875	N.I.	K-Ar	Biotita	132±3	Arévalo and Welkner, 2008
Sal-449	7.10868e+06	375199	Sierra Aspera	K-Ar	Biotita	131,00 ± 5,0	Godoy and Lara, 1998b
MO-1095	7.09149e+06	378306	Sierra Aspera	K-Ar	Biotita	131,00 ± 3,0	Godoy and Lara, 1998b
FA-402	7.09025e+06	365997	Las Animas	K-Ar	Biotita	131,00 ± 4,0	Godoy and Lara, 1998b
VW-160	6837189	294596	La Arena Monzodiorite	K-Ar	Biotita	131±3	Welkner et al., 2006
RV-209	6798434	299128	Retamilla	K-Ar	Biotita	131±3	Welkner et al., 2006
ES-1409	6709284	275270	N.I.	K-Ar	Biotita	131±3	Emparan and Pineda, 2000
PG-393	6704079	275220	N.I.	K-Ar	Biotita	131±3	Gana, 1991
63	6.89714e+06	327956	N.I.	K-Ar	Biotita	131±3	Arévalo and Welkner, 2008
61	6.89154e+06	324976	N.I.	K-Ar	Anfibola	131±5	Arévalo and Welkner, 2008
MO-846	7.1153e+06	373004	Sierra Pastenes	K-Ar	Biotita	130,00 ± 5,0	Godoy and Lara, 1998b
JN-322	7.09042e+06	366255	Las Tazas	K-Ar	Biotita	130,00 ± 4,0	Godoy and Lara, 1998b
SP1	7.09034e+06	366195	Las Tazas	K-Ar	Biotita	130,00 ± 3,0	Godoy and Lara, 1998b
HC-492	6.90183e+06	330503	N.I.	K-Ar	Biotita	130,00 ± 3,0	Blanco et al., 2003
JV-42	6835600	322650	La Higuera	K-Ar	Biotita	130±3	Valenzuela, 2002
ES-1517	6733530	275829	N.I.	K-Ar	Biotita	130±3	Emparan and Pineda, 2000
ES-1392	6727255	276321	N.I.	K-Ar	Biotita	130±3	Emparan and Pineda, 2000
ES-1431	6679899	281942	N.I.	K-Ar	Biotita	130±3	Emparan and Pineda, 2000
1131	6.85864e+06	308036	N.I.	K-Ar	Biotita	130±3	Arévalo and Welkner, 2008
JN-348	7.08737e+06	365311	Las Tazas	K-Ar	Biotita	129,00 ± 4,0	Godoy and Lara, 1998b
1156	6.84589e+06	317261	Retamilla	K-Ar	Anfibola	129±5	Arévalo et al., 2009
JV-47	6833875	300125	Infiernillo	K-Ar	Biotita	129±3	Valenzuela, 2002
VW-243	6.82346e+06	291391	Infiernillo	K-Ar	Biotita	129±3	Welkner et al., 2006
PV-100	6786820	298480	N.I.	K-Ar	Biotita	129±4	Creixell et al., 2012
PG-398	6701124	276450	N.I.	K-Ar	Biotita	129±3	Gana, 1991
MO-1092	7.08839e+06	376018	Sierra Aspera	K-Ar	Biotita	128,00 ± 3,0	Godoy and Lara, 1998b
VW-162	6826809	289718	La Arena Monzodiorite	K-Ar	Biotita	128±3	Welkner et al., 2006
ES-1410	6715712	276488	N.I.	K-Ar	Biotita	128±3	Emparan and Pineda, 2000
ES-1478	6710535	277793	N.I.	K-Ar	Biotita	128±3	Emparan and Pineda, 2000
ES-1606	6709273	280388	N.I.	K-Ar	Biotita	128±3	Emparan and Pineda, 2000
27	6.87665e+06	320787	N.I.	K-Ar	Anfibola	128±4	Arévalo and Welkner, 2008
HC-497	6.93814e+06	347351	N.I.	K-Ar	Biotita	127,00 ± 3,0	Blanco et al., 2003
1151	6844025	326475	Marañón	K-Ar	Biotita	127±3	Arévalo et al., 2009
VW-21	6883665	300068	N.I.	K-Ar	Roca total	127±4	Arévalo and Welkner, 2008
SH-493	6.975e+06	349500	Cerro Morado	K-Ar	Biotita	126,00 ± 4,0	Godoy et al., 2003
1156	6.84589e+06	317261	Retamilla	K-Ar	Biotita	126±3	Arévalo et al., 2009
RV-102	6811300	307393	Retamilla	K-Ar	Biotita	126±3	Arévalo et al., 2009
HC-11B	6.9928e+06	346030	Cerro Morado	K-Ar	Biotita	125,00 ± 3,0	Godoy et al., 2003
CV-802	6.97359e+06	355225	Pata de Gallina stock	K-Ar	Biotita	125,00 ± 3,0	Arévalo, 2005a
HC-61A	6.9664e+06	351650	N.I.	K-Ar	Biotita	125,00 ± 3,0	Godoy et al., 2003
HC-498	6.93695e+06	346470	N.I.	K-Ar	Biotita	125,00 ± 3,0	Blanco et al., 2003
ES-1532	6730152	278944	N.I.	K-Ar	Biotita	125±3	Emparan and Pineda, 2000
SH-505	6.9623e+06	343300	Cerro Morado	K-Ar	Biotita	124,00 ± 4,0	Godoy et al., 2003
HC-494	6.91362e+06	344958	N.I.	K-Ar	Biotita	124,00 ± 3,0	Blanco et al., 2003
PG-397	6699404	276960	N.I.	K-Ar	Anfíbola	124±11	Gana, 1991
S/N-55	7.07694e+06	366243	Las Tazas	K-Ar	Biotita	123,00 ± 4,0	Godoy and Lara, 1998b
RV-108	6804091	308575	Retamilla	K-Ar	Biotita	123±3	Arévalo et al., 2009
ES-1394	6732789	276775	N.I.	K-Ar	Biotita	123±3	Emparan and Pineda, 2000
CV-743	7.00121e+06	361777	Sierra Chicharra Diorite	K-Ar	Biotita	122,00 ± 3,0	Arévalo, 2005a
ES-570	6733023	290599	N.I.	K-Ar	Biotita	122±3	Emparan and Pineda, 2000
CV-133	6.9793e+06	368010	N.I.	K-Ar	Biotita	121,00 ± 3,0	Arévalo, 2005a
SH-13	6719269	282290	N.I.	K-Ar	Biotita	120,7±7	Emparan and Pineda, 2000
CV-1095	6.95425e+06	349615	N.I.	K-Ar	Biotita	120,00 ± 3,0	Blanco et al., 2003
HC-281	6.93375e+06	338950	N.I.	K-Ar	Biotita	120,00 ± 3,0	Blanco et al., 2003
ES-1473	6684662	272892	N.I.	K-Ar	Biotita	120±3	Emparan and Pineda, 2000
CV-134	6.97944e+06	368895	N.I.	K-Ar	Biotita	119,00 ± 3,0	Arévalo, 2005a
CV-805	6.97303e+06	363557	La Brea Diorite	K-Ar	Biotita	119,00 ± 2,0	Arévalo, 2005a
CV-143	6.96328e+06	372551	N.I.	K-Ar	Biotita	119,00 ± 3,0	Arévalo, 2005a
HC-69	6.9579e+06	348600	N.I.	K-Ar	Biotita	119,00 ± 3,0	Godoy et al., 2003
CV-1088	6970674	358467	La Brea Diorite	K-Ar	Anfíbola	117±4	Arévalo, 2005a
CV-814	6.96058e+06	371004	La Brea Diorite	K-Ar	Biotita	116,00 ± 3,0	Arévalo, 2005a
SH-518	7.05629e+06	375525	Sierra Dieciocho	K-Ar	Biotita	115,00 ± 3,0	Godoy and Lara, 1998a
3C-331-B	7.01563e+06	379035	San Juan	K-Ar	Biotita	115,00 ± 3,0	Godoy and Lara, 1998a
HC-70	6.9576e+06	350900	N.I.	K-Ar	Biotita	115,00 ± 3,0	Godoy et al., 2003
ES-600	6718544	295739	N.I.	K-Ar	Biotita	115±3	Emparan and Pineda, 2000
CV-756	7.01096e+06	364098	Cerro Morado	K-Ar	Roca total	114,00 ± 4,0	Arévalo, 2005a
CV-689	7.01041e+06	376066	Quebrada El Gato	K-Ar	Biotita	114,00 ± 3,0	Arévalo, 2005a
CV-707	7.00543e+06	368525	La Borracha	K-Ar	Biotita	112,00 ± 3,0	Arévalo, 2005a
CV-268	6.94855e+06	364878	Los Lirios	K-Ar	Biotita	111,00 ± 3,0	Arévalo, 2005b
RV-125	6804773	315573	La Higuera	K-Ar	Biotita	111±3	Arévalo et al., 2009
ES-635	6729304	294949	N.I.	K-Ar	Biotita	111±3	Emparan and Pineda, 2000
ES-594	6712479	289799	N.I.	K-Ar	Biotita	111±3	Emparan and Pineda, 2000
ES-1898	6656911	300027	N.I.	K-Ar	Biotita	111±3	Emparan and Pineda, 2006
CV-804	6.96805e+06	353187	Sierra Chicharra Diorite	K-Ar	Biotita	110,00 ± 3,0	Arévalo, 2005a
CV-142	6.96321e+06	372087	N.I.	K-Ar	Biotita	110,00 ± 4,0	Arévalo, 2005a
RV-121	6811736	314178	La Higuera	K-Ar	Anfibola	110±5	Arévalo et al., 2009
ES-613	6707024	291659	N.I.	K-Ar	Anfíbola	110±5	Emparan and Pineda, 2000
GP-545	6704754	292970	N.I.	K-Ar	Anfíbola	110±6	Emparan and Pineda, 2000
ES-1896	6.65464e+06	301000	N.I.	K-Ar	Biotita	110±3	Emparan and Pineda, 2006
CV-293	6.94183e+06	353743	Sierra Atacama Diorite	K-Ar	Biotita	109,00 ± 3,0	Arévalo, 2005b
ES-541	6714954	304369	N.I.	K-Ar	Biotita	109±3	Emparan and Pineda, 2000
SN11	6684732	290891	N.I.	K-Ar	Biotita	108,5±0	Moscoso et al., 1982a
CV-682	7.00928e+06	369141	La Borracha	K-Ar	Biotita	108,00 ± 3,0	Arévalo, 2005a
ES-2198	6722149	282187	N.I.	K-Ar	Biotita	108±3	Emparan and Pineda, 2000
GP-694	6685255	297620	N.I.	K-Ar	Biotita	108±3	Emparan and Pineda, 2000
3C-587	7.04373e+06	393230	Remolino	K-Ar	Biotita	107,00 ± 3,0	Godoy and Lara, 1998a
CV-781	6.99427e+06	358817	Sierra Chicharra Diorite	K-Ar	Biotita	107,00 ± 3,0	Arévalo, 2005a
SN7	6710597	290404	N.I.	K-Ar	Hornblenda	107	Moscoso et al., 1982a
241	6.79189e+06	316783	Domeyko	K-Ar	Biotita	105±3	Arévalo et al., 2009
SN6	6710597	290404	N.I.	K-Ar	Biotita	105	Moscoso et al., 1982a
14	6.852e+06	315088	N.I.	K-Ar	Roca total	105±4	Arévalo and Welkner, 2008
3C-563-C	7.0374e+06	370600	N.I.	K-Ar	Biotita	104,00 ± 3,0	Godoy and Lara, 1998a
S/N-120	7.03726e+06	371033	La Borracha	K-Ar	Biotita	104,00 ± 3,0	Godoy and Lara, 1998a
CV-290	6.95106e+06	358409	N.I.	K-Ar	Biotita	104,00 ± 3,0	Arévalo, 2005b
RV-193	6815162	323120	Camarones	K-Ar	Biotita	104±3	Arévalo et al., 2009
CV-775	6.98972e+06	365413	Sierra Pajas Blancas Granodiorite	K-Ar	Biotita	103,00 ± 3,0	Arévalo, 2005a
ES-2004	6668259	304144	N.I.	K-Ar	Biotita	103±3	Emparan and Pineda, 2006
RV-204	6794906	311823	Domeyko	K-Ar	Biotita	101±2	Arévalo et al., 2009
RV-202	6795037	316405	Domeyko	K-Ar	Biotita	100±2	Arévalo et al., 2009
RV-203	6794739	316481	Domeyko	K-Ar	Biotita	100±2	Arévalo et al., 2009
SH-16	6715674	281920	N.I.	K-Ar	Roca total	100±2	Emparan and Pineda, 2000
ES-645	6731453	303269	N.I.	K-Ar	Biotita	100±2	Emparan and Pineda, 2000
GP-390	6704354	301270	N.I.	K-Ar	Biotita	100±3	Emparan and Pineda, 2000
RV-205	6796772	312840	Domeyko	K-Ar	Biotita	99±2	Arévalo et al., 2009
MJC-24	6784588	316083	N.I.	K-Ar	Biotita	99±2	Creixell et al., 2013
ES-640	6729454	300089	N.I.	K-Ar	Biotita	99±3	Emparan and Pineda, 2000
196	6.83781e+06	340303	Jilguero Granodiorite	K-Ar	Anfibola	98±4	Arévalo et al., 2009
RV-194	6819359	325206	Camarones	K-Ar	Biotita	98±2	Arévalo et al., 2009
SN9	6707050	298534	N.I.	K-Ar	Biotita	98	Moscoso et al., 1982a
CV-289	6.95601e+06	354537	Sierra Atacama Diorite	K-Ar	Biotita	97,00 ± 2,0	Arévalo, 2005b
RV-206	6792901	308973	Domeyko	K-Ar	Biotita	97±3	Arévalo et al., 2009
ES-1495	6677143	296561	N.I.	K-Ar	Biotita	97±2	Emparan and Pineda, 2006
ES-1251	6733808	320435	N.I.	K-Ar	Anfíbola	96±4	Emparan and Pineda, 2000
GP-546	6706504	299120	N.I.	K-Ar	Biotita	96±3	Emparan and Pineda, 2000
ES-1481	6672345	296385	N.I.	K-Ar	Biotita	96±2	Emparan and Pineda, 2006
Reg079	7003421	363358	Sierra Pajas Blancas Granodiorite	K-Ar	Roca total	95±3	Arévalo, 2005a
214	6.82305e+06	332950	Camarones	K-Ar	Biotita	95±2	Arévalo et al., 2009
RV-192	6817591	328107	Camarones	K-Ar	Biotita	95±2	Arévalo et al., 2009
SN12	6684852	297327	N.I.	K-Ar	Biotita	95	Moscoso et al., 1982a
ES-1497	6678786	300440	N.I.	K-Ar	Biotita	95±2	Emparan and Pineda, 2006
ES-1950	6651220	300438	N.I.	K-Ar	Biotita	94±2	Emparan and Pineda, 2000
3C-278	7.03901e+06	387579	Remolino	K-Ar	Hornblenda	93,00 ± 3,0	Godoy and Lara, 1998a
ES-653	6732673	304249	N.I.	K-Ar	Biotita	93±2	Emparan and Pineda, 2000
208	6.82247e+06	341638	El Carrizo Tonalite	K-Ar	Biotita	91±2	Arévalo et al., 2009
SN10	6703237	292155	N.I.	K-Ar	Biotita	90,4±0	Moscoso et al., 1982a
CV-138	6.96634e+06	371792	N.I.	K-Ar	Anfibola	90,00 ± 3,0	Arévalo, 2005a
SN8	6707050	298534	N.I.	K-Ar	Biotita	89±0,6	Moscoso et al., 1982a
CV-271	6.95717e+06	371402	N.I.	K-Ar	actinolita	88,00 ± 5,0	Arévalo, 2005b
Reg044	7118851	375902	Capitana	U-Pb	Circon	215±0.7	Godoy and Lara, 1998a
ACC 02-07	6890851	288363	N.I.	U-Pb	Circon	208,5±0,5	Cruden et al., 2004
ACC 02-06	6890851	288363	N.I.	U-Pb	Circon	208,2±0,2	Cruden et al., 2004
ACC 02-08	6898076	290610	N.I.	U-Pb	Circon	207,7±1,3	Cruden et al., 2004
ACC 02-10	6881563	288467	N.I.	U-Pb	Circon	206,2±0,3	Cruden et al., 2004
CaB-293	6974396	309799	Puerto Viejo Monzogranite	U-Pb	Circon	196.1±3.3	Girardi, 2014
CaB-292	6972771	319644	Cerro Chascón Granodiorite	U-Pb	Circon	195.5±3.2	Girardi, 2014
AI-15d	6779937	270779	N.I.	U-Pb	Circón	193,9± 2	Creixell et al., 2012
C7B-081	6963003	319917	Puerto Viejo Monzogranite	U-Pb	Circón	192±2.7	Girardi, 2014
OI-54d	6783411	274069	N.I.	U-Pb	Circón	191,4±1,7	Creixell et al., 2012
SGD-208	7062041	346698	Flamenco	U-Pb	Circón	191.1±0.4	Gelcich et al., 2005
Reg467	7059876	341843	Flamenco	U-Pb	Circón	190.1±1.9	Godoy and Lara, 1999
Reg469	7060343	334962	Flamenco	U-Pb	Circón	189.9±2.9	Godoy and Lara, 1999
C9G-386b	7001445	329178	Caldera Gabbro	U-Pb	Circón	181.5±2.7	Girardi, 2014
C9G-388a	7001569	335069	Sierra El Roble	U-Pb	Circón	164.4±3.4	Girardi, 2014
SGD-78	7072763	354049	Las Animas	U-Pb	Circón	161±0.2	Gelcich et al., 2005
SGD-79	7053270	354570	Las Animas	U-Pb	Circón	160.6±0.2	Gelcich et al., 2005
Reg431	7075355	354440	Las Animas	U-Pb	Circón	160±2	Godoy and Lara, 1998a
Reg021	7074879	354366	Las Animas	U-Pb	Circón	159.7±1	Godoy and Lara, 1998a
VW-163	6829635	291148	La Arena Monzodiorite	U-Pb	Circon	156,5±1,3	Welkner et al., 2006
SGD-115	7039932	360591	Cerro Morado	U-Pb	Circon	149±0.23	Gelcich et al., 2005
SH-14	6716000	276700	N.I.	U-Pb	Circón	145±4	Emparan and Pineda, 2000
ES-1410	6715712	276488	N.I.	U-Pb	Circón	145,0±4	Emparan and Pineda, 2000
Ach-40d	6739640	278474	N.I.	U-Pb	Circón	143,3±1,3	Creixell et al., 2012
SGD-83	7057060	366877	Cerro Morado	U-Pb	Circón	141±0.16	Gelcich et al., 2005
SGD-82	7051238	361164	Las Tazas	U-Pb	Circón	139±0.17	Gelcich et al., 2005
CaB-295	6963152	336621	Cerro Morado	U-Pb	Circón	137.5±2.5	Girardi, 2014
Ach-76	6736088	276156	N.I.	U-Pb	Circón	137,4±1,3	Creixell et al., 2012
CaB-004	6967194	332903	Cerro Morado	U-Pb	Circón	137.1±2.3	Girardi, 2014
C9G-513	6970436	347322	Cerro Morado	U-Pb	Circón	137±2.6	Girardi, 2014
C9G-320	6982826	339237	Cerro Morado	U-Pb	Circón	136.6±2.2	Girardi, 2014
CaB-211b	6963037	351783	Sierra Chicharra Diorite	U-Pb	Circón	134.5±2	Girardi, 2014
SGD-75	7069987	363552	Las Tazas	U-Pb	Circón	134±0.19	Gelcich et al., 2005
ACh-31d	6740946	282370	N.I.	U-Pb	Circón	131,6±1	Creixell et al., 2012
CI-67	6766125	289445	N.I.	U-Pb	Circón	131,5±1,9	Creixell et al., 2012
SGD-33	7081494	373008	Sierra Aspera	U-Pb	Circón	131.4±0.3	Gelcich et al., 2005
ACC 02-05	6857472	312981	N.I.	U-Pb	Circon	131,4±0,2	Cruden et al., 2004
SGD-96	7085810	372566	Sierra Aspera	U-Pb	Circón	131.3±0.4	Gelcich et al., 2005
CI-102	6772191	291992	N.I.	U-Pb	Circón	131±1,7	Creixell et al., 2012
C9G-108c	6959403	348302	Sierra Chicharra Diorite	U-Pb	Circón	130.7±2.2	Girardi, 2014
SGD-118	7085046	385548	Sierra Aspera	U-Pb	Circón	130.6±0.3	Gelcich et al., 2005
C9G-140	6960739	349858	Sierra Chicharra Diorite	U-Pb	Circón	130.1±2.7	Girardi, 2014
NA	7063599	363099	Las Tazas	U-Pb	Circón	130±1	Wilson et al., 2000
KF-78	6825425	323600	Cachiyuyito	U-Pb	Circon	129.8±0,1	Fox, 2000
SGD-87	7061429	371613	Sierra Dieciocho	U-Pb	Circon	129.6±0.3	Gelcich et al., 2005
OI-112	6788225	295617	N.I.	U-Pb	Circón	129,3±1,5	Creixell et al., 2012
ACC 02-01	6858170	307789	N.I.	U-Pb	Circon	129,01±0,18	Cruden et al., 2004
OI-138	6785625	297399	N.I.	U-Pb	Circón	128,9±1,6	Creixell et al., 2012
ACC 02-03	6855453	312658	N.I.	U-Pb	Circon	128,66±0,15	Cruden et al., 2004
C9G-128a	6973357	354122	Sierra Chicharra Diorite	U-Pb	Circon	128.5±2.5	Girardi, 2014
OI-305d	6785895	296633	N.I.	U-Pb	Circón	128,3±1,9	Creixell et al., 2012
114	6.88129e+06	334219	N.I.	U-Pb	Titanita	128±1	Arévalo and Welkner, 2008
SGD-32	7088037	373742	Sierra Aspera	U-Pb	Circón	127.4±0.1	Gelcich et al., 2005
CaB-296	6972601	354750	Sierra Chicharra Diorite	U-Pb	Circón	127.3±2.5	Girardi, 2014
Reg065	7058531	373947	Sierra Dieciocho	U-Pb	Circón	126.8±1	Lara and Godoy, 1998
ES-1394	6732789	276775	N.I.	U-Pb	Circón	126,5±2,1	Emparan and Pineda, 2000
OI-316d	6785771	302592	N.I.	U-Pb	Circón	125,2±1,7	Creixell et al., 2012
OI-146	6787863	298123	N.I.	U-Pb	Circón	124,6±1,1	Creixell et al., 2012
OI-167	6784663	300708	N.I.	U-Pb	Circón	123,9±1,4	Creixell et al., 2012
MCh-43d	6.76041e+06	288756	N.I.	U-Pb	Circón	122,8±1,3	Creixell et al., 2012
KP-72	6779265	307084	N.I.	U-Pb	Circón	121,1±1,7	Morelli, 2008
C6B-047	6954545	366018	La Brea Diorite	U-Pb	Circón	120.9±2.2	Girardi, 2014
ACh-50d	6757649	297547	N.I.	U-Pb	Circón	120,7±1	Creixell et al., 2012
C8B-021	6954496	366562	La Brea Diorite	U-Pb	Circón	119.5±1.3	Girardi, 2014
C6B-141	6957627	369154	La Brea Diorite	U-Pb	Circón	118.3±1.7	Girardi, 2014
C6B-165	6956993	366706	La Brea Diorite	U-Pb	Circón	117.8±1.4	Girardi, 2014
PC-99027	6953769	366909	La Brea Diorite	U-Pb	Circón	117.7±0.4	Marschik and Sollner, 2006
C6B-162	6963682	366181	La Brea Diorite	U-Pb	Circón	117.2±1.7	Girardi, 2014
C8B-013a	6964530	360179	Jesús María	U-Pb	Circón	116.7±1.6	Girardi, 2014
C2B-808.2	6959382	370947	San Gregorio	U-Pb	Circón	116.7±1.6	Girardi, 2014
KP-19	6776380	307354	N.I.	U-Pb	Circón	116,6±4	Morelli, 2008
Ach-68d	6740963	288106	N.I.	U-Pb	Circón	116,6±1,1	Creixell et al., 2012
C9G-210	6958530	352826	Sierra Atacama Diorite	U-Pb	Circón	116.5±1.7	Girardi, 2014
C8K-081	6966601	362817	Copiapó Batholith	U-Pb	Circón	116.2±1.9	Girardi, 2014
C2J-334	6959438	366109	La Brea Diorite	U-Pb	Circón	116.2±1.8	Girardi, 2014
CI-121d	6766810	300544	N.I.	U-Pb	Circón	116±1,2	Creixell et al., 2012
C3B-358/375	6955523	362189	Ojancos Viejos	U-Pb	Circón	115.9±1.9	Girardi, 2014
PC-99030	6957962	371178	San Gregorio	U-Pb	Circón	115.5±0.4	Marschik and Sollner, 2006
C6B-211	6959572	371113	San Gregorio	U-Pb	Circón	114.9±1.7	Girardi, 2014
Ach-61d	6747907	294491	N.I.	U-Pb	Circón	113,05±0,65	Creixell et al., 2012
CJC28d	6760877	307156	N.I.	U-Pb	Circón	112,1±1,4	Creixell et al., 2013
C9G-074	7001005	366182	La Borracha	U-Pb	Circón	111±1.6	Girardi, 2014
C3B-435	6953735	364632	Los Lirios	U-Pb	Circón	110.8±2.4	Girardi, 2014
PC-99025	6953305	364346	Los Lirios	U-Pb	Circón	110.7±0.4	Marschik and Sollner, 2006
C6B-151	6957619	368805	La Brea Diorite	U-Pb	Circón	110.4±1.8	Girardi, 2014
C3B-231	6958725	367844	La Brea Diorite	U-Pb	Circón	110.2±1.8	Girardi, 2014
CaB-171a	6972014	360653	Sierra Pajas Blancas Granodiorite	U-Pb	Circón	106.8±2	Girardi, 2014
C9G-170	6968143	356161	Sierra Pajas Blancas Granodiorite	U-Pb	Circón	105.9±2.6	Girardi, 2014
CaB-246	6960943	354550	Sierra Atacama Diorite	U-Pb	Circón	101.7±1.7	Girardi, 2014
C8K-187	6956837	364669	Copiapó Batholith	U-Pb	Circón	101.4±2.8	Girardi, 2014
C2B-624	6961278	366613	La Brea Diorite	U-Pb	Circón	100.5±2	Girardi, 2014
C6B-163	6959210	362824	Ojancos Viejos	U-Pb	Circón	99.3±1.7	Girardi, 2014
KP-20	6777152	309969	N.I.	U-Pb	Circón	99,1±1	Maksaev et al., 2010
ES-1493	6.67812e+06	295863	N.I.	U-Pb	Circón	97,1±0,3	Emparan and Pineda, 2006
C7B-095	6944232	365649	N.I.	U-Pb	Circón	96.6±1.9	Girardi, 2014
KF-417	6822000	326450	Camarones	U-Pb	Circon	96.1±0.2	Fox, 2000
KP-20	6777152	309969	N.I.	U-Pb	Circón	94,75±0,97	Maksaev et al., 2010
JJJD_39	7108935	336018	Quebrada Quiscuda stock	U-Pb	Circón	211.3 + 1.2	Jara et al. 2021
JJJD_13	7082952	334553	Barquito	U-Pb	Circón	202.8 + 1.5	Jara et al. 2021
JJJD_06	7067843	330791	Flamenco	U-Pb	Circón	194.4 + 0.77	Jara et al. 2021
JJJD_05	7030377	321993	Relincho	U-Pb	Circón	192.4 + 0.90	Jara et al. 2021
JJJD_12	7084268	336955	Barquito	U-Pb	Circón	189.6 + 1.1	Jara et al. 2021
JJJD_20	7088509	360069	Las Animas	U-Pb	Circón	150.2 + 0.59	Jara et al. 2021
JJJD_02	6971145	357929	La Brea Diorite	U-Pb	Circón	135.2 + 0.45	Jara et al. 2021
JJJD_19	7089373	367907	Las Tazas	U-Pb	Circón	131.7 + 0.52	Jara et al. 2021
JJJD_23	7088040	383423	Sierra Aspera	U-Pb	Circón	129.6 + 0.79	Jara et al. 2021
JJJD_32	7089136	379615	Sierra Aspera	U-Pb	Circón	127.5 + 0.41	Jara et al. 2021
JJJD_40	7085063	372534	Sierra Aspera	U-Pb	Circón	127.0 + 0.74	Jara et al. 2021
JJJD_18	6976912	357123	Sierra Chicharra Diorite	U-Pb	Circón	126.9 + 1.1	Jara et al. 2021
JJJD_33	7088123	375297	Sierra Aspera	U-Pb	Circón	125.5 + 0.77	Jara et al. 2021
JJJD_22	7088040	383423	Sierra Aspera	U-Pb	Circón	125.4 + 0.65	Jara et al. 2021
JJJD_17	6976912	357123	Sierra Chicharra Diorite	U-Pb	Circón	125.3 + 1.2	Jara et al. 2021
JJJD_01	6971145	357929	La Brea Diorite	U-Pb	Circón	124.6 + 1.1	Jara et al. 2021
JJJD_24	6995003	384649	La Borracha	U-Pb	Circón	116.7 + 0.39	Jara et al. 2021
JJJD_25	6993941	380900	La Borracha	U-Pb	Circón	115.3 + 0.86	Jara et al. 2021
JJJD_09	6954416	353391	Sierra Atacama Diorite	U-Pb	Circón	114.8 + 0.50	Jara et al. 2021
JJJD_11	6955952	354438	Sierra Atacama Diorite	U-Pb	Circón	114.6 + 0.30	Jara et al. 2021
JJJD_08B	6954416	353391	Sierra Atacama Diorite	U-Pb	Circón	114.5 + 0.64	Jara et al. 2021
JJJD_10	6955952	354438	Sierra Atacama Diorite	U-Pb	Circón	113.9 + 0.51	Jara et al. 2021
JJJD_03	7005980	371794	La Borracha	U-Pb	Circón	113.1 + 0.70	Jara et al. 2021
JJJD_08A	6954416	353391	Sierra Atacama Diorite	U-Pb	Circón	111.6 + 0.60	Jara et al. 2021
JJJD_04	7005980	371794	La Borracha	U-Pb	Circón	111.6 + 0.65	Jara et al. 2021
JJJD_29	6990033	365171	Sierra Pajas Blancas Granodiorite	U-Pb	Circón	110.4 + 2.8	Jara et al. 2021
JJJD_36	7010485	371423	La Borracha	U-Pb	Circón	105.0 + 3.0	Jara et al. 2021
JJJD_30	6990033	365171	Sierra Pajas Blancas Granodiorite	U-Pb	Circón	99.6 + 1.5	Jara et al. 2021
JJJD_31	6990033	365171	Sierra Pajas Blancas Granodiorite	U-Pb	Circón	99.2 + 0.67	Jara et al. 2021
JJJD68	6881928	288087	Carrizal Bajo	U-Pb	Circón	215.7 + 0.8	This study
JJJD69	6846509	282040	Carrizal Bajo	U-Pb	Circón	210.0+0.9	This study
JJJD65	6889940	294312	Carrizal Bajo	U-Pb	Circón	208.0 + 0.8	This study
JJJD64	6887240	294983	Algodones Granite	U-Pb	Circón	197.4 + 0.7	This study
JJJD71	6858886	304334	Capote Granodiorite	U-Pb	Circón	197.3 + 0.6	This study
JJJD73	6859399	305264	Capote Granodiorite	U-Pb	Circón	190.8 + 0.7	This study
JJJD43	6714881	276743	Dioritic Intrusions (North La Serena)	U-Pb	Circón	155.1 + 0.6	This study
JJJD44	6714881	276743	Dioritic Intrusions (North La Serena)	U-Pb	Circón	151.0 + 0.8	This study
JJJD59	6884433	312480	San Antonio Diorite	U-Pb	Circón	146.2 + 1.6	This study
JJJD70	6852201	305182	Infiernillo	U-Pb	Circón	136.3 + 0.7	This study
JJJD57	6876286	320753	Infiernillo	U-Pb	Circón	128.4 + 1.1	This study
JJJD56	6866336	332867	La Jaula Diorite	U-Pb	Circón	127.2 + 0.8	This study
JJJD41	6705477	280738	Dioritic Intrusions (North La Serena)	U-Pb	Circón	120.6 + 0.7	This study
JJJD48	6742145	288393	El Trapiche	U-Pb	Circón	117.1 + 0.5	This study
JJJD47	6742145	288393	El Trapiche	U-Pb	Circón	115.9 + 1.2	This study
JJJD77	6820818	327209	Camarones	U-Pb	Circón	97.3 + 0.7	This study
JJJD78	6820818	327209	Camarones	U-Pb	Circón	97.3 + 0.5	This study
JJJD76	6820818	327209	Camarones	U-Pb	Circón	96.2 + 1.7	This study
JJJD55A	6836763	339725	Jilguero Granodiorite	U-Pb	Circón	95.9 + 1.3	This study
JJJD79	6820818	327209	Camarones	U-Pb	Circón	95.1 + 0.4	This study
JJJD54	6815405	326156	Camarones	U-Pb	Circón	94.8 + 1.2	This study
References
Arévalo and Welkner, 2008.	Arévalo, C., Welkner, D., 2008. Carta Carrizal Bajo-Chacritas, Región de Atacama. Servicio Nacional de Geología y Minería: Santiago.
Arévalo et al., 2009.	Arévalo, C., Mourgues, F.A., Chávez, R., 2009. Geología del área Vallenar-Domeyko, Región de Atacama. Servicio Nacional de Geología y Minería: Santiago.
Arévalo, 2005a	Arévalo, C., 2005a. Carta Copiapó, Región de Atacama. Servicio Nacional de Geología y Minería: Santiago.
Arévalo, 2005b	Arévalo, C., 2005b. Carta Los Loros, Región de Atacama. Servicio Nacional de Geología y Minería: Santiago.
Arredondo et al., 2017	Arredondo, C., Moscoso, R., Prieto, X., Ortega, R., Carrasco, R., Vivallo, W., Mateo, L., Pantoja, G., Ulloa, M., Ercilla, O., Ridelle, E., 2017. Depósitos minerales de la Región de Coquimbo. Servicio Nacional de Geología y Minería: Santiago.
Girardi, J.D., 2014	Girardi, J.D., 2014. Comparison of mesozoic magmatic evolution and iron oxide (-copper-gold) ('IOCG') mineralization, Central Andes and western North America. Unpublished thesis, The University of Arizona: Tucson.
Blanco et al., 2003	Blanco, N., Godoy, E., Marquard, C., 2003. Cartas Castilla y Totoral Bajo, Región de Atacama. Servicio Nacional de Geología y Minería: Santiago.
Creixell et al., 2012	Creixell, C., Ortiz, M., Arévalo, C., 2012. Geología del área Carrizalillo-El Tofo, Regiones de Atacama y Coquimbo. Servicio Nacional de Geología y Minería: Santiago.
Creixell et al., 2013	Creixell, C., Labbé, M., Arévalo, C., Salazar, E., 2013. Geología del área Estación Chañar-Junta de Chingoles, Regiones de Atacama y Coquimbo. Servicio Nacional de Geología y Minería: Santiago.
Cruden et al., 2004	Cruden, A., Arévalo, C., Davis, D., Grocott, J., 2004. Magmatic migration and pluton construction rates in the mesozoic chilean coastal cordillera batholith (27º to 29ºS). In International Geological Congress No 32: Florence.
Dallmeyer et al., 1996	Dallmeyer, R.D., Brown, M., Grocott, J., Taylor, G.K., Treloar, P.J., 1996. Mesozoic magmatic and tectonic events within the Andean plate boundary zone, 26º-27º30’S, North Chile: constraints from 40Ar/39Ar mineral ages. Journal of Geology 104, 19-40.
Emparan and Pineda, 2000	Emparan, C., Pineda, G., 2000. Área La Serena-La Higuera, Región de Coquimbo. Servicio Nacional de Geología y Minería: Santiago.
Emparan and Pineda, 2006	Emparan, C., Pineda, G., 2006. Geología del Área Andacollo-Puerto Aldea, Región de Coquimbo. Servicio Nacional de Geología y Minería: Santiago.
Fox, 2000	Fox, K.A., 2000. Fe-oxide[Cu-U-Ree] mineralization and alteration at the productora prospect. Unpublished thesis, Colorado School of Mines: Golden.
Gana, 1991	Gana, P., 1991. Mapa Geológico de la Cordillera de la Costa entre La Serena y Quebrada El Teniente, Región de Coquimbo. Servicio Nacional de Geología y Minería: Santiago.
Gelcich et al., 2005	Gelcich, S., Davis, D.W., Spooner, E.T.C., 2005. Testing the apatite-magnetite geochronometer: U-Pb and40Ar/39Ar geochronology of plutonic rocks, massive magnetite-apatite tabular bodies, and IOCG mineralization in Northern Chile. Geochimica et Cosmochimica Acta 69, 3367-3384.
Gipson et al., 2003	Gipson, M., Taylor, G. K., Grocott, J., 2003. New palaeomagnetic results and 40Ar/39Ar geochronology from the Vallenar region (29°S), N. Chile. In General Assembly of the European Geophysical Society 27:Nice.
Godoy and Lara, 1998a	Godoy, E., Lara, L., 1998. Hoja Quebrada Salitrosa, Región de Atacama. Servicio Nacional de Geología y Minería: Santiago.
Godoy and Lara, 1998b	Godoy, E. Lara, L., 1998. Hojas Chañaral y Diego de Almagro, Región de Atacama. Servicio Nacional de Geología y Minería: Santiago.
Godoy and Lara, 1999	Godoy, E., Lara, L., 1999. Hoja Puerto Flamenco, Región de Atacama. Servicio Nacional de Geología y Minería: Santiago.
Godoy et al., 2003	Godoy, E., Marquardt, C., Blanco, N., 2003. Carta Caldera, Región de Atacama. Servicio Nacional de Geología y Minería: Santiago.
Jara et al., 2021	Jara, J.J., Barra, F., Reich, M., Leisen, M., Romero, R., Morata, D., 2021. Geochronology and petrogenesis of intrusive rocks in the Coastal Cordillera of the Atacama Region, northern Chile: whole rock geochemistry and zircon U-Pb dating/trace elements analysis. Gondwana Research 93, 48-72.
Lara and Godoy, 1998	Lara, L., Godoy, E., 1998. Hoja Quebrada Salitrosa, Región de Atacama. Servicio Nacional de Geología y Minería: Santiago.
Lieben, 2000	Lieben, F., 2000. Carbonate-hosted Pb-Zn±Ag and Ba deposits in the Chañarcillo Group, northern Chile: multiple fluid types and genetic processes. Unpublished thesis. Université de Geneve: Ginebra.
Maksaev et al., 2010	Maksaev, V., Almonacid, T., Munizaga, F., Valencia, V., McWilliams, M., Barra, F., 2010. Geochronological and thermochronological constraints on porphyry copper mineralization in the Domeyko alteration zone, northern Chile. Andean Geology 37, 144-176.
Marschik and Sollner, 2006	Marschik, R., Sollner, F., 2006. Early Cretaceous U-Pb zircon ages for the Copiapó plutonic complex and implications for the IOCG mineralization at Candelaria, Atacama, Región, Chile. Mineralium Deposita 41, 785-801.
Morelli, 2008	Morelli, P., 2008. Estudio geológico del sistema de alteración hidrotermal de Pajonales, Provincia de Vallenar, Región de Atacama. Unpublished thesis, Universidad de Chile: Santiago.
Moscoso et al., 1982	Moscoso, R.; Nasi, C.; Salinas, P.1982a. Hoja Vallenar y parte norte de La Serena, Regiones de Atacama y Coquimbo. Servicio Nacional de Geología y Minería: Santiago.
Valenzuela, 2002	Valenzuela, J., 2002. Geología regional, geocronología y mecanismos de emplazamiento de intrusivos del sector occidental de la ciudad de Vallenar, entre los 28°22'-28°41' lat.S y 70°45' -71°7' Long. W, III Región de Atacama, Chile. Unpublished thesis, Universidad de Concepción: Concepción.
Welkner et al., 2006	Welkner, D., Arévalo, C., Godoy, E., 2006. Geología del Área Freirina-El Morado, Región de Atacama. Servicio Nacional de Geología y Minería: Santiago.
Wilson et al., 2000	Wilson, J., Dallmeyer, R.D., Grocott, J., 2000. New 40Ar/39Ar dates from the Las Tazas complex, northern Chile: Tectonic significance. Journal of South American Earth Sciences 13, 115-122.
Zentilli, 1974	Zentilli, M., 1974. Geological evolution and metalogenic relationships in the Andes of northern Chile between 26º and 29º South. Unpublished thesis, Queen's University: Kingston.
