# Supplementary material for: Episodic construction of the early Andean Cordillera unravelled by zircon petrochronology
Source: Nat Commun. 2021 Aug 13;12:4930. doi: 10.1038/s41467-021-25232-z (PMC8363646; doi:10.1038/s41467-021-25232-z)
Supplement: Supplementary file 5 — Dataset 4 [file 41467_2021_25232_MOESM5_ESM.xlsx]

## Sheet: Electronic supplementary materi
SD4. Compiled dataset of whole-rock analyses for intrusive rocks from the Coastal Cordillera of Chile
Sample	Reference	Rock type	P o V	Unit or Location	Group or Location	UTM East	UTM North	Age	SiO2	TiO2	Al2O3	Fe2O3t	FeOt	Fe2O3	FeO	FeO Frost	MnO	MgO	CaO	Na2O	K2O	P2O5	LOI	Total	Total Anhidrous (%)	Sr	Rb	Ba	Th	U	Ta	Nb	Zr	Hf	Y	La	Ce	Pr	Nd	Sm	Eu	Gd	Tb	Dy	Ho	Er	Tm	Yb	Lu
								(Ma)	(%)	(%)	(%)	(%)	(%)	(%)	(%)	(%)	(%)	(%)	(%)	(%)	(%)	(%)	(%)	(%)		(ppm)	(ppm)	(ppm)	(ppm)	(ppm)	(ppm)	(ppm)	(ppm)	(ppm)	(ppm)	(ppm)	(ppm)	(ppm)	(ppm)	(ppm)	(ppm)	(ppm)	(ppm)	(ppm)	(ppm)	(ppm)	(ppm)	(ppm)	(ppm)
C7B-095	Girardi 2014	Grd	P	Intrusivos	Punta del Cobre			96.6	68.61	0.35	15.85			2	0.6	0.6	0.06	1.03	3.33	3.68	1.75	0.12	1.55	98.92	97.37	458	35	461	2.32	0.59	0.52	6.3	90	2.1	11.3	12.5	25.3	3.08	11.9	2.41	0.76	1.88	0.32	1.74	0.36	1.02	0.17	1.16	0.22
C6B-163	Girardi 2014	Gr	P	Plutón Ojancos Viejos - Jesús María	Batolito Copiapó			99.3	74.29	0.13	12.7			1.77		1.77	0.03	0.35	1.74	2.83	4.33	0.02	0.41	98.6	98.19	193	82	588	12.2	2.86	1.01	5.7	70	2.1	15.4	16	29.7	3.07	10.7	2.27	0.44	2.03	0.36	2.12	0.45	1.42	0.25	1.95	0.34
PC 855*	Marschik et al 2003	Diorite–gabbro	P	Laccolith	Batolito Copiapó	376145	6960666	101	51.11	0.78	14.63			8.48		8.48	0.97	8.09	9.39	2.52	1.76	0.24	2.11	100.07	97.96	488	53	1082	3	3		9	96	6	19	17.4	41.9	5.6	23.4	5.7	1.56	3.3		2.7	0.51	1.1	0.13	0.7	0.09
PC 856	Marschik et al 2003	Diorite–gabbro	P	Laccolith	Batolito Copiapó	376131	6960555	101	49.28	0.85	14.04			8.35		8.35	0.18	11.2	8.79	1.96	0.89	0.22	2.7	98.46	95.76	416	38	182	8	<2		5	71	21	28
C8K-187	Girardi 2014	Dio	P	Plutón Sierras Pajas Blancas	Batolito Copiapó			101.4	51.34	1.04	16.34			9.78		9.78	0.13	5.86	8.59	2.94	1.43	0.13	2.39	99.97	97.58	480	70	242	6.6	1.4	<1		98	3	24	25.9	48		22	5.7	1.9		<0.5					2.9	0.4
CaB-246	Girardi 2014	Gab	P	Diorita Sierra Atacama	Sierra Atacama			101.7	47.88	0.87	19.96			8.95		8.95	0.1	4.73	11.58	3.26	0.34	0.03	1.01	98.71	97.7	445	2	73	0.42	0.23	0.03	0.5	13	0.3	11.4	4.51	11.4	1.61	6.98	1.81	0.84	1.96	0.35	2.1	0.44	1.29	0.19	1.29	0.21
C9G-170	Girardi 2014	Ton	P	Plutón Sierras Pajas Blancas	Batolito Copiapó			105.9	64.63	0.41	15.45			2.06	1.8	1.8	0.08	1.92	4.78	3.47	2.56	0.11	0.95	98.21	97.26	472	62	442	6.23	2.2	0.46	4.1	126	3.1	12.4	16.6	33.8	3.88	14.3	2.9	0.41	2.38	0.35	2.03	0.4	1.19	0.18	1.29	0.22
C9G-166b	Girardi 2014	Qdi	P					106	57.7	0.65	18.01			7.07		7.07	0.13	3.2	7.48	3.73	1.22	0.18	0.16	99.54	99.38	634	17	278	1.93	0.63	0.22	3.3	105	2.4	15.8	12.9	27.6	3.4	14.2	3.36	1.04	2.86	0.47	2.64	0.53	1.52	0.23	1.6	0.27
CaB-171a	Girardi 2014	Ton	P	Plutón Sierras Pajas Blancas	Batolito Copiapó			106.8	66.1	0.36	15.69			2.19	1.78	1.78	0.07	1.56	4.39	3.7	2.33	0.17	0.78	99.11	98.33	443	47	635	4.91	1.44	0.64	6.2	150	3.5	14.2	22.7	44.1	4.88	17.6	3.14	0.3	2.44	0.36	2.12	0.41	1.29	0.21	1.54	0.26
PC 1310*	Marschik et al 2003	Diorite	P	Granodiorita Los Lirios	Batolito Copiapó	365420	6947980	110	59.9	0.52	18.23			3.69		3.69	0.14	3.18	8.43	4.24	1.05	0.17	1.08	100.63	99.55	692	21	583	1	<2		2	79	6	26	15.5	34.5	4.3	21.4	5.2	1.24	4.3		4	0.74	1.9	0.26	1.6	0.24
PC 97007*	Marschik et al 2003	Hornblende diorite	P	Granodiorita Los Lirios	Batolito Copiapó	365360	6948220	110	55.36	0.56	18.79			7.65		7.65	0.12	2.93	7.08	4.51	1.16	0.22	0.98	99.36	98.38	711	33	426	3	<2		0.5	90	7	21	14.4	31.4	4.3	17.8	4.6	1.33	3.1		3.3	0.71	2	0.3	1.7	0.25
PC 97008*	Marschik et al 2003	Hornblende diorite	P	Granodiorita Los Lirios	Batolito Copiapó	365372	6948218	110	56.95	0.52	18.09			7.17		7.17	0.1	2.87	7.08	4.29	1.02	0.2	1.04	99.33	98.29	663	30	322	<2	<2		0.5	52	8	21	13.8	30.5	4.1	17	4.4	1.21	3.3		3.3	0.7	1.8	0.28	1.8	0.26
PC 1371*	Marschik et al 2003		P	Granodiorita Los Lirios	Batolito Copiapó	364550	6953700	110	65.38	0.39	16.68			4.34		4.34	0.09	1.7	4.96	3.98	2.04	0.14	0.49	100.18	99.69	546	41	748	2	<2		0.5	76	7	20	12.9	29.5	3.5	15.3	3.1	0.92	2.3		2.3	0.49	1.4	0.21	1.3	0.2
PC 97009*	Marschik et al 2003	Tonalite	P	Granodiorita Los Lirios	Batolito Copiapó	364520	6953320	110	62.96	0.41	17.04			5.03		5.03	0.09	1.81	5.33	4.13	1.74	0.16	0.53	99.23	98.7	542	43	608	<2	<2		0.5	94	7	18	12.4	26.5	,1.0	13.6	3.4	0.97	2.5		2.5	0.52	1.5	0.24	1.4	0.22
PC 1377	Marschik et al 2003	Tonalite	P	Granodiorita Los Lirios	Batolito Copiapó	366440	6947420	110	60.51	0.44	17.87			6.16		6.16	0.11	2.19	5.5	3.87	2.08	0.22	1.12	100.06	98.94	687	45	756	2	<2		1	107	6	22
PC 1334*	Marschik et al 2003	Aplite	P	Dike	Batolito Copiapó	372420	6960820	110	76.41	0.22	12.79			1.21		1.21	0.01	0.27	0.2	2.91	6.05	0.04	0.42	100.53	100.11	61	208	502	44	12		14	141	5	36	24.6	52.6	5.9	22.3	4.9	0.52	3.9		5.5	1.21	3.4	0.52	3.6	0.52
PC 1509	Marschik et al 2003	Aplite	P	Dike	Batolito Copiapó	371190	6958100	110	71.85	0.31	13.19			2.3		2.3	0.01	0.36	0.86	2.5	6.26	0.05	1.17	98.86	97.69	75	285	588	62	17		13	260	6	23
C9G-074	Girardi 2014	Qdi	P	Plutón La Borracha	La Borracha			111	63.21	1.04	15.12			5.87		5.87	0.1	1.98	4.02	3.55	3.97	0.27	0.6	99.73	99.13	251	127	770	16.8	4.73	1.07	11.8	425	9.3	32.8	33.4	73.5	9.55	37.8	8.07	1.43	6.98	1.08	6.08	1.18	3.46	0.51	3.49	0.54
PC 1302	Marschik et al 2003	Monzodiorite	P	Monzodiorita San Gregorio	Batolito Copiapó	372400	6958900	111	61.07	0.88	16.78			6.27		6.27	0.13	1.86	3.82	4.22	4.61	0.38	0.58	100.6	100.02	360	146	828	10	4		13	568	12	29
PC 1306*	Marschik et al 2003	Monzodiorite	P	Monzodiorita San Gregorio	Batolito Copiapó	371380	6958260	111	60.7	0.83	16			7		7	0.13	2.44	4.86	3.6	3.21	0.37	1.16	100.3	99.14	312	138	443	18	8		15	437	8	51	26	79.8	9.8	43.1	11.1	1.44	8.2		8.3	1.64	4.5	0.64	4	0.55
PC 97002*	Marschik et al 2003	Monzodiorite	P	Monzodiorita San Gregorio	Batolito Copiapó	370375	6960850	111	61	0.78	16.04			6.33		6.33	0.11	2.1	4.58	3.68	3.64	0.27	0.43	98.97	98.54	376	144	647	8	8		9	313	6	31	26.4	61.2	7.2	32.6	7.1	1.33	5.4		5.2	1.05	2.9	0.4	2.7	0.4
PC 97003*	Marschik et al 2003	Monzodiorite	P	Monzodiorita San Gregorio	Batolito Copiapó	371335	6958470	111	58.39	0.6	19.64			4.67		4.67	0.08	1.21	5.92	4.35	3.21	0.34	0.36	98.76	98.4	546	120	737	6	5		3	225	5	27	26.5	58.7	6.5	31.1	6.8	2.03	4.7		4.7	0.97	2.6	0.36	2.1	0.31
PC 98011	Marschik et al 2003	Monzodiorite	P	Monzodiorita San Gregorio	Batolito Copiapó	372200	6962720	111	60.18	0.82	15.29			6.71		6.71	0.15	2.79	4.48	3.64	3.72	0.27	1.15	99.19	98.04	322	129	660	8	4		10	304	5	24
C3B-358/375	Girardi 2014	Mzd	P	Plutón Ojancos Viejos	Batolito Copiapó			115.9	63.54	0.67	15.07			1.27	3.71	3.71	0.11	1.79	3.95	3.84	3.56	0.17	0.53	98.2	97.67	377	132	549	13.8	2.47	0.67	8.4	314	7	22.9	23.4	50.1	6.13	24.2	5.09	1.12	4.12	0.66	3.73	0.72	2.17	0.33	2.27	0.39
C9G-210	Girardi 2014	Dio	P	Diorita Sierra Atacama	Sierra Atacama			116.5	54.09	1.2	14.9			10.48		10.48	0.19	4.21	7.13	3.22	2.38	0.49	0.32	98.61	98.29	419	78	485	8.41	2.98	0.59	8	272	6.1	35.6	29.8	67.9	9.4	38.8	8.87	1.66	7.67	1.2	6.59	1.3	3.8	0.56	3.74	0.59
C8B-013a	Girardi 2014	Mzd	P	Plutón Jesús María	Batolito Copiapó			116.7	52.26	1.01	17.25			9.84		9.84	0.18	4.3	9.27	3.25	0.96	0.2	0.98	99.49	98.51	637	26	322	4.18	0.97	0.19	2.9	107	2.4	19.8	13.3	29.9	3.93	17.4	4.18	1.42	3.66	0.58	3.26	0.66	1.9	0.29	1.91	0.33
C8B-021	Girardi 2014	Dio	P	Plutón La Brea	Batolito Copiapó			119.5	52.81	0.91	17.76			8.99		8.99	0.15	3.94	8.08	3.81	1.72	0.26	0.81	99.24	98.43	552	36	374	3.46	1.03	0.35	4.7	136	2.9	22.2	15.8	35.6	4.5	19.4	4.55	1.34	4.16	0.64	3.63	0.71	2.06	0.31	2.11	0.35
PC 97001*	Marschik et al 2003	Pyroxene diorite	P	Plutón La Brea	Batolito Copiapó	372536	6960819	120	53.83	1	18.48			8.27		8.27	0.15	2.84	7.68	3.96	2.37	0.55	0.03	99.16	99.13	689	68	721	<2	7		2	99	1	29	24.8	59.7	7.3	34.2	7.5	1.82	5.3		5	0.96	2.6	0.36	2.1	0.32
PC 1443*	Marschik et al 2003	Pyroxene diorite	P	Plutón La Brea	Batolito Copiapó	370300	6958330	120	57.47	0.82	16.41			7.44		7.44	0.17	3.43	6.43	3.82	3.05	0.24	0.46	99.74	99.28	487	134	501	19	4		3	267	7	30	19.7	47.9	5.6	22.7	4.8	1.26	3.3		3.8	0.74	1.8	0.26	1.6	0.24
PC 1498*	Marschik et al 2003	Pyroxene diorite	P	Plutón La Brea	Batolito Copiapó	370000	6958250	120	57.42	0.75	17.9			5.86		5.86	0.13	2.36	6.66	3.96	2.62	0.3	0.74	98.7	97.96	644	114	529	5	5		5	155	5	13	22.7	54.2	6.9	27.7	6.3	1.45	4.2		4	0.82	2.2	0.31	1.9	0.28
PC 97010*	Marschik et al 2003	Pyroxene diorite	P	Plutón La Brea	Batolito Copiapó	367010	6962166	120	57.18	0.82	16.38			7.97		7.97	0.13	3.13	6.21	3.45	2.77	0.28	0.61	98.93	98.32	430	118	443	14	6		6	201	5	31	23.5	54.2	6.5	29.7	6.4	1.42	5		5	1.03	2.9	0.4	2.6	0.38
PC 97006*	Marschik et al 2003	Hornblende diorite	P	Plutón La Brea	Batolito Copiapó	366700	6953860	120	55.78	0.97	18.23			7.33		7.33	0.08	2.38	6.68	4.61	2.28	0.46	0.4	99.2	98.8	570	52	655	12	<2		6	107	5	35	29.9	67	7.5	36	8.1	1.97	6		5.9	1.23	3.1	0.43	2.7	0.41
PC 1307*	Marschik et al 2003	Hornblende diorite	P	Plutón La Brea	Batolito Copiapó	367600	6954900	120	56.37	1.06	17			8.08		8.08	0.11	3.34	7.47	5.07	1.21	0.56	0.5	100.78	100.28	478	31	309	6	3		7	91	6	35	25.7	58.6	7.9	33.2	8.3	1.73	6.1		5.2	1.03	2.8	0.36	2.3	0.35
PC 97004*	Marschik et al 2003	Quartz monzonite	P	Plutón La Brea	Batolito Copiapó	369640	6956590	120	65.04	0.64	15.24			4.72		4.72	0.08	1.15	2.75	3.69	4.92	0.23	0.51	98.97	98.46	282	265	648	20	11		10	456	9	23	28.5	62.4	7.5	31	6.1	1.21	4.2		4.3	0.84	2.3	0.34	2	0.3
PC 1441*	Marschik et al 2003	Quartz monzonite	P	Plutón La Brea	Batolito Copiapó	370050	6958250	120	64.65	0.67	15.5			4.64		4.64	0.11	1.1	2.85	3.67	5.3	0.26	0.74	99.49	98.75	303	239	859	39	11		10	476	9	36	26.6	62.5	7.4	30.4	6.2	1.23	4		4.2	0.9	2.3	0.32	2	0.3
PC 98002	Marschik et al 2003	Granodiorite	P	Plutón La Brea	Batolito Copiapó	372200	6962800	120	66.51	0.39	15.4			4.18		4.18	0.06	1.61	3.21	4.51	2.12	0.11	1.15	99.24	98.09	260	49	491	9	3		3	115	8	18
PC98012	Marschik et al 2003	Granodiorite	P	Plutón La Brea	Batolito Copiapó	371400	6962000	120	67.99	0.44	14.86			3.56		3.56	0.06	0.99	2.83	3.52	3.94	0.12	0.41	98.7	98.29	265	188	716	19	10		6	257	6	18
CaB-296	Girardi 2014	Gr	P	Diorita Cuarcífera Sierra Chicharra	Sierra Chicharra			127.3	74.01	0.24	12.75			1.06	0.82	0.82	0.03	0.39	1.6	3.02	4.49	0.02	0.31	98.73	98.42	92	194	360	37	4.86	0.54	4	174	5.2	26.1	21.6	46.7	5.24	18.9	3.99	0.15	3.62	0.62	3.85	0.77	2.47	0.39	2.82	0.45
C8B-081	Girardi 2014	Dio	P	Pórfido Diorítico	Batolito Copiapó			128.4	54.82	0.79	16.4			7.62		7.62	0.09	5.53	7.87	4.67	0.97	0.14	1.51	100.41	98.9	371	<20	119	5.2	1.4	2		115	3.1	51	12.9	35		21	7.6	1.4		0.9					5.9	0.79
C9G-128a	Girardi 2014	Dio	P	Diorita Cuarcífera Sierra Chicharra	Sierra Chicharra			128.5	60.75	0.75	16.42			6.21		6.21	0.1	2.13	5.54	3.79	1.85	0.14	1.06	98.74	97.68	256	62	222	5.01	1.67	0.4	4.9	187	4.4	30.1	15.2	35.3	4.63	19.3	4.86	1.03	4.95	0.85	5.13	1.06	3.12	0.49	3.15	0.49
C9G-140	Girardi 2014	Qdi	P	Diorita Cuarcífera Sierra Chicharra	Sierra Chicharra			130.1	56.69	0.72	16.47			1.93	5.54	5.54	0.14	3.45	7.4	3.67	0.88	0.11	0.76	97.76	97	293	22	204	2.81	0.63	0.27	3.1	141	3.2	22.9	9.82	22	2.82	12	3.03	1	3.41	0.57	3.58	0.75	2.26	0.36	2.45	0.39
C9G-108c	Girardi 2014	Ton	P	Diorita Cuarcífera Sierra Chicharra	Sierra Chicharra			130.7	65.37	0.68	15.63			5.13		5.13	0.06	1.86	4.41	3.87	2.38	0.11	0.63	100.13	99.5	267	54	384	9.51	2.14	0.52	6	281	6.4	35.6	16.7	40.2	5.58	23.3	5.91	1.15	5.88	1.04	6.11	1.25	3.68	0.57	3.7	0.55
CaB-222a	Girardi 2014	Qdi	P					131	61.84	0.72	15.94			6.13		6.13	0.11	2.67	5.56	3.94	1.49	0.12	0.58	99.1	98.52	252	60	274	4.9	<0.5	<1		179	4.8	27	15.8	36		16	4.5	1.3		0.6					3.9	0.56
CaB-211b	Girardi 2014	Gab	P	Diorita Cuarcífera Sierra Chicharra	Sierra Chicharra			134.5	54.78	0.92	17.89			6.9		6.9	0.09	3.66	8.19	4.67	0.86	0.13	0.79	98.88	98.09	359	9	192	2.38	0.36	0.21	3.1	93	2.1	22.7	7.44	17	2.37	10.6	3.06	0.98	3.54	0.65	3.83	0.81	2.39	0.38	2.45	0.37
C9G-320	Girardi 2014	Ton	P	Plutón Cerro Moradito	Moradito			136.6	58.36	0.75	16.47			6.96		6.96	0.09	3.52	6.4	3.48	1.41	0.13	1.43	99	97.57	395	48	258	2.51	0.56	0.24	3.2	175	4.1	24.9	13.4	30.7	4.15	17.5	4.3	0.96	4.38	0.74	4.29	0.88	2.56	0.4	2.66	0.4
C9G-514b	Girardi 2014	Ton	P	Plutón Cerro Moradito	Moradito			137	58.81	0.73	16.98			6.69		6.69	0.07	2.99	6.51	3.66	1.51	0.13	0.76	98.84	98.08	403	46	293	3.93	0.97	0.28	3.4	142	3.2	16	14.4	29.7	3.74	14.9	3.17	1.05	2.95	0.5	2.77	0.57	1.68	0.27	1.83	0.29
C9G-329a	Girardi 2014	Gab	P					137	46.72	0.46	22.08			9.93		9.93	0.18	7.68	12.09	1.19	0.09	0.01	0.17	100.6	100.43	576	2	42	0.12	0.05	<0.01	0.3	5	0.1	3.3	1.21	2.08	0.3	1.36	0.39	0.32	0.49	0.09	0.52	0.11	0.3	0.05	0.34	0.06
CaB-004b	Girardi 2014	Ton	P	Plutón Cerro Morado	Cerro Morado			137.1	66.07	0.4	15.79			1.46	2.11	2.11	0.07	1.59	4.53	3.73	1.98	0.09	0.53	98.36	97.83	340	69	416	4.87	0.86	0.36	3.7	153	3.5	15.9	13.5	28.9	3.32	12.7	2.68	0.42	2.55	0.41	2.42	0.48	1.45	0.23	1.62	0.25
CaB-295	Girardi 2014	Dio	P	Plutón Cerro Morado	Cerro Morado			137.5	60.65	0.66	16.82			6.07		6.07	0.11	3	6.02	3.54	1.93	0.13	0.86	99.79	98.93	365	57	351	5.18	0.98	0.32	3.4	196	4.4	23.5	15.3	34.9	4.67	19.3	4.51	1.07	4.31	0.73	4.12	0.83	2.47	0.38	2.53	0.39
CaB-069a	Girardi 2014	Grd	P	Plutón Cerro Morado	Cerro Morado			138	61.45	0.64	16.01			6.12		6.12	0.09	3.07	5.94	3.53	1.97	0.12	0.49	99.42	98.93	355	58	338	4.5	0.82	0.29	3.4	121	3	22	13.3	30.2	3.8	15.8	3.75	0.91	3.56	0.6	3.51	0.71	2.08	0.32	2.17	0.36
CaB-069b	Girardi 2014	Grd	P	Plutón Cerro Morado	Cerro Morado			138	62.89	0.64	16.61			2.92		2.92	0.07	2.95	7.53	4.08	0.45	0.11	0.86	99.11	98.25	438	12	91	6.59	1.3	0.33	3.2	149	3.4	23.3	9.65	24.3	3.38	15.2	4.06	1.02	3.78	0.64	3.66	0.72	2.15	0.34	2.35	0.39
CaB-070a	Girardi 2014	Gr	P	Plutón Cerro Morado	Cerro Morado			138	74.85	0.18	12.93			1.69		1.69	0.04	0.38	1.56	3.57	4	0.04	0.25	99.49	99.24	149	135	514	12	1.75	0.61	4.3	121	3.2	13.7	16.4	31.5	3.28	11	2.1	0.41	1.78	0.32	1.9	0.39	1.22	0.21	1.46	0.25
CaB-070b	Girardi 2014	Gr	P	Plutón Cerro Morado	Cerro Morado			138	79.07	0.07	11.85			0.23		0.23	0.01	0.22	2.38	4.39	0.34	0.04	0.94	99.54	98.6	342	10	91	7.77	0.71	0.66	4.5	59	1.7	7.2	1.47	3.07	0.41	1.81	0.6	0.1	0.67	0.15	0.9	0.2	0.62	0.1	0.74	0.13
CaB-054	Girardi 2014	Dio	P	Plutón Cerro Morado	Cerro Morado			140	55.28	0.87	17.57			7.29		7.29	0.11	4.39	7.69	3.34	1	0.18	0.96	98.68	97.72	444	<20	195	3.5	<0.5	2		86	2.4	15	12.9	28		12	3.4	1.3		<0.5					2	0.32
CaB-057	Girardi 2014	Qdi	P	Plutón Cerro Morado	Cerro Morado			140	66.99	0.61	14.93			4.35		4.35	0.09	1.29	2.55	3.05	4.28	0.16	0.51	98.81	98.3	177	160	1060	15.1	2.3	4	204	6.3	22	8.05	39.9	74		35	6.2	1.6		<0.5					2.7	0.39
115_diq	Lucassen et al 2006		P	DS Coastal Batholith		398629	7182956	140	56.74	1.66	15.16	9.09	8.17918			8.17918	0.16	2.81	5.51	3.5	2.67	0.48	1.32	99.16	97.84	227	114	384	13.5	3.21		12	359	10.214	50.1954	34.4065	79.9148	10.4311	44.5675	10.2663	1.95908	10.3476	1.54286	9.50732	1.92239	5.52089	0.790641	5.11894	0.773628
181_diq	Lucassen et al 2006		P	DS Coastal Batholith		398629	7182956	140	51.85	3.21	13.11	13.67	12.3003			12.3003	0.24	4.03	7.66	2.68	1.93	0.66	1.29	100.44	99.15	196	61.2	250	5	1.35		13	368	9.42881	62.6579	26.9704	68.0367	9.77102	44.674	11.4354	2.87875	12.3668	1.92182	12.0717	2.49862	6.98799	0.999011	6.48576	0.982769
203_diq	Lucassen et al 2006		P	DS Coastal Batholith		398629	7182956	140	58.93	1.58	14.14	9.5	8.5481			8.5481	0.17	2.6	4.53	3.49	3.32	0.45	1.18	99.92	98.74	214	143	472	13.8	3.21		12	361	9.98036	50.331	34.2869	80.2747	10.4779	44.6602	10.1788	2.06004	10.2708	1.57411	9.50059	1.91808	5.54214	0.805923	5.11419	0.772155
231_diq	Lucassen et al 2006		P	DS Coastal Batholith		398629	7182956	140	56.18	1.48	15.33	9.2	8.27816			8.27816	0.17	3.35	6.53	3.16	1.81	0.36	1.3	98.86	97.56	240	77.8	298	10.2	2.52		10	285	7.53058	41.7526	25.6857	60.6139	8.10666	35.0964	8.10393	1.75373	8.26076	1.27155	7.8241	1.59317	4.48744	0.643824	4.25692	0.630768
233_diq	Lucassen et al 2006		P	DS Coastal Batholith		398629	7182956	140	52.41	1.7	18.57	8.8	7.91824			7.91824	0.17	2.7	8.47	3.56	1.59	0.42	1.1	99.59	98.49	312	36.5	349	6.13	1.67		8	257	7.02082	46.2725	24.5698	58.6809	8.00122	35.8373	8.86077	1.9894	9.06702	1.40887	8.70665	1.75748	5.09915	0.746489	4.63343	0.688608
234_diq	Lucassen et al 2006		P	DS Coastal Batholith		398629	7182956	140	56.58	1.54	14.94	9.37	8.43113			8.43113	0.16	3.34	6.26	3.53	2.12	0.41	1.31	99.6	98.29	230	84.1	372	11.9	2.89		10	329	8.68068	43.4397	29.4984	68.8392	9.0889	38.0957	8.94382	1.75036	8.81128	1.36764	8.20891	1.68299	4.81454	0.670868	4.42546	0.668321
CB120_diq	Lucassen et al 2006		P	DS Coastal Batholith		398281	7345377	140	67.74	0.37	17.4	2.9	2.60942			2.60942	0.03	1.38	3.96	4.26	0.8	0.119	1.38	100.339	98.959	318	14	239	1.3	0.39		2	99	2.82993	11	7.38287	15.897	2.01509	7.69291	1.53475	0.559255	1.46339	0.198818	1.12059	0.209928	0.575783	0.080327	0.579139	0.0916056
CB55_diq	Lucassen et al 2006		P	DS Coastal Batholith		398281	7345377	140	52.55	0.81	18.27	8.82	7.93624			7.93624	0.15	6.21	8.73	2.66	1.13	0.163	1.59	101.083	99.493	401	6	223	1.1	0.49		2	56	1.85456	22	7.92113	18.2158	2.62458	11.1647	2.62717	0.89669	2.66728	0.398341	2.42064	0.497527	1.37382	0.204467	1.26807	0.189085
U_24	Lucassen et al 2006		P	DS Coastal Batholith		355708	7363470	140	61.25	0.53	17.29	5.74	5.16485			5.16485	0.11	2.93	6.58	3.93	1.19	0.14	0.718	99.69	98.972	410.69	22.279	342	1.45915	0.414342		3	112		14	7.91005	19.7705	2.59751	11.2812	2.53248	0.838028	2.32131	0.360153	2.2198	0.462933	1.34208	0.194772	1.33965	0.204016
U_8	Lucassen et al 2006		P	DS Coastal Batholith		355708	7363470	140	58.28	0.64	18.08	7.57	6.81149			6.81149	0.13	3.15	6.86	3.83	1.26	0.16	0.947	99.96	99.013	427.768	26.8857	335	1.88646	0.646837		3	114		18	9.05107	21.4728	3.0475	14.0882	3.40669	1.0903	3.386	0.508604	3.17986	0.654926	1.86943	0.272463	1.80104	0.268232
U_83	Lucassen et al 2006		P	DS Coastal Batholith		355708	7363470	140	62	0.5	16.96	5.7	5.12886			5.12886	0.12	2.51	5.5	3.89	1.4	0.14	0.837	98.72	97.883	368.252	27.7291	293	2.43532	0.57694		4	92		16	9.41483	21.5249	2.71952	11.5388	2.5115	0.825275	2.42127	0.372307	2.3023	0.476925	1.4498	0.212784	1.47503	0.239396
U_85	Lucassen et al 2006		P	DS Coastal Batholith		355708	7363470	140	59.37	0.69	17	7.02	6.3166			6.3166	0.14	2.9	6.16	3.56	1.69	0.18	0.755	98.71	97.955	364.364	33.8901	347	3.44048	0.843262		2	102		21	12.2159	27.3303	3.59141	15.5836	3.50442	1.02641	3.40603	0.53363	3.30956	0.682864	2.01283	0.296177	1.9663	0.294886
PC 1049	Marschik et al 2003	Andesite	P	Dike	Batolito Copiapó	370155	6948420	140	58.77	0.4	18.05			6.04		6.04	0.04	2.13	1.7	6.94	3.68	0.21	2.39	100.35	97.96	125	58	494	<1	<2		2.5	118	4	15
PC909	Marschik et al 2003	Dacite	P	Dike	Batolito Copiapó	371640	6951380	140	68.63	0.29	14.93			3.31		3.31	0.02	1.19	0.41	4.63	4.76	0.11	1.04	99.32	98.28	66	76	769	3	2		4	123	6	15
PC 914	Marschik et al 2003	Dacite	P	Dike	Batolito Copiapó	371555	6951380	140	64.75	0.44	15.36			4.41		4.41	0.11	1.67	2.15	3.69	4.7	0.11	2.38	99.77	97.39	311	78	1925	<2	<2		4	107	3	20
PR-11-153	Rossel et al 2013	Diorite (micro)	P	Agua Salada Volcanic Complex	N.D.	275629	6729590	143.3	54.68	0.95	14.76	6.1	5.94	1.58	4.52	5.94	0.07	4.34	9.08	3.05	0.88	0.36	5.63	99.9	94.27	184.42	9.29	130.44	3.6	0.87	0.05	2.25	62.25	1.57	17.87	9.7	21.37	2.41	12.74	2.92	0.67	2.75	0.42	2.33	0.47	1.32	0.18	1.19	0.17
PR-11-154	Rossel et al 2013	Diorite (micro)	P	Agua Salada Volcanic Complex	N.D.	278965	6724231	143.3	50.07	0.64	16.49	6.63	6.46	1.72	4.91	6.46	0.09	7.74	10.37	3.2	0.88	0.2	3.63	99.94	96.31	150.04	8.37	47.85	0.34	0.21	0.02	0.89	6.78	0.19	12.23	1.48	6.43	1	5.51	1.75	0.41	1.71	0.29	1.75	0.35	1.01	0.14	0.91	0.13
2382-R	Gana 1991	Diorite	P	Talinay Plutonic Complex	N.D.	241866	6618541	144	47.85	1.22	17.02	8.93	8.38	5.52	3.41	8.38	0.18	8.57	11.47	2.55	0.37	0.11	1.46	99.73	98.27	148	16	41	N.D.	N.D.	N.D.	N.D.	-0.25	N.D.	N.D.	-0.03	N.D.	N.D.	N.D.	-0.05	-0.03	N.D.	N.D.	N.D.	N.D.	N.D.	N.D.	N.D.	N.D.
VO184	Oliveros et al 2007	Granite	P	Oficina Viz Formation	N.D.	392313	7736506	144	55.26	0.79	16.53	7.65	7.4	2.47	5.18	7.4	0.16	3.54	6.34	3.65	2.62	0.27	1.54	98.34	96.8	418.6	172.7	286.2	16	4.19	0.43	4.73	133.2	4.25	24.02	20.51	48.19	6.49	27.46	5.91	1.2	4.95	0.72	4.28	0.84	2.44	0.38	2.51	0.4
VO185	Oliveros et al 2007	Granodiorite	P	Oficina Viz Formation	N.D.	392139	7736474	144.4	63.06	0.6	15.38	5.02	4.81	2.14	2.88	4.81	0.1	1.78	3.77	3.42	4.58	0.17	0.7	98.58	97.88	271.6	266	359.4	40.38	11.31	0.87	8.9	372.1	10.52	29.19	33.2	74.23	9.26	35.96	7.21	0.98	5.66	0.85	5.07	1	2.97	0.46	3.17	0.5
2380-R	Gana 1991	Granite	P	Tranquilla - Millahue Plutonic Complex	N.D.	241040	6617443	147	70.67	0.67	13.64	3.96	3.72	2.41	1.55	3.72	0.06	0.96	2.22	3.29	3.54	0.13	0.6	99.74	99.14	117	179	342	N.D.	N.D.	N.D.	N.D.	-0.25	N.D.	N.D.	-0.03	N.D.	N.D.	N.D.	-0.05	-0.03	N.D.	N.D.	N.D.	N.D.	N.D.	N.D.	N.D.	N.D.
CB_10_dique_Kr	Lucassen and Franz 1994		P	DS Coastal Batholith		262620	7343772	150	54.9	1.15	17.75	8.9	8.00822	2.67	2.40251	8.00822	0.14	3.52	6.04	3.41	0.92	0.223	1.51	98.463	96.953	289.465	10.4198	223.05	2.34253	0.805294		4	161.476	4.58789	17.9993	12.8705	31.1122	4.37988	18.6919	4.56436	1.17242	4.69158	0.699091	4.26426	0.859528	2.47958	0.354852	2.26909	0.324819
CB_120_dique_Kr	Lucassen and Franz 1994		P	DS Coastal Batholith		262620	7343772	150	67.74	0.37	17.4	2.9	2.60942	0.87	0.782839	2.60942	0.03	1.38	3.96	4.26	0.8	0.119	1.38	100.339	98.959	318.238	13.7724	153.367	1.30022	0.394195		2	110.628	2.82993	5.8287	7.38287	15.897	2.01509	7.69291	1.53475	0.559255	1.46339	0.198818	1.12059	0.209928	0.575783	0.080327	0.579139	0.0916056
CB_55_dique_Kr	Lucassen and Franz 1994		P	DS Coastal Batholith		262620	7343772	150	52.55	0.81	18.27	8.82	7.93624	2.646	2.38091	7.93624	0.15	6.21	8.73	2.66	1.13	0.163	1.59	101.083	99.493	401.349	5.747	170.214	1.10179	0.487998		2	62.2762	1.85456	9.71961	7.92113	18.2158	2.62458	11.1647	2.62717	0.89669	2.66728	0.398341	2.42064	0.497527	1.37382	0.204467	1.26807	0.189085
KU_188_dique_Kr	Lucassen and Franz 1994		P	DS Coastal Batholith		262620	7343772	150	52.89	0.8	17.52	8.15	7.33337	2.445	2.20005	7.33337	0.13	8	7.64	2.83	0.6	0.119	1.87	100.549	98.679	231.146	3.17667	146.623	0.448474	0.185794		2	73.4804	2.07707	11.7962	5.54426	13.6593	1.96002	8.88351	2.26527	0.825603	2.5324	0.375214	2.34511	0.46235	1.33745	0.194535	1.28771	0.191993
CB3b_gabros	Lucassen et al 2002		P	DS Coastal Batholith		398281	7345377	150	42.91	0.67	23.29	10.11	9.09698			9.09698	0.1	6.62	13.96	0.92	0.14	0.018	1.63	100.368	98.738	387	1	38	0.27	0.06		2	26.139	0.7141	10	1.24505	2.75376	0.384905	1.66332	0.439964	0.211225	0.454541	0.0734594	0.45331	0.0949839	0.253713	0.0331766	0.195291	0.0280535
81078	Rogers and Hawkesworth 1989	Monzodiorite	P	Jurassic pluton	Tocopilla	377502	7556560	154.7	60	0.88	15.99	7.2	7.01	1.87	5.33	7.01	0.16	3.16	3.81	4.89	2.84	0.16	1.65	100.74	99.09	219	99	393	10.51	N.D.	0.43	7	196	5.4	27	20.4	44.6	N.D.	24.1	5.6	1.24	N.D.	0.83	N.D.	N.D.	N.D.	0.43	2.62	2.62
81094	Rogers and Hawkesworth 1989	Quartz monzodiorite	P	Jurassic pluton	Cerro Colupito	397698	7543115	155	58.63	0.76	16.45	7.7	7.5	2	5.7	7.5	0.17	3.08	6.18	3.56	2.69	0.17	0.99	100.38	99.39	336	80	440	8.42	N.D.	0.35	6	155	4.78	30	14.8	34.3	N.D.	19.4	4.7	1.07	N.D.	0.72	N.D.	N.D.	N.D.	0.42	2.68	2.68
03_60	Vasquez et al 2011	Monzonite	P	Jurassic Pluton	Montecillos	230349	6085951	155	60.6	0.73	16.3	7.1	6.9	2.03	5.07	6.9	0.12	2.67	5.45	3.22	3.09	0.17	0.76	100.4	99.64	328	141	571	13	2.4	0.3	5	191	6	26	21	50	6.7	27	5.9	1.1	5.3	0.9	5	1	3.1	0.45	3.1	0.48
05_25	Vasquez et al 2011	Monzodiorite	P	Jurassic Pluton	Montecillos	230349	6085951	155	59.9	0.69	17	6.91	6.73	1.79	5.12	6.73	0.14	2.84	6.41	3.17	2.7	0.14	0.42	100.5	100.08	315	108	498	12.9	3	0.3	8	185	6	23	18	42	5.3	22	4.9	1	4.5	0.8	4.2	0.9	2.7	0.4	2.7	0.4
86-3-13	Pichowiak 1994	Granodiorite	P	Caleta El Cobre Batholith	N.D.	346998	7318652	155.4	60.74	0.77	16.65	6.95	6.69	2.56	4.39	6.69	0.12	2.58	5.19	3.79	2.78	0.18	0.01	99.76	99.75	167	113	554	N.D.	N.D.	N.D.	27	209	N.D.	27	22.3	48.9	N.D.	23.7	5.7	1.5	4.2	N.D.	3.6	N.D.	1.96	N.D.	2.4	0.3
86-3-14	Pichowiak 1994	Granodiorite	P	Caleta El Cobre Batholith	N.D.	346998	7318652	155.4	65.91	0.97	13.35	6.47	6.2	2.66	3.81	6.2	0.05	1.61	3.83	3.27	3.21	0.22	0.9	99.79	98.89	168	107	357	N.D.	N.D.	N.D.	N.D.	150	N.D.	50	20.28	49.76	N.D.	26.15	7.65	1.45	6.64	N.D.	6.94	N.D.	3.9	N.D.	4.28	0.64
86-3-2	Pichowiak 1994	Granodiorite	P	Caleta El Cobre Batholith	N.D.	346998	7318652	155.4	64.36	1.13	13.41	7.45	7.17	2.82	4.63	7.17	0.1	1.87	4.32	3.48	2.69	0.25	0.17	99.23	99.06	171	79	83	N.D.	N.D.	N.D.	10	188	N.D.	55.46	21.5	53.6	N.D.	28.5	8.4	1.6	7.26	N.D.	7.6	N.D.	4.2	N.D.	4.7	0.7
86-3-4	Pichowiak 1994	Leucogranite	P	Caleta El Cobre Batholith	N.D.	346998	7318652	155.4	72.12	0.34	13.1	2.71	2.53	1.84	0.87	2.53	0.01	0.61	1.87	2.43	5.27	0.11	0.77	99.34	98.57	132	223	305	37	N.D.	N.D.	8	211	N.D.	31.34	15.65	34.5	N.D.	16.81	3.99	0.67	4.18	N.D.	4.25	N.D.	2.68	N.D.	2.76	0.49
86-3-7	Pichowiak 1994	Quartz monzodiorite	P	Caleta El Cobre Batholith	N.D.	346998	7318652	155.4	58.25	0.87	15.27	8.44	8.18	2.56	5.88	8.18	0.13	3.39	6.53	3.23	1.92	0.14	0.76	98.93	98.17	253	69	303	N.D.	N.D.	N.D.	7	169	N.D.	30	10.7	27.1	N.D.	14.1	4.2	0.97	3.7	N.D.	4.1	N.D.	2.4	N.D.	2.8	0.4
86-3-8	Pichowiak 1994	Monzodiorite	P	Caleta El Cobre Batholith	N.D.	346998	7318652	155.4	55.31	0.51	17.1	7.54	7.28	2.58	4.96	7.28	0.13	4.89	8.29	2.9	1.17	0.01	1.5	99.35	97.85	289	11	65	N.D.	N.D.	N.D.	2.5	65	N.D.	14.7	5.1	13.3	N.D.	6	1.9	0.6	1.7	N.D.	2	N.D.	1.2	N.D.	1.48	0.2
86-3-9	Pichowiak 1994	Monzodiorite	P	Caleta El Cobre Batholith	N.D.	346998	7318652	155.4	68.25	0.32	15.03	4.43	4.23	1.98	2.45	4.23	0.06	1.33	3.66	4.1	2.18	0.12	1.1	100.58	99.48	204	49	300	5	N.D.	N.D.	6	98	N.D.	17.74	6.79	16.33	N.D.	7.52	2.07	0.64	2.23	N.D.	2.41	N.D.	1.54	N.D.	1.71	0.31
VO3	Oliveros et al 2007	Granodiorite	P	La Negra Formation	N.D.	382886	7556560	155.6	52.7	0.84	17.78	9.14	8.99	1.5	7.64	8.99	0.13	4.67	8.46	3.27	1.2	0.17	0.65	99.01	98.36	348.9	35.36	211.3	2.77	0.9	0.16	1.73	78.18	2.16	16.85	8.32	18.46	2.53	11.13	2.88	1	2.8	0.45	2.84	0.58	1.68	0.26	1.77	0.28
81105	Rogers and Hawkesworth 1989	Tonalite	P	Jurassic pluton	Sierra de la Cruz	417190	7544566	156.1	62.67	0.72	16.81	5.54	5.38	1.58	3.96	5.38	0.08	2.73	5.44	4.08	1.72	0.14	0.61	100.64	100.03	378	43	264	5.4	N.D.	0.39	9	134	4.04	27	15.5	34	N.D.	16.9	3.8	1.02	N.D.	0.61	N.D.	N.D.	N.D.	0.32	2	2
RS18	Oliveros et al 2007	Diorite	P	La Negra Formation	N.D.	380066	7491555	157	52.52	0.54	20.48	6.65	6.54	1.09	5.56	6.54	0.15	4.61	7.98	3.92	0.77	-0.01	1.57	99.19	97.62	427	12.72	209.6	0.64	0.17	0.08	0.92	44.74	1.22	11.7	5.57	12.3	1.71	7.78	1.98	0.89	2.06	0.33	2.04	0.4	1.16	0.18	1.23	0.2
VO183	Oliveros et al 2007	Diorite	P	La Negra Formation	N.D.	370548	7516820	157.3	51.08	0.95	18.57	8.29	8.15	1.36	6.93	8.15	0.14	4.61	10.34	3.38	0.62	0.08	0.42	98.48	98.06	345	14.18	161.9	1.07	0.28	0.11	1.24	27.83	1	14.08	5.08	11.4	1.64	7.72	2.16	1.07	2.35	0.38	2.47	0.51	1.46	0.22	1.53	0.25
8059	Rogers and Hawkesworth 1989	Quartz gabbro	P	Jurassic pluton	Gatico	374350	7534373	158.3	53.1	0.66	17.51	9.56	9.4	1.59	7.97	9.4	0.15	5.57	10.07	3.32	0.69	0.1	0.27	100	99.73	343	16	175	1.73	N.D.	0.08	5	67	1.75	20	5.7	13.7	N.D.	N.D.	2.5	0.97	N.D.	0.47	N.D.	N.D.	N.D.	0.27	1.87	1.87
VO181	Oliveros et al 2007	Diorite	P	La Negra Formation	N.D.	372975	7486330	159.6	49.95	1.43	18.28	10.27	10.1	1.68	8.59	10.1	0.19	4.28	10.58	3.15	0.45	0.19	0.79	99.54	98.75	323.2	6.48	177.7	1.47	0.35	0.15	1.7	55.69	1.72	19.27	8.75	20.44	2.91	13.35	3.55	1.29	3.63	0.56	3.45	0.69	1.93	0.29	1.9	0.3
MCP-1	Lucassen et al 2006	Undefined plutonic rock	P	Jurassic pluton	Shallow Section Coastal Batholith	360362	7238031	160	53.44	1.12	16.73	7.29	6.56	7.29	0	6.56	0.15	6.11	8.36	3.99	1.35	0.3	0.93	99.76	98.83	349	81.3	204	12.5	3.44	N.D.	10	135	5	34	18.37	48.12	6.86	30.07	7.11	1.61	6.89	1.05	6.3	1.26	3.55	0.5	3.23	0.48
MCP-11	Lucassen et al 2006	Undefined plutonic rock	P	Jurassic pluton	Shallow Section Coastal Batholith	360362	7238031	160	51.63	0.95	16.01	8.24	7.41	8.24	0	7.41	0.18	9.4	6.7	3.8	0.83	0.22	2.83	100.78	97.95	224	45.5	132	15.3	2.88	N.D.	6	263	7	28	13.7	37.83	5.42	23.87	5.94	1.09	5.51	0.87	5.24	1.03	3.1	0.44	2.91	0.44
MCP-5	Lucassen et al 2006	Undefined plutonic rock	P	Jurassic pluton	Shallow Section Coastal Batholith	360362	7238031	160	52.19	0.2	2.53	8.6	7.74	8.6	0	7.74	0.07	18.89	13.74	0.4	0.14	1.54	1.8	100.07	98.27	17.42	0.71	2.63	1.95	0.27	-0.25	-0.5	-0.25	2	18	14.98	29.58	3.33	13.16	2.53	0.35	2.63	0.39	2.38	0.51	1.49	0.2	1.42	0.24
QBA-1	Lucassen et al 2006	Undefined plutonic rock	P	Jurassic pluton	Shallow Section Coastal Batholith	362287	7214053	160	61.19	1.01	15.05	7.02	6.32	7.02	0	6.32	0.11	2.97	5.28	3.3	3.34	0.22	0.64	100.12	99.48	243	152	308	14.7	3.15	-0.25	12	374	9	31	18.18	44.77	6.03	25.91	5.91	1.2	5.76	0.88	5.35	1.12	3.19	0.46	2.96	0.43
QBA-5	Lucassen et al 2006	Undefined plutonic rock	P	Jurassic pluton	Shallow Section Coastal Batholith	362287	7214053	160	66.44	0.33	16.87	3.53	3.18	3.53	0	3.18	0.1	0.98	1.84	6.06	1.91	0.22	1.69	99.86	98.17	222	94.9	230	4.66	1.25	-0.25	6	194	6	20	21.2	46.21	5.84	22.76	4.33	1.23	3.67	0.55	3.31	0.69	2.13	0.34	2.27	0.38
QCA-1	Lucassen et al 2006	Undefined plutonic rock	P	Jurassic pluton	Shallow Section Coastal Batholith	364078	7202995	160	71.98	0.67	14.12	4.19	3.77	4.19	0	3.77	0.02	1.38	0.34	1.17	4.29	0.17	2.09	100.45	98.36	59.09	155.36	624	11.62	1.71	-0.25	12	317	9	30	37.81	78.09	9.11	34.16	6.85	1.14	5.9	0.83	4.87	0.92	2.49	0.34	2.21	0.31
QCA-2	Lucassen et al 2006	Undefined plutonic rock	P	Jurassic pluton	Shallow Section Coastal Batholith	364078	7202995	160	72.18	0.69	13.7	4.26	3.83	4.26	0	3.83	0.02	1.38	0.32	1.18	3.94	0.16	2.06	99.91	97.85	53.94	143.03	574	12.58	1.7	-0.25	13	301	8	32	39.55	82.96	9.56	36.2	7.05	1.14	6	0.84	4.92	0.88	2.4	0.33	2.13	0.31
QCA-3	Lucassen et al 2006	Undefined plutonic rock	P	Jurassic pluton	Shallow Section Coastal Batholith	364078	7202995	160	84.96	0.28	7.56	0.99	0.89	0.99	0	0.89	0.02	0.54	0.28	2.45	1.41	0.07	0.71	99.3	98.59	60.79	47.19	196	5.56	0.99	-0.25	7	269	8	20	8.65	20.13	2.56	10.38	2.36	0.4	2.41	0.43	2.84	0.59	1.67	0.25	1.54	0.21
QCA-5	Lucassen et al 2006	Undefined plutonic rock	P	Jurassic pluton	Shallow Section Coastal Batholith	364078	7202995	160	64.07	0.94	15.15	2.3	2.07	2.3	0	2.07	0.08	3.08	6.6	5.39	0.81	0.17	0.98	99.5	98.52	249.67	38.7	94	14.23	2.27	-0.25	11	290	8	31	18.51	53.31	7.44	30.45	6.28	1.19	5.7	0.87	5.41	1.08	3.08	0.42	2.79	0.41
QCA-6	Lucassen et al 2006	Undefined plutonic rock	P	Jurassic pluton	Shallow Section Coastal Batholith	364078	7202995	160	62.31	1.07	15.95	2.23	2.01	2.23	0	2.01	0.05	3.46	8.18	4.32	0.74	0.2	0.77	99.23	98.46	322	34.3	146	18.6	4.04	-0.25	10	311	8	33	30.19	71.18	8.48	32.49	6.53	1.43	6.08	0.97	5.75	1.17	3.25	0.47	2.99	0.43
QCA-7	Lucassen et al 2006	Undefined plutonic rock	P	Jurassic pluton	Shallow Section Coastal Batholith	364078	7202995	160	61.71	0.99	15.19	6.42	5.78	6.42	0	5.78	0.14	3.02	5.32	3.23	3.09	0.18	0.68	99.99	99.31	228	133	387	10.7	2.09	-0.25	9	393	10	32	13.59	31.39	4.17	18.26	4.7	1.14	4.91	0.81	5.02	1.02	2.95	0.43	2.77	0.41
QCA-9	Lucassen et al 2006	Undefined plutonic rock	P	Jurassic pluton	Shallow Section Coastal Batholith	364078	7202995	160	61.33	0.64	17.15	5.66	5.09	5.66	0	5.09	0.11	2.63	5.02	3.82	2.13	0.15	1.54	100.14	98.6	387	56	412	4.45	0.92	-0.25	5	140	5	21	16.83	35.26	4.33	17.26	3.64	0.99	3.48	0.54	3.28	0.66	1.92	0.28	1.81	0.28
QMA-1	Lucassen et al 2006	Undefined plutonic rock	P	Jurassic pluton	Shallow Section Coastal Batholith	358813	7225094	160	58.05	0.89	16.36	7.34	6.6	7.34	0	6.6	0.15	3.61	6.54	3.64	1.94	0.27	0.73	99.48	98.75	356	118	251	26.3	5.23	-0.25	7	219	6	23	21.19	48.82	6.23	24.95	5.43	1.34	5.04	0.77	4.4	0.89	2.6	0.36	2.39	0.36
QMA-2	Lucassen et al 2006	Undefined plutonic rock	P	Jurassic pluton	Shallow Section Coastal Batholith	358813	7225094	160	61.26	0.98	15.12	6.52	5.87	6.52	0	5.87	0.1	2.82	5.34	3.41	3.11	0.2	0.39	99.24	98.85	219	164	295	15.4	4.11	-0.25	9	415	10	33	22.77	53.49	6.78	27.13	5.95	1.19	5.68	0.87	5.24	1.06	3.1	0.46	2.76	0.42
QPA-2	Lucassen et al 2006	Undefined plutonic rock	P	Jurassic pluton	Shallow Section Coastal Batholith	357267	7212155	160	71.49	0.35	15.42	1.31	1.18	1.31	0	1.18	0.02	0.66	4.17	5.43	0.23	0.09	0.35	99.45	99.1	381	4.23	108	9.83	1.48	-0.25	5	207	6	22	8.33	27.34	3.97	17.01	3.87	0.85	3.63	0.57	3.41	0.69	2.03	0.31	2.01	0.29
QPA-4	Lucassen et al 2006	Undefined plutonic rock	P	Jurassic pluton	Shallow Section Coastal Batholith	357267	7212155	160	55.27	1.24	15.23	10.51	9.46	10.51	0	9.46	0.12	4.36	7.4	2.94	2.05	0.35	0.63	100.18	99.55	342	52.8	347	11.5	1.95	-0.25	8	230	6	31	17.87	43.34	5.98	26.22	6.15	1.39	5.95	0.88	5.19	1.06	3.02	0.43	2.77	0.43
QSR-1	Lucassen et al 2006	Undefined plutonic rock	P	Jurassic pluton	Shallow Section Coastal Batholith	360817	7193730	160	62.54	0.67	17.23	6.16	5.54	6.16	0	5.54	0.08	2.49	5.31	3.97	1.66	0.18	0.49	100.83	100.34	385	48.3	400	3.28	0.61	-0.25	6	153	5	23	16.19	34.64	4.3	17.17	3.71	1.04	3.71	0.55	3.62	0.72	2.11	0.3	1.99	0.31
QSR-8	Lucassen et al 2006	Undefined plutonic rock	P	Jurassic pluton	Shallow Section Coastal Batholith	360817	7193730	160	58.19	0.89	18.99	3.31	2.98	3.31	0	2.98	0.16	4	8.34	4.45	0.51	0.01	0.65	99.44	98.79	630	17.1	137	2.45	0.26	-0.25	4	130	4	15	4.96	9.92	1.33	6.31	1.88	0.89	2.14	0.38	2.38	0.5	1.49	0.21	1.47	0.23
CBV-67	Parada et al 1999	Tonalite	P	Papudo-Quintero Complex	Quintero	265612	6351021	164	63.13	0.59	16.03	9.05	8.5	5.53	3.52	8.5	0.14	2.07	4.91	3.74	3.05	0.12	0.58	103.41	102.83	367	110	570	11.4	2.4	N.D.	19	231.09	N.D.	32	19.9	52	N.D.	27.6	6.66	1.31	5.31	N.D.	4.9	N.D.	2.7	N.D.	3.11	0.46
CBV-69	Parada et al 1999	Leucogranite	P	Papudo-Quintero Complex	Quintero	265612	6351021	164	74.53	0.03	13.66	1.08	N.D.	1.08	N.D.	1.08	0.02	N.D.	1.17	2.87	5.66	0	N.D.	99.02	99.02	335	158	2000	N.D.	N.D.	N.D.	7	131.7	N.D.	4	24.3	42.1	N.D.	11	1.6	0.53	0.92	N.D.	0.48	N.D.	0.34	N.D.	0.58	0.12
CBV-73	Parada et al 1999	Diorite	P	Papudo-Quintero Complex	Quintero	276869	6402092	164	51.16	0.94	18.78	9.17	N.D.	9.17	N.D.	9.17	0.18	4.05	8.9	3.71	1.52	0.33	N.D.	98.74	98.74	601	31	478	N.D.	N.D.	N.D.	12	180.04	N.D.	24	20.5	47.6	N.D.	25.7	5.77	1.55	4.54	N.D.	3.8	N.D.	2	N.D.	2.06	0.29
CBV-75	Parada et al 1999	Granodiorite	P	Papudo-Quintero Complex	Quintero	276269	6402092	164	68.04	0.35	14.81	3.97	N.D.	3.97	N.D.	3.97	0.08	1.04	2.83	3.46	4.14	0.11	N.D.	98.83	98.83	169	129	544	19.3	1.8	N.D.	8	190.11	N.D.	23	20.9	40.3	N.D.	20.6	4.77	0.92	3.52	N.D.	3.38	N.D.	1.96	N.D.	2.36	0.34
F2-5	Parada et al 1999	Undefined plutonic rock	P	Papudo-Quintero Complex	Quintero	265612	6351021	164	52.9	0.96	18.28	18.99	17.99	10	8.99	17.99	0.17	3.45	7.44	4.72	1.12	0.3	0.42	108.75	108.33	497	29	252	2.9	0.6	N.D.	-2.5	150	N.D.	22	19.4	39.3	N.D.	22.1	5.17	1.54	4.31	N.D.	3.96	N.D.	1.89	N.D.	2.07	0.29
F2-6	Parada et al 1999	Undefined plutonic rock	P	Papudo-Quintero Complex	Quintero	265612	6351021	164	52.37	0.86	18.42	17.45	16.53	9.19	8.26	16.53	0.2	4.09	7.08	4.62	1.62	0.3	0.95	107.96	107.01	324	119	171	6.7	1.8	N.D.	-2.5	135	N.D.	26	25.7	52.2	N.D.	27.8	6.82	1.19	5.89	N.D.	4.46	N.D.	2.48	N.D.	2.49	0.38
F2-9	Parada et al 1999	Tonalite	P	Papudo-Quintero Complex	Quintero	271634	6392101	164	65.64	0.43	15.66	9.02	8.54	4.75	4.27	8.54	0.08	1.41	4.08	3.75	3.06	0.13	0.72	103.98	103.26	367	100	552	15.4	2	N.D.	-2.5	155	N.D.	18	21.6	47	N.D.	22.1	4.99	1.12	4.17	N.D.	3.1	N.D.	1.74	N.D.	3.1	0.29
C9G-388	Girardi 2014	Ton	P	Plutón Sierra El Roble	Moradito			164.4	62.33	0.89	14.48			1.55	3.97	3.97	0.09	2.49	5.05	3.24	3.09	0.16	0.74	98.08	97.34	200	219	254	26.4	2.61	0.8	9.3	406	8.7	31.4	21.3	51.5	6.2	24.3	5.25	0.78	5.06	0.81	4.86	0.94	2.84	0.44	2.89	0.46
CaB-188a	Girardi 2014	Qdi	P	Plutón Sierra El Roble	Moradito			165	59.94	1.04	15.11			7.36		7.36	0.12	3.33	6.32	3.35	2.47	0.2	0.53	99.77	99.24	277	103	268	9.18	1.81	0.68	8.1	468	9.2	31.3	21.3	50.4	6.28	25.6	5.95	1.21	5.39	0.9	5.13	1.03	2.96	0.46	2.98	0.5
CaB-188b	Girardi 2014	Qdi	P	Plutón Sierra El Roble	Moradito			165	61.17	1.06	15.15			4.67		4.67	0.06	2.7	6.44	4.96	1.04	0.17	1.96	99.38	97.42	307	49	105	9.16	2.78	0.73	8.6	331	6.8	30.4	19.1	53.2	7.03	28.7	6.25	1.75	5.46	0.88	5	0.99	2.86	0.44	2.84	0.47
CaB-194a	Girardi 2014	Ton	P	Plutón Sierra El Roble	Moradito			165	67.64	0.76	13.99			2.18	2.47	2.47	0.06	2.1	3.84	2.89	3.36	0.15	0.52	99.96	99.44	200	190	227	29.3	3.7	0.7	7	294	6.1	20.8	21.3	47.9	5.4	20.3	4.15	0.85	3.57	0.58	3.27	0.65	1.94	0.3	1.99	0.32
03_45	Vasquez et al 2011	Gabbro	P	Jurassic Pluton	Cerros del Hualve	214244	6006037	166	55.9	0.69	17.5	7.77	7.64	1.3	6.48	7.64	0.13	4.22	7.9	3.31	1.09	0.09	0.38	98.9	98.52	319	41	301	4	0.7	0.2	2	94	6	19	10	23	3.1	13	3.2	1	3.4	0.6	3.7	0.8	2.3	0.34	2.4	0.38
04_45	Vasquez et al 2011	Quartz diorite	P	Jurassic Pluton	Cerros del Hualve	217277	6003747	166	61.7	0.82	16.8	6.51	6.34	1.69	4.82	6.34	0.08	2.61	6.52	4.7	0.47	0.18	0.61	101.1	100.49	-0.05	-0.1	177	-0.05	-0.03	-0.25	6	140	4	-0.25	-0.01	-0.01	-0.01	-0.05	-0.05	-0.03	-0.03	-0.03	-0.03	-0.03	-0.03	-0.05	-0.05	-0.03
04_49	Vasquez et al 2011	Tonalite	P	Jurassic Pluton	Cerros del Hualve	210840	6008858	166	62.7	0.61	16.6	6.19	6.01	1.77	4.42	6.01	0.12	2.27	5.94	3.91	0.21	0.14	1.88	100.7	98.82	-0.05	-0.1	196	-0.05	-0.03	-0.25	6	156	4	-0.25	-0.01	-0.01	-0.01	-0.05	-0.05	-0.03	-0.03	-0.03	-0.03	-0.03	-0.03	-0.05	-0.05	-0.03
04_50	Vasquez et al 2011	Gabbro	P	Jurassic Pluton	Cerros del Hualve	208506	6006337	166	54.8	1.06	16.7	9.45	9.29	1.58	7.88	9.29	0.15	4.37	8.11	2.68	1.43	0.21	1.99	101.2	99.21	288	47	390	5	1.3	0.4	6	166	5	26	20	44	5.6	24	5.4	1.3	5.3	0.9	4.7	0.9	2.9	0.4	2.8	0.4
CB19	Lucassen et al 2002	Undefined plutonic rock	P	Jurassic pluton	Deep Section Coastal Batholith	398281	7345377	170	52.27	0.89	17.9	9.16	8.95	2.11	7.05	8.95	0.12	5.72	9.45	3.49	0.67	0.15	0.28	100.1	99.82	418	20	176	0.45	0.18	-0.25	5	31.98	1.11	20	6.39	14.69	2.11	9.04	2.15	0.78	2.21	0.33	2.04	0.42	1.17	0.17	1.05	0.15
CB42	Lucassen et al 2002	Undefined plutonic rock	P	Jurassic pluton	Deep Section Coastal Batholith	398281	7345377	170	54.08	0.84	18.1	8.61	8.41	1.99	6.62	8.41	0.14	4.86	8.63	3.7	0.95	0.17	0.29	100.37	100.08	418	17	229	1.63	0.53	-0.25	2	42.92	1.23	21	9.65	22.13	3	13.28	3.29	1.13	3.29	0.52	3.23	0.64	1.91	0.27	1.83	0.27
CB46	Lucassen et al 2002	Undefined plutonic rock	P	Jurassic pluton	Deep Section Coastal Batholith	398281	7345377	170	59.84	0.76	16.33	6.81	6.63	1.77	5.04	6.63	0.1	2.95	6.3	3.93	1.36	0.12	0.23	98.73	98.5	267	22	215	0.56	0.15	-0.25	4	51.31	1.34	22	8.48	20.31	2.85	12.24	3.07	0.93	3.6	0.56	3.6	0.75	2.21	0.34	2.14	0.34
CB51	Lucassen et al 2002	Undefined plutonic rock	P	Jurassic pluton	Deep Section Coastal Batholith	398281	7345377	170	55.5	0.81	18.11	8.63	8.43	1.99	6.64	8.43	0.16	4.2	8.36	3.79	0.5	0.13	0.14	100.33	100.19	401	0.5	158	0.1	0.05	-0.25	5	52.99	1.22	21	2.79	6.59	1.02	5.09	1.53	0.98	2.02	0.32	2.2	0.45	1.39	0.2	1.33	0.21
CB70	Lucassen et al 2002	Undefined plutonic rock	P	Jurassic pluton	Deep Section Coastal Batholith	398281	7345377	170	50.45	0.99	19.74	10.24	10.07	1.71	8.53	10.07	0.17	4.9	9.93	3.29	0.13	0.13	0	99.97	99.97	279	3	33	0.33	0.1	-0.25	-0.5	13.42	0.63	15	6.34	15.09	2.13	9.83	2.61	0.97	3	0.52	3.23	0.68	2.06	0.3	1.96	0.28
CB76	Lucassen et al 2002	Undefined plutonic rock	P	Jurassic pluton	Deep Section Coastal Batholith	398281	7345377	170	54.38	0.24	8.16	11.75	11.48	2.71	9.04	11.48	0.26	16.89	6.84	1.07	0.57	0.02	0	100.18	100.18	126	19	44	1.53	0.45	-0.25	3	47.89	1.41	20	3.91	9.89	1.47	6.39	1.85	0.35	2.28	0.4	2.67	0.6	1.92	0.29	2.03	0.32
KU5	Lucassen et al 2002	Undefined plutonic rock	P	Jurassic pluton	Deep Section Coastal Batholith	398281	7345377	170	52.24	0.64	19.83	8.51	8.37	1.42	7.09	8.37	0.16	5.36	9.62	3.6	0.2	0.1	0.51	100.77	100.26	381	1	86	0.47	0.11	-0.25	1	47.58	1.13	9	3.33	7.41	1.02	4.65	1.32	0.91	1.5	0.24	1.6	0.34	1.02	0.14	1.03	0.16
CBR-1A	Parada et al 1999	Tonalite	P	Papudo-Quintero Complex	Quintero	283954	6466830	170	62.75	0.7	15.68	5.91	N.D.	5.91	N.D.	5.91	0.08	2.24	5.09	3.52	2.83	0.2	N.D.	99	99	17.1	67	459	19.5	3.2	N.D.	5	381	N.D.	33	32.2	65	N.D.	32.5	7.36	1.42	6.05	N.D.	5.62	N.D.	2.88	N.D.	3.06	0.43
CBR-1E	Parada et al 1999	Undefined plutonic rock	P	Papudo-Quintero Complex	Quintero	283954	6466830	170	52.95	1.18	17.85	9.25	N.D.	9.25	N.D.	9.25	0.17	3.91	8.39	4.58	0.96	0.27	0.96	100.47	99.51	390	30	109	-2.5	0.6	N.D.	5	152	N.D.	26	19.5	39.7	N.D.	22	5.33	1.72	4.82	N.D.	4.53	N.D.	2.13	N.D.	2.34	0.32
IQ-04-01	Mamani et al 2008	Diorite	P	Jurassic volcanic	Iquique	382308	7668248	174.05	64.1	0.61	15.9	1.39	1.35	0.4	0.99	1.35	0.11	2	4.29	3.62	3.29	0.15	N.D.	99.44	99.44	322	127	545	N.D.	N.D.	N.D.	10	273	N.D.	29	N.D.	N.D.	N.D.	N.D.	N.D.	N.D.	N.D.	N.D.	N.D.	N.D.	N.D.	N.D.	N.D.	N.D.
LAN_04_01	Mamani et al 2008	Gabbro	P	Jurassic volcanic	Antofagasta	371647	7509190	174.05	52.5	1.34	15.5	1.83	1.8	0.31	1.53	1.8	0.16	4.52	8.2	3.11	1.32	0.22	N.D.	97.85	97.85	292	46	249	N.D.	N.D.	N.D.	5	107	N.D.	32	N.D.	N.D.	N.D.	N.D.	N.D.	N.D.	N.D.	N.D.	N.D.	N.D.	N.D.	N.D.	N.D.	N.D.
LAN_04_02	Mamani et al 2008	Gabbro	P	Jurassic volcanic	Antofagasta	386020	7555137	174.05	55.3	0.93	16.2	2.08	2.05	0.35	1.73	2.05	0.11	4.16	7.57	3.21	1.5	0.14	N.D.	98.14	98.14	325	55	265	N.D.	N.D.	N.D.	3	113	N.D.	24	N.D.	N.D.	N.D.	N.D.	N.D.	N.D.	N.D.	N.D.	N.D.	N.D.	N.D.	N.D.	N.D.	N.D.
CB11	Lucassen et al 2002	Gabbro	P	Jurassic pluton	Deep Section Coastal Batholith	398281	7345377	180	46.99	0.42	12.52	7.05	6.93	1.18	5.88	6.93	0.12	12.57	18.4	0.35	0.01	0.02	0.42	98.87	98.45	121	0.3	42	0.21	0.07	-0.25	-0.5	31.29	0.9	11	0.86	2.36	0.41	2.17	0.78	0.31	1.13	0.18	1.17	0.23	0.64	0.09	0.5	0.08
CB3	Lucassen et al 2002	Gabbro	P	Jurassic pluton	Deep Section Coastal Batholith	398281	7345377	180	42.91	0.67	23.29	10.11	9.94	1.69	8.43	9.94	0.1	6.62	13.96	0.92	0.14	0.02	1.63	100.37	98.74	387	1	38	0.27	0.06	-0.25	2	26.14	0.71	10	1.25	2.75	0.38	1.66	0.44	0.21	0.45	0.07	0.45	0.09	0.25	0.03	0.2	0.03
CB32	Lucassen et al 2002	Gabbro	P	Jurassic pluton	Deep Section Coastal Batholith	398281	7345377	180	45.76	0.41	23.61	7.38	7.26	1.23	6.15	7.26	0.08	6.7	15.13	1.43	0.06	0.01	0.89	101.46	100.57	312	0.3	31	0.04	0.02	-0.25	3	7.29	0.29	8	0.59	1.35	0.21	1.11	0.32	0.22	0.44	0.07	0.48	0.09	0.27	0.03	0.21	0.03
CB33	Lucassen et al 2002	Gabbro	P	Jurassic pluton	Deep Section Coastal Batholith	398281	7345377	180	46.45	0.32	26.63	3.49	3.43	0.58	2.91	3.43	0.05	4.09	18.19	1.22	0.05	0.01	1.05	101.55	100.5	455	N.D.	27	-0.05	-0.03	-0.25	2	-0.25	-0.5	11	0.85	2.22	-0.01	2.1	0.74	0.39	0.86	-0.03	1.19	-0.03	0.7	-0.05	0.59	0.08
CV05	Oliveros 2002	Quartz monzonite	P	La Negra Formation	N.D.	392133	7489160	180	62.03	1.07	14.83	6.95	6.67	2.77	4.18	6.67	0.1	1.65	4.09	4.01	3.79	0.26	0.99	99.77	98.78	184	N.D.	410	25	N.D.	N.D.	16	407	13.7	49	28	70	N.D.	40	9.16	1.62	9.62	N.D.	9	1.9	4.98	N.D.	5	0.75
CV12	Oliveros 2002	Monzonite	P	La Negra Formation	N.D.	385731	7485656	180	54.01	1.34	16.83	9.95	9.3	6.52	3.43	9.3	0.2	2.9	6.5	4.16	2.42	0.34	1.13	99.78	98.65	300	N.D.	320	12	N.D.	N.D.	7	211	7.9	38	20	45	N.D.	26	6.6	1.56	7.05	N.D.	7.01	1.47	3.98	N.D.	3.95	0.59
C9G-386b	Girardi 2014	Gab	P	Gabro Caldera	Caldera-Pajonales			181.5	54.95	1.85	15.64			0.93	6.76	6.76	0.13	4.3	8.42	3.39	1.05	0.22	0.42	98.06	97.64	226	36	230	2.83	0.93	0.66	8.2	257	5.4	37.2	15.6	38	4.96	21.2	5.45	1.38	6.29	1.04	6.45	1.24	3.63	0.54	3.59	0.56
86-2-1	Pichowiak 1994	Gabbro	P	Coloso Coastal Gabbro Complex	N.D.	347038	7362492	183.1	50.33	0.41	17.39	8.64	8.45	1.91	6.73	8.45	0.13	8.87	11.53	1.71	0.37	0.11	1.49	98.98	97.49	317	16	77	N.D.	N.D.	N.D.	3	72	N.D.	14	4.4	11.65	N.D.	5.9	1.8	0.5	1.7	N.D.	1.9	N.D.	1.1	N.D.	1.2	0.2
86-2-4	Pichowiak 1994	Gabbro	P	Coloso Coastal Gabbro Complex	N.D.	347038	7362492	183.1	45.84	1.36	17.24	12.71	12.42	2.86	9.85	12.42	0.2	5.81	12.22	1.95	0.56	0.07	0.6	98.56	97.96	320	14	145	N.D.	N.D.	N.D.	2	65	N.D.	14.8	3.68	12.3	N.D.	6.1	1.98	1	2	N.D.	2.1	N.D.	1.2	N.D.	1.2	0.2
86-2-5	Pichowiak 1994	Gabbro	P	Coloso Coastal Gabbro Complex	N.D.	347038	7362492	183.1	54.11	1.06	18.43	8.81	8.55	2.56	6.25	8.55	0.19	3.71	8.5	3.65	0.79	0.09	0.64	99.98	99.34	396	7	228	N.D.	N.D.	N.D.	3	88	N.D.	20	6.1	17.3	N.D.	8.7	2.8	1.1	2.4	N.D.	2.7	N.D.	1.6	N.D.	1.8	0.3
86-2-6	Pichowiak 1994	Gabbro	P	Coloso Coastal Gabbro Complex	N.D.	347038	7362492	183.1	52.26	0.77	16.84	9.42	9.14	2.77	6.65	9.14	0.17	5.56	9.85	3.18	0.75	0.13	0.33	99.26	98.93	303	22	183	N.D.	N.D.	N.D.	4	160	N.D.	17	4.72	15.46	N.D.	6.93	1.85	0.59	1.76	N.D.	1.93	N.D.	1.2	N.D.	1.4	0.2
86-2-7	Pichowiak 1994	Gabbro	P	Coloso Coastal Gabbro Complex	N.D.	347038	7362492	183.1	57.97	0.97	16.55	7.9	7.65	2.47	5.43	7.65	0.11	2.41	5.43	4.09	2.12	0.26	0.6	98.41	97.81	254	67	330	N.D.	N.D.	N.D.	24	237	N.D.	N.D.	N.D.	N.D.	N.D.	N.D.	N.D.	N.D.	N.D.	N.D.	N.D.	N.D.	N.D.	N.D.	N.D.	N.D.
ln4	Pichowiak 1994	Diabase	P	La Negra Formation	N.D.	347423	7326348	183.1	51.86	1.76	15.56	10.63	10.3	3.25	7.38	10.3	0.35	4.02	6.7	4.2	2.65	0.45	1.3	99.48	98.18	283	65.5	522	5.5	N.D.	N.D.	8	227	N.D.	49	19.05	44.9	N.D.	26.83	6.75	1.84	6.47	N.D.	6.53	N.D.	4	N.D.	3.42	0.49
ST-158q	Salazar et al 2013	Andesite (dike)	P	Lautaro Formation	N.D.	380900	6819390	183.8	48.25	1.04	15.04	7.74	7.54	2.01	5.73	7.54	0.08	11.53	6.79	3.37	1.86	0.49	3.48	99.67	96.19	2120	27	870	3.21	0.77	0.61	9	106	3.69	N.D.	38.21	87.33	11.33	46.94	8.26	2.52	5.85	0.75	3.73	0.76	2.03	0.27	1.69	0.26
ST-178q	Salazar et al 2013	Andesite (dike)	P	Lautaro Formation	N.D.	376551	6797279	183.8	51.05	0.56	15.4	6.01	5.85	1.56	4.45	5.85	0.09	3.62	8.79	2.81	2.67	0.26	8.5	99.74	91.24	470	56	776	5.54	1.61	0.88	12	126	4	N.D.	34.85	70.98	8.27	32.28	5.95	1.92	4.78	0.69	3.68	0.77	2.13	0.3	1.92	0.31
OI -24q	Creixell et al 2012	Granodiorite	P	Quebrada La Vaca Tonalite	N.D.	264784	6769290	185	65.68	0.6	15.65	4	3.88	1.14	2.86	3.88	0.05	3.64	4.11	3.48	1.38	0.12	0.82	99.52	98.7	314.9	31.4	177.3	1.01	1.09	0.25	-2.5	97.2	2.5	7.06	10.3	20.73	2.24	9	1.82	0.65	1.62	0.25	1.47	0.3	0.82	0.12	0.79	0.12
FL-16-11	Rodriguez et al 2019	Quartz diorite	P	Flamenco Pluton	Coastal Range batholith	336000	7070000	188.6	55.72	0.75	17.76	4.04	3.94	1.05	2.99	3.94	0.16	4.32	8.26	2.69	0.71	0.1	1.11	99.06	97.95	160	32.3	196	3.6	N.D.	N.D.	3.6	N.D.	-5	21.2	9.2	19.4	2.5	12	2.8	1	3.4	0.6	3.6	0.9	2.7	0.4	2.3	N.D.
FL-16-2	Rodriguez et al 2019	Granodiorite	P	Flamenco Pluton	Coastal Range batholith	348000	7061000	188.7	67.38	0.5	15.01	3.98	3.87	1.14	2.84	3.87	0.06	1.71	3.49	3.16	3.82	0.13	1.2	100.5	99.3	286	186	487	16.5	N.D.	N.D.	8.4	N.D.	-5	28.7	26.4	59.6	8	30.3	5.6	1.2	5.4	0.8	4.5	1	2.8	0.4	2.5	0.43
CI -16q	Creixell et al 2012	Granodiorite	P	Quebrada La Vaca Tonalite	N.D.	264643	6777591	189.2	56.69	1.21	16.35	7.3	7.09	2.09	5.21	7.09	0.12	5.77	5.86	2.76	2.87	0.22	0.45	99.6	99.15	311.3	49.15	382.3	1.98	2.2	0.65	9.11	159.9	3.65	20.54	22	47.1	5.47	22.59	4.77	1.28	4.35	0.66	4.09	0.88	2.45	0.35	2.32	0.35
86-2-8	Pichowiak 1994	Gabro (dikes and stocks)	P	Caleta Coloso stocks	N.D.	347084	7364160	190	43.78	0.63	22.19	9.29	9.08	2.13	7.16	9.08	0.14	6.49	14.16	1.24	0.18	0	0.98	99.08	98.1	320	16	66	N.D.	N.D.	N.D.	N.D.	33	N.D.	5.49	1.69	5.25	N.D.	2.1	0.78	0.44	0.7	N.D.	0.78	N.D.	0.47	N.D.	0.46	0.06
87-0-1	Pichowiak 1994	Undefined plutonic rock	P	Hornitos composite stock	N.D.	369354	7519578	190	50.12	1.6	18.48	8.43	8.12	3.1	5.33	8.12	0.15	4.8	9.86	2.82	1.01	0.41	1.4	99.08	97.68	330	35	204	5	N.D.	N.D.	5	59	N.D.	22.77	12.81	30.5	N.D.	17.14	4.15	1.35	4.28	N.D.	3.78	N.D.	1.97	N.D.	1.68	0.32
87-0-2	Pichowiak 1994	Undefined plutonic rock	P	Hornitos composite stock	N.D.	369354	7519578	190	51.87	1.41	16.92	8.41	8.12	2.91	5.5	8.12	0.16	5.57	7.34	3.55	1.83	0.3	1.42	98.78	97.36	255	71	168	5	N.D.	N.D.	5	143	N.D.	32.58	11.26	30.53	N.D.	18.54	4.8	1.64	5.16	N.D.	5.15	N.D.	2.84	N.D.	2.62	0.45
87-1-1	Pichowiak 1994	Gabbro	P	Hornitos composite stock	N.D.	369354	7519578	190	47.47	0.97	14.88	9.78	9.53	2.47	7.31	9.53	0.16	10.91	11.08	2.27	0.44	0.22	0.68	98.86	98.18	436	5	109	5	N.D.	N.D.	5	53	N.D.	20.45	7.99	21.97	N.D.	15.11	3.96	1.13	3.96	N.D.	3.45	N.D.	1.89	N.D.	1.6	0.28
87-1-3	Pichowiak 1994	Gabbro	P	Hornitos composite stock	N.D.	369354	7519578	190	44.95	1.26	18.17	12.26	11.98	2.76	9.5	11.98	0.2	6.86	12.38	1.87	0.22	0.34	0.73	99.24	98.51	500	3	77	5	N.D.	N.D.	5	30	N.D.	23.27	7.41	20.79	N.D.	14.72	4.06	1.17	4.47	N.D.	3.88	N.D.	2.17	N.D.	1.71	0.33
87-1-4	Pichowiak 1994	Gabbro	P	Hornitos composite stock	N.D.	369354	7519578	190	44.45	0.25	28.66	4.16	3.98	1.75	2.41	3.98	0.05	3.25	15.91	1.48	0.02	0.11	1.2	99.54	98.34	542	2	36	5	N.D.	N.D.	5	7	N.D.	3.57	2.07	4.01	N.D.	2.45	0.63	0.38	0.69	N.D.	0.64	N.D.	0.45	N.D.	0.28	0.05
OI - 64q	Creixell et al 2012	Tonalite	P	Quebrada La Vaca Tonalite	N.D.	277767	6786097	190.4	56.25	1.05	15.97	7.71	7.49	2.2	5.51	7.49	0.12	6.57	6.44	2.5	2.39	0.19	0.4	99.59	99.19	286.2	44.79	286	2.04	1.99	0.85	9.27	118.9	3.24	20.7	22.17	46.31	5.39	22.28	4.75	1.11	4.36	0.67	4.13	0.87	2.45	0.34	2.24	0.34
FL-16-1	Rodriguez et al 2019	Gabbro	P	Flamenco Pluton	Coastal Range batholith	347500	7063000	191	47.8	1.31	22.5	8.87	8.72	1.48	7.39	8.72	0.15	3.59	11.16	2.9	0.38	0.37	1.59	100.7	99.11	430	14.2	151	1.2	N.D.	N.D.	5.7	N.D.	-5	18.7	16.6	35.2	4.6	21.7	4.4	1.8	4.5	0.7	3.5	0.8	2.1	0.3	1.4	0.27
FL-16-13	Rodriguez et al 2019	Gabbro	P	Flamenco Pluton	Coastal Range batholith	337000	7068000	191	47.98	0.91	19.82	3.83	3.77	0.64	3.19	3.77	0.2	6.2	10.37	2.16	0.18	0.12	1.55	98.86	97.31	204	12.3	103	-0.05	N.D.	N.D.	3	N.D.	-5	17.7	5.5	11.9	1.6	7.3	1.8	0.9	2.2	0.4	2.7	0.6	1.8	0.2	1.8	N.D.
OI - 30q	Creixell et al 2012	Tonalite	P	Quebrada La Vaca Tonalite	N.D.	266625	6780594	191.2	54.33	1.09	16.62	8.05	7.82	2.3	5.75	7.82	0.13	6.76	7.25	2.69	2.17	0.2	0.31	99.6	99.29	281.4	37.48	244.9	1.85	1.7	0.81	8.43	79.89	2.36	21.85	20.02	44.25	5.25	22.16	4.94	1.17	4.66	0.73	4.61	1	2.81	0.4	2.61	0.39
CI -25q	Creixell et al 2012	Granodiorite	P	Quebrada La Vaca Tonalite	N.D.	269193	6773579	191.3	61.86	0.73	15.8	5.04	4.9	1.44	3.6	4.9	0.08	4.28	4.68	3.5	3.04	0.2	0.3	99.51	99.21	345.6	56.42	504	2.46	2.28	0.92	9.65	177.2	4.06	20.27	29.96	62.78	7.17	28.13	5.59	1.35	4.85	0.71	4.35	0.92	2.59	0.38	2.54	0.39
OI - 54q	Creixell et al 2012	Granodiorite	P	Quebrada La Vaca Tonalite	N.D.	274069	6783411	191.4	62.03	0.82	15.64	5.38	5.22	1.54	3.84	5.22	0.09	4.03	4.41	3.62	3.04	0.18	0.31	99.53	99.22	258.4	60.23	413.9	2.43	1.22	0.79	9.81	177.4	4.31	21.99	22.99	49.77	5.88	24.08	5.2	1.14	4.76	0.72	4.54	0.97	2.7	0.38	2.49	0.37
FL-16-12	Rodriguez et al 2019	Granodiorite	P	Flamenco Pluton	Coastal Range batholith	336000	7068000	191.7	65.17	0.67	15.16	2.95	2.87	0.84	2.11	2.87	0.11	2.06	4.62	3.39	2.35	0.13	0.75	99.36	98.61	147	78.7	328	5.2	N.D.	N.D.	5.4	N.D.	-5	36.1	15.7	35.2	4.6	18.8	4.5	1.1	4.9	0.9	5.4	1.2	3.6	0.5	3.4	N.D.
FL-16-7	Rodriguez et al 2019	Granodiorite	P	Flamenco Pluton	Coastal Range batholith	334000	7063500	191.7	66.92	0.47	16.15	4.33	4.21	1.24	3.09	4.21	0.07	1.74	4.11	4.34	1.57	0.13	0.58	100.4	99.82	361	41.2	341	3.5	N.D.	N.D.	5.2	N.D.	-5	15.2	16	32.9	4.1	16.2	2.8	0.9	2.8	0.4	2.2	0.5	1.6	0.2	1.4	0.25
C7B-081	Girardi 2014	Grd	P	Mg Puerto Viejo	Caldera-Pajonales			192	68.67	0.4	14.76			1.46	1.81	1.81	0.06	1.45	3.66	3.33	2.99	0.1	0.4	99.09	98.69	416	125	437	18.5	1.79	0.68	6.5	163	3.9	20.4	28	57.7	6.25	22.2	4.28	0.85	3.47	0.56	3.18	0.65	1.88	0.3	2.04	0.34
C9G-390a	Girardi 2014	Gab	P	Gabro Caldera	Caldera-Pajonales			192	49.23	0.23	19.79			7.11		7.11	0.11	8.99	10.67	2.81	0.17	0.01	0.4	99.52	99.12	312	2	32	0.05	0.02	<0.01	0.4	9	0.2	4	1.03	2.57	0.36	1.73	0.52	0.73	0.61	0.12	0.68	0.13	0.38	0.06	0.38	0.06
C9G-390b	Girardi 2014	Gab	P	Gabro Caldera	Caldera-Pajonales			192	49.93	0.24	15.72			7.2		7.2	0.06	8.8	8.77	3.76	1.01	0.03	3.08	98.6	95.52	246	47	76	0.06	0.14	<0.01	0.5	7	0.2	4.3	1.14	2.73	0.36	1.67	0.5	0.28	0.63	0.11	0.69	0.14	0.41	0.06	0.43	0.07
CI -11q	Creixell et al 2012	Monzodiorite	P	Quebrada La Vaca Tonalite	N.D.	269514	6778427	192.65	56.77	0.87	15.83	8.06	7.85	2.09	5.97	7.85	0.15	5.52	5.79	2.32	2.12	0.23	1.97	99.62	97.65	749.4	32.92	462.7	1.58	1.32	0.49	7.78	134.1	2.91	19.67	29.56	60.88	6.82	26.57	4.86	1.41	4.34	0.64	4.04	0.86	2.38	0.34	2.23	0.33
OI - 43q	Creixell et al 2012	Tonalite	P	Quebrada La Vaca Tonalite	N.D.	269514	6778427	192.65	52.62	2.05	13.6	17.04	16.55	4.87	12.17	16.55	0.26	2.98	7.69	1.94	0.43	0.94	-0.01	99.55	99.55	286.6	14.98	187.5	1.07	1.83	1.18	12.63	630.2	12.21	53.54	23.99	58.45	7.83	36.88	9.6	3.46	10.26	1.66	10.56	2.31	6.32	0.89	5.89	0.94
OI - 54aq	Creixell et al 2012	Tonalite	P	Quebrada La Vaca Tonalite	N.D.	269514	6778427	192.65	49.79	1.11	16.47	11.8	11.46	3.37	8.43	11.46	0.29	6.37	7.5	3.05	1.92	0.34	0.96	99.6	98.64	152.36	11.42	506.57	-0.05	-0.03	-0.25	-2.5	98.7	-0.5	-5	-0.01	-0.01	-0.01	-0.05	-0.05	-0.03	-0.03	-0.03	-0.03	-0.03	-0.03	-0.05	-0.05	-0.03
OI - 54bq	Creixell et al 2012	Tonalite	P	Quebrada La Vaca Tonalite	N.D.	269514	6778427	192.65	52.77	0.87	16.48	9.51	9.24	2.72	6.79	9.24	0.27	5.7	7.4	3.24	2.53	0.18	0.73	99.68	98.95	161.15	13.66	349.91	-0.05	-0.03	-0.25	-2.5	91.01	-0.5	-5	-0.01	-0.01	-0.01	-0.05	-0.05	-0.03	-0.03	-0.03	-0.03	-0.03	-0.03	-0.05	-0.05	-0.03
OI -55q	Creixell et al 2012	Tonalite	P	Quebrada La Vaca Tonalite	N.D.	269514	6778427	192.65	68.19	0.62	14.04	2.86	2.78	0.82	2.04	2.78	0.05	3.03	3.25	3.18	3.39	0.14	0.83	99.56	98.73	318.3	60.3	542.2	4.37	3.12	1.1	9.47	136.9	3.43	10.23	31.7	55.82	5.34	18.45	2.96	0.8	2.46	0.32	1.88	0.39	1.1	0.17	1.19	0.19
NM-1	Rodriguez et al 2016	Tonalite	P	Flamenco Pluton	Coastal Range batholith	335527	7070655	193.5	59.59	0.73	15.78	8.53	8.33	2.01	6.52	8.33	0.14	3.46	6.43	2.74	1.44	0.12	2.23	99.18	96.95	188	58	168	N.D.	N.D.	N.D.	N.D.	N.D.	N.D.	28	1.37	7.2	N.D.	N.D.	1.48	N.D.	N.D.	N.D.	N.D.	N.D.	N.D.	N.D.	N.D.	0.35
NM-2	Rodriguez et al 2016	Granodiorite	P	Flamenco Pluton	Coastal Range batholith	336367	7069988	193.5	65.75	0.56	16.05	5.72	5.53	1.86	3.86	5.53	0.06	2.42	4.43	3.92	1.54	0.17	0.73	99.49	98.76	379	48	N.D.	N.D.	N.D.	N.D.	N.D.	N.D.	N.D.	17	2.77	11	N.D.	N.D.	0.83	N.D.	N.D.	N.D.	N.D.	N.D.	N.D.	N.D.	N.D.	0.22
NM-3	Rodriguez et al 2016	Quartz diorite	P	Flamenco Pluton	Coastal Range batholith	337193	7070368	193.5	55.72	0.75	17.76	11.52	11.12	4.04	7.48	11.12	0.16	4.32	8.26	2.69	0.71	0.1	1.11	99.06	97.95	192	30	2	N.D.	N.D.	N.D.	N.D.	N.D.	N.D.	23	1.48	2.84	N.D.	N.D.	1	N.D.	N.D.	N.D.	N.D.	N.D.	N.D.	N.D.	N.D.	0.43
NM-4	Rodriguez et al 2016	Gabbro	P	Flamenco Pluton	Coastal Range batholith	336392	7068050	193.5	47.98	0.91	19.82	13.2	12.82	3.83	9.37	12.82	0.2	6.2	10.37	2.16	0.18	0.12	1.55	98.86	97.31	237	5	46	N.D.	N.D.	N.D.	N.D.	N.D.	N.D.	19	1.04	2.22	N.D.	N.D.	0.68	N.D.	N.D.	N.D.	N.D.	N.D.	N.D.	N.D.	N.D.	0.32
NM-5	Rodriguez et al 2016	Granodiorite	P	Flamenco Pluton	Coastal Range batholith	336392	7068050	193.5	67.26	0.4	15.58	6.1	5.88	2.23	3.87	5.88	0.08	1.27	4.03	3.47	2.59	0.15	0.75	99.45	98.7	174	107	275	N.D.	N.D.	N.D.	N.D.	N.D.	N.D.	29	0.28	8.57	N.D.	N.D.	0.98	N.D.	N.D.	N.D.	N.D.	N.D.	N.D.	N.D.	N.D.	0.3
NM-6	Rodriguez et al 2016	Granodiorite	P	Flamenco Pluton	Coastal Range batholith	337220	7068217	193.5	65.17	0.67	15.16	7.9	7.6	2.95	4.95	7.6	0.11	2.06	4.62	3.39	2.35	0.13	0.75	99.36	98.61	160	88	N.D.	N.D.	N.D.	N.D.	N.D.	N.D.	N.D.	32	1.28	1.94	N.D.	N.D.	0.12	N.D.	N.D.	N.D.	N.D.	N.D.	N.D.	N.D.	N.D.	0.12
NM-7	Rodriguez et al 2016	Granodiorite	P	Flamenco Pluton	Coastal Range batholith	340545	7068102	193.5	64.83	0.74	15.69	7.25	6.91	3.41	3.84	6.91	0.08	1.78	4.98	2.96	3.36	0.21	0.99	99.46	98.47	251	153	N.D.	N.D.	N.D.	N.D.	N.D.	N.D.	N.D.	29	3.07	14.3	N.D.	N.D.	1.23	N.D.	N.D.	N.D.	N.D.	N.D.	N.D.	N.D.	N.D.	0.17
NM-8	Rodriguez et al 2016	Tonalite	P	Flamenco Pluton	Coastal Range batholith	333059	7068776	193.5	63.82	0.59	15.7	7.49	7.27	2.21	5.28	7.27	0.13	2.63	5.74	3.27	1.48	0.16	0.53	99.33	98.8	174	51	172	N.D.	N.D.	N.D.	N.D.	N.D.	N.D.	21	0.56	10.5	N.D.	N.D.	1.29	N.D.	N.D.	N.D.	N.D.	N.D.	N.D.	N.D.	N.D.	0.57
FL-15-5	Rodriguez et al 2019	Tonalite	P	Flamenco Pluton	Coastal Range batholith	344000	7058500	193.5	58.43	0.92	17.01	7.58	7.36	2.17	5.41	7.36	0.14	3.17	6.43	3.22	1.96	0.18	0.98	100.1	99.12	273	76.6	363	6.8	N.D.	N.D.	6.7	N.D.	-5	29.8	21	46.2	6.1	25.1	5	1.4	4.9	0.9	4.8	1.1	3	0.4	3	0.51
FL-16-16	Rodriguez et al 2019	Granite	P	Flamenco Pluton	Coastal Range batholith	333600	7067000	193.5	70.32	0.32	14.58	3.62	3.5	1.21	2.41	3.5	0.08	1.02	3.01	3.47	2.72	0.09	0.46	100.1	99.64	162	131	443	11.3	N.D.	N.D.	6.6	N.D.	-5	13	21.7	42.1	4.5	18.1	3.2	0.7	3.1	0.5	2.5	0.6	1.6	0.3	1.4	0.28
FL-16-3	Rodriguez et al 2019	Granite	P	Flamenco Pluton	Coastal Range batholith	336000	7059000	193.5	74.32	N.D.	12.94	1.55	1.5	0.52	1.03	1.5	0.03	0.31	1.48	3.28	4.12	0.04	0.8	99.04	98.24	139	186	515	26.9	N.D.	N.D.	7.8	N.D.	-5	31.6	37.2	62.9	8.7	30.38	5	0.7	5	0.8	4.5	1	3	0.4	2.7	0.49
FL-16-8	Rodriguez et al 2019	Tonalite	P	Flamenco Pluton	Coastal Range batholith	333000	7065000	193.5	60.08	0.65	16.96	7.11	6.91	2.03	5.08	6.91	0.14	2.93	6.15	3.47	1.33	0.12	0.73	99.68	98.95	244	41.9	239	4.9	N.D.	N.D.	5.7	N.D.	-5	28.5	15.2	39.1	4.9	24.1	4.5	1.3	4.6	0.7	4.4	1	3	0.4	2.8	0.48
FL-16-9	Rodriguez et al 2019	Tonalite	P	Flamenco Pluton	Coastal Range batholith	331000	7067000	193.5	62.22	0.74	17.04	6.54	6.35	1.87	4.67	6.35	0.12	2.58	5.94	3.59	1.4	0.11	0.51	100.7	100.19	201	44.2	232	3.6	N.D.	N.D.	5.1	N.D.	-5	27	11.6	25	3.2	14.4	3.2	1	3.6	0.9	3.9	0.9	2.7	0.4	2.7	0.48
FL-16-14	Rodriguez et al 2019	Granodiorite	P	Flamenco Pluton	Coastal Range batholith	338000	7068000	194	67.26	0.4	15.58	2.23	2.17	0.64	1.59	2.17	0.08	1.27	4.03	3.47	2.59	0.15	0.75	99.45	98.7	123	100	373	7.8	N.D.	N.D.	7.5	N.D.	-5	26.8	20.9	45	6	22	4.9	1	4.8	0.8	4.3	0.9	2.6	0.4	2.3	N.D.
FL-16-15	Rodriguez et al 2019	Granodiorite	P	Flamenco Pluton	Coastal Range batholith	333500	7067000	194	67.6	0.44	15.58	4.55	4.42	1.3	3.25	4.42	0.09	1.58	4.24	3.58	2.24	0.11	0.39	100.4	100.01	225	84.1	368	10.4	N.D.	N.D.	6.4	N.D.	-5	24.4	20.6	41.4	5.2	19.4	3.8	1	4	0.6	3.7	0.9	2.4	0.4	2.3	0.47
CaB-292	Girardi 2014	Grd	P	Grd Cerro Chascón	Caldera-Pajonales			195.5	63.76	0.57	15.9			1.67	3.28	3.28	0.09	2.61	5.27	3.11	2.22	0.12	0.8	99.4	98.6	315	99	314	16.2	2.12	0.56	6	170	4.2	24.8	16	35.8	4.44	17.8	4.04	0.58	4.02	0.64	3.93	0.78	2.29	0.35	2.35	0.38
C9K-120	Girardi 2014	Dio	P	Grd Cerro Chascón	Caldera-Pajonales			196	63.16	0.63	16.22			5.85		5.85	0.1	2.67	5.32	3.42	2.2	0.13	0.79	100.49	99.7	336	95	267	14.2	1.67	0.66	6.3	181	4.2	24.2	23.9	52.3	5.82	21.8	4.55	0.87	4.02	0.66	3.77	0.74	2.18	0.34	2.3	0.37
CaB-293	Girardi 2014	Ton	P	Mg Puerto Viejo	Caldera-Pajonales			196.1	61.88	0.82	15.78			1.7	4.31	4.31	0.1	2.79	5.48	2.99	2.46	0.13	0.7	99.14	98.44	239	134	320	7.72	1.35	0.59	7.6	220	5	25.9	17.4	39.7	4.71	19	4.28	0.64	4.29	0.68	4.1	0.83	2.42	0.37	2.52	0.37
03_78	Vasquez et al 2011	Granite	P	Jurassic Pluton	La Estrella	246754	6206702	197	76	0.12	12	1.07	1.03	0.36	0.71	1.03	0.03	0.25	0.33	3.68	4.54	0.05	0.33	98.6	98.27	33	195	753	14	5.2	1.4	15	129	5	45	45	90	11	43	9.4	1	9	1.6	9.4	1.8	5.2	0.84	5	0.72
05_24	Vasquez et al 2011	Granite	P	Jurassic Pluton	La Estrella	246754	6206702	197	77	0.14	11.9	1.56	1.51	0.52	1.04	1.51	0.03	0.05	0.09	4.3	4.17	0.04	0.53	99.8	99.27	16	147	1170	13	2.6	2.5	28	487	15	89	51	59	13.2	51	10.8	1.6	10.5	2.1	13.2	2.8	8.8	1.48	9.7	1.43
CPV-12-92	Coloma et al 2017	Quartz diorite	P	Algodones Granite	N.D.	298038	6887501	201	53.61	0.91	13.59	7.49	7.3	1.94	5.55	7.3	0.1	4.36	6.21	3.18	1.58	0.26	N.D.	91.33	91.33	318.91	18.24	214.04	4.19	0.74	0.27	3.98	7.34	0.68	12.32	9.76	36.11	3.57	19.74	4.47	1.06	4.24	0.65	3.62	0.72	2.05	0.28	1.83	0.26
2379-R	Gana 1991	Granite	P	Tranquilla - Millahue Plutonic Complex	N.D.	242797	6622045	201	77.05	0.07	12.6	0.81	0.75	0.55	0.26	0.75	0.03	0.05	0.62	3.71	4.53	0.06	0.44	99.97	99.53	27	212	135	N.D.	N.D.	N.D.	N.D.	-0.25	N.D.	N.D.	-0.03	N.D.	N.D.	N.D.	-0.05	-0.03	N.D.	N.D.	N.D.	N.D.	N.D.	N.D.	N.D.	N.D.
CBR-5	Parada et al 1999	Leucogranite	P	Limarí Complex	N.D.	269154	6477058	203	71.53	0.17	11.83	3.79	3.59	2	1.79	3.59	N.D.	0.19	0.81	3.34	4.62	0.04	N.D.	96.32	96.32	39	173	432	26.6	3.3	N.D.	-2.5	107	N.D.	30	26.1	52.7	N.D.	22.5	5.39	0.56	4.68	N.D.	4.95	N.D.	2.47	N.D.	2.8	0.38
CBR-7	Parada et al 1999	Gabbro	P	Limarí Complex	N.D.	269154	6477058	203	49.8	0.88	15.9	15.36	14.55	8.09	7.27	14.55	0.13	8.42	11.5	1.99	0.44	0.11	1.2	105.73	104.53	162	25	-5	1.2	0.3	N.D.	8	77	N.D.	18	6.7	15.6	2.1	9.4	2.9	0.96	3.1	0.5	3.9	0.7	2.4	0.3	1.9	0.33
D-18A	Parada et al 1999	Gabbro	P	Limarí Complex	N.D.	265735	6509246	203	48.7	0.27	15.6	11.33	10.73	5.97	5.36	10.73	0.11	10.2	17.2	0.8	0.12	0.05	0.75	105.13	104.38	215	9	-5	-2.5	0.3	N.D.	N.D.	27	N.D.	N.D.	3.6	5	0.9	3.5	1.1	0.31	1.4	0.2	1.5	0.25	0.9	0.1	0.7	0.14
TEN-32	Parada et al 1999	Leucogranite	P	Limarí Complex	Altos de Talinay	263395	6564140	203	75.28	0.2	12.6	6.93	6.77	1.62	5.31	6.77	0.08	0.13	0.68	3.34	5	0.04	0.65	104.93	104.28	34	277	459	26.7	3.7	N.D.	-2.5	189	N.D.	30	15.9	33.2	N.D.	14.5	3.79	0.5	3.58	N.D.	4.45	N.D.	2.78	N.D.	3.32	0.47
03_74	Vasquez et al 2011	Granite	P	Triassic Pluton	Pichilemu	224545	6178316	205	76.5	0.05	12.6	0.8	0.77	0.27	0.53	0.77	0.02	0.1	0.42	3.42	4.58	0.05	0.26	98.8	98.54	10	299	162	16	4.5	2.3	24	57	-3	47	16	32	4.6	17	5.4	0.2	6.6	1.4	8.8	1.9	5.7	0.98	5.7	0.87
CPV-12-91A	Coloma et al 2017	Diorite	P	Carrizal Bajo Complex	N.D.	301526	6884546	207	51.74	1.33	12.62	9.35	9.11	2.42	6.93	9.11	0.11	4.23	7.32	2.88	1.44	0.5	N.D.	91.54	91.54	206.63	33.07	233.04	7.69	1.61	0.79	14.3	25.6	1.33	43.05	11.35	42.44	4.91	24.04	6.08	1.65	6.65	1.15	6.98	1.44	4.19	0.58	3.9	0.57
CPV-12-91B	Coloma et al 2017	Tonalite	P	Carrizal Bajo Complex	N.D.	301526	6884546	207	68.22	0.41	8.73	3.13	3.04	0.89	2.24	3.04	0.05	0.52	2.2	2.7	1.25	0.11	N.D.	87.39	87.39	130.27	27.64	432.95	55.85	1.69	0.3	6.12	102.12	2.81	26.01	57.11	106.6	16.57	45.06	8.48	1.49	7.94	1.06	5.24	1	2.79	0.36	2.42	0.36
CPV-12-93	Coloma et al 2017	Granite	P	Carrizal Bajo Complex	N.D.	288859	6878634	207	67.83	0.12	10.44	1.11	1.07	0.37	0.74	1.07	0.04	0.33	1.01	3.63	3.96	0.07	N.D.	88.71	88.71	50.02	234.15	231.4	14.41	3.76	0.64	6.77	74.73	2.37	33.56	11.46	38.88	3.24	15.66	3.87	0.5	4.15	0.76	4.71	0.98	3	0.45	3.27	0.48
2365-R	Gana 1991	Undefined plutonic rock	P	Tranquilla - Millahue Plutonic Complex	N.D.	241901	6619343	210	76.66	0.12	12.01	1.29	1.17	1.24	0.05	1.17	0.03	0.07	0.45	3.83	4.83	0.04	0.52	99.85	99.33	30	179	137	N.D.	N.D.	N.D.	N.D.	-0.25	N.D.	N.D.	-0.03	N.D.	N.D.	N.D.	-0.05	-0.03	N.D.	N.D.	N.D.	N.D.	N.D.	N.D.	N.D.	N.D.
PG-17	Gana 1991	Undefined plutonic rock	P	Talinay Plutonic Complex	N.D.	241901	6619343	210	48.91	0.53	16.42	5.78	5.42	3.6	2.18	5.42	0.1	9.87	13.64	1.42	0.25	0.09	2.79	99.8	97.01	196	10	44	N.D.	N.D.	N.D.	N.D.	-0.25	N.D.	N.D.	-0.03	N.D.	N.D.	N.D.	-0.05	-0.03	N.D.	N.D.	N.D.	N.D.	N.D.	N.D.	N.D.	N.D.
PG-18	Gana 1991	Undefined plutonic rock	P	Talinay Plutonic Complex	N.D.	241901	6619343	210	49.59	0.48	16.83	6.04	5.66	3.77	2.27	5.66	0.1	9.2	12.37	2.01	0.33	0.08	2.66	99.68	97.02	258	12	29	N.D.	N.D.	N.D.	N.D.	-0.25	N.D.	N.D.	-0.03	N.D.	N.D.	N.D.	-0.05	-0.03	N.D.	N.D.	N.D.	N.D.	N.D.	N.D.	N.D.	N.D.
PG-20	Gana 1991	Undefined plutonic rock	P	Tranquilla - Millahue Plutonic Complex	N.D.	241901	6619343	210	66.94	0.85	14.92	4.74	4.44	3	1.74	4.44	0.06	1.46	3.11	3.05	3.16	0.18	1.25	99.7	98.45	181	142	486	N.D.	N.D.	N.D.	N.D.	-0.25	N.D.	N.D.	37.1	N.D.	N.D.	N.D.	9.63	1.74	N.D.	N.D.	N.D.	N.D.	N.D.	N.D.	N.D.	N.D.
PG-214	Gana 1991	Undefined plutonic rock	P	Talinay Plutonic Complex	N.D.	241901	6619343	210	56.6	1.35	15.04	8.04	7.81	2.3	5.74	7.81	0.11	5.22	7.78	2.97	1.19	0.11	1.44	99.88	98.44	170	54	190	N.D.	N.D.	N.D.	N.D.	-0.25	N.D.	N.D.	-0.03	N.D.	N.D.	N.D.	-0.05	-0.03	N.D.	N.D.	N.D.	N.D.	N.D.	N.D.	N.D.	N.D.
PG-22	Gana 1991	Undefined plutonic rock	P	Tranquilla - Millahue Plutonic Complex	N.D.	241901	6619343	210	74.78	0.2	12.96	1.76	1.62	1.41	0.35	1.62	0.04	0.28	0.77	4.26	3.92	0.09	0.67	99.72	99.05	65	133	252	N.D.	N.D.	N.D.	N.D.	-0.25	N.D.	N.D.	27.13	N.D.	N.D.	N.D.	6.15	0.97	N.D.	N.D.	N.D.	N.D.	N.D.	N.D.	N.D.	N.D.
PG-230	Gana 1991	Undefined plutonic rock	P	Talinay Plutonic Complex	N.D.	241901	6619343	210	51.06	2.32	15.32	11.17	10.84	3.33	7.84	10.84	0.18	5.41	7.74	3.69	0.8	0.27	1.98	99.94	97.96	220	25	170	N.D.	N.D.	N.D.	N.D.	190	N.D.	N.D.	-0.03	N.D.	N.D.	N.D.	-0.05	-0.03	N.D.	N.D.	N.D.	N.D.	N.D.	N.D.	N.D.	N.D.
PG-233	Gana 1991	Undefined plutonic rock	P	Tranquilla - Millahue Plutonic Complex	N.D.	241901	6619343	210	71.65	0.45	13.92	2.7	2.54	1.61	1.09	2.54	0.03	0.73	2	3.76	3.65	0.1	0.72	99.7	98.98	120	174	340	N.D.	N.D.	N.D.	N.D.	-0.25	N.D.	N.D.	-0.03	N.D.	N.D.	N.D.	-0.05	-0.03	N.D.	N.D.	N.D.	N.D.	N.D.	N.D.	N.D.	N.D.
PG-234	Gana 1991	Undefined plutonic rock	P	Talinay Plutonic Complex	N.D.	241901	6619343	210	49.8	2.49	15.98	10.56	10.27	2.88	7.68	10.27	0.17	6.11	9.14	2.97	0.66	0.19	1.6	99.67	98.07	230	22	140	N.D.	N.D.	N.D.	N.D.	N.D.	N.D.	N.D.	-0.03	N.D.	N.D.	N.D.	3.77	1.68	N.D.	N.D.	N.D.	N.D.	N.D.	N.D.	N.D.	N.D.
PG-237	Gana 1991	Undefined plutonic rock	P	Talinay Plutonic Complex	N.D.	241901	6619343	210	48.81	1.4	16.96	8.49	8.2	2.9	5.59	8.2	0.12	8.04	10.6	2.71	0.84	0.14	1.49	99.6	98.11	230	39	70	N.D.	N.D.	N.D.	N.D.	190	N.D.	N.D.	-0.03	N.D.	N.D.	N.D.	-0.05	-0.03	N.D.	N.D.	N.D.	N.D.	N.D.	N.D.	N.D.	N.D.
PG-282	Gana 1991	Undefined plutonic rock	P	Talinay Plutonic Complex	N.D.	241901	6619343	210	48.87	0.57	19.08	5.63	5.48	1.53	4.1	5.48	0.09	9.14	11.51	2	0.27	0.05	2.13	99.44	97.31	290	14	40	N.D.	N.D.	N.D.	N.D.	120	N.D.	N.D.	-0.03	N.D.	N.D.	N.D.	-0.05	-0.03	N.D.	N.D.	N.D.	N.D.	N.D.	N.D.	N.D.	N.D.
PG-284	Gana 1991	Undefined plutonic rock	P	Talinay Plutonic Complex	N.D.	241901	6619343	210	51.13	2.27	14.58	10.13	9.85	2.83	7.3	9.85	0.17	7.31	10.46	2.62	0.23	0.2	1.09	100.18	99.09	170	5	30	N.D.	N.D.	N.D.	N.D.	50	N.D.	N.D.	N.D.	N.D.	N.D.	N.D.	-0.05	N.D.	N.D.	N.D.	N.D.	N.D.	N.D.	N.D.	N.D.	N.D.
PG-296	Gana 1991	Undefined plutonic rock	P	Talinay Plutonic Complex	N.D.	241901	6619343	210	60.9	1.57	14	7.26	7.1	1.64	5.62	7.1	0.08	4.38	6.06	2.76	1.78	0.15	0.93	99.9	98.97	170	101	220	N.D.	N.D.	N.D.	N.D.	210	N.D.	N.D.	-0.03	N.D.	N.D.	N.D.	-0.05	-0.03	N.D.	N.D.	N.D.	N.D.	N.D.	N.D.	N.D.	N.D.
PG-6	Gana 1991	Undefined plutonic rock	P	Talinay Plutonic Complex	N.D.	241901	6619343	210	56.77	1.43	15.72	8.09	7.57	5.2	2.89	7.57	0.17	4.13	5.88	4.57	1.21	0.17	1.4	99.53	98.13	202	41	219	N.D.	N.D.	N.D.	N.D.	180	N.D.	N.D.	-0.03	N.D.	N.D.	N.D.	-0.05	-0.03	N.D.	N.D.	N.D.	N.D.	N.D.	N.D.	N.D.	N.D.
11018	Vasquez and Franz 2008	Gabronorite	P	Cobquecura Pluton	N.D.	698129	6006417	211.6	48.93	0.82	17.96	6.86	6.75	1.14	5.72	6.75	0.12	9.92	9.72	2.34	0.61	0.09	1.47	99.76	98.29	N.D.	N.D.	N.D.	N.D.	N.D.	N.D.	N.D.	80	N.D.	N.D.	8	18	2	11	3	0.9	3	0.5	3.2	0.6	1.9	0.28	1.8	0.27
41334	Vasquez and Franz 2008	Undefined plutonic rock	P	Cobquecura Pluton	N.D.	696544	6002753	211.6	55.53	1.51	15.73	8.55	8.35	1.97	6.58	8.35	0.16	4.01	5.91	4.05	1.45	0.15	1.05	99.19	98.14	N.D.	N.D.	N.D.	N.D.	N.D.	N.D.	N.D.	168	N.D.	N.D.	N.D.	N.D.	N.D.	N.D.	N.D.	N.D.	N.D.	N.D.	N.D.	N.D.	N.D.	N.D.	N.D.	N.D.
41699	Vasquez and Franz 2008	Undefined plutonic rock	P	Cobquecura Pluton	N.D.	696544	6002753	211.6	68.49	0.5	15.03	2.63	2.54	0.88	1.75	2.54	0.04	0.67	2.2	4.26	3.48	0.1	0.82	98.71	97.89	N.D.	N.D.	N.D.	N.D.	N.D.	N.D.	N.D.	376	N.D.	N.D.	N.D.	N.D.	N.D.	N.D.	N.D.	N.D.	N.D.	N.D.	N.D.	N.D.	N.D.	N.D.	N.D.	N.D.
42064	Vasquez and Franz 2008	Diabase	P	Cobquecura Pluton	N.D.	696544	6002753	211.6	52.1	2.53	14.03	11.19	11	1.87	9.33	11	0.19	3.3	5.44	4.01	1.63	0.38	2.51	98.71	96.2	N.D.	N.D.	N.D.	N.D.	N.D.	N.D.	N.D.	263	N.D.	N.D.	22	53	7	32	8	2.4	N.D.	N.D.	8.6	1.8	5	0.75	4.7	0.72
42430	Vasquez and Franz 2008	Diabase	P	Cobquecura Pluton	N.D.	696544	6002753	211.6	56.13	1.78	14.98	8.39	8.25	1.4	6.99	8.25	0.12	3.06	3.75	4.66	2	0.23	2.01	98.2	96.19	N.D.	N.D.	N.D.	N.D.	N.D.	N.D.	N.D.	213	N.D.	N.D.	N.D.	N.D.	N.D.	N.D.	N.D.	N.D.	N.D.	N.D.	N.D.	N.D.	N.D.	N.D.	N.D.	N.D.
42795	Vasquez and Franz 2008	Undefined plutonic rock	P	Cobquecura Pluton	N.D.	696544	6002753	211.6	51.2	1.32	16.2	7.78	7.65	1.3	6.48	7.65	0.13	6.5	8.54	3.47	1.28	0.16	1.65	99.06	97.41	N.D.	N.D.	N.D.	N.D.	N.D.	N.D.	N.D.	130	N.D.	N.D.	12	29	4	17	4	1.4	4.7	0.8	4.9	1	3	0.43	2.8	0.43
42856	Vasquez and Franz 2008	Gabronorite	P	Cobquecura Pluton	N.D.	695800	5992200	211.6	49.11	0.71	19.49	5.06	4.98	0.84	4.22	4.98	0.1	6.83	13.28	2.63	0.35	0.07	1.38	99.73	98.35	N.D.	N.D.	N.D.	N.D.	N.D.	N.D.	N.D.	57	N.D.	N.D.	N.D.	N.D.	N.D.	N.D.	N.D.	N.D.	N.D.	N.D.	N.D.	N.D.	N.D.	N.D.	N.D.	N.D.
43160	Vasquez and Franz 2008	Undefined plutonic rock	P	Cobquecura Pluton	N.D.	701131	6006348	211.6	67.54	0.62	15.25	4.2	4.08	1.2	3	4.08	0.06	0.83	2.56	3.69	2.39	0.13	1.05	99	97.95	N.D.	N.D.	N.D.	N.D.	N.D.	N.D.	N.D.	401	N.D.	N.D.	42	83	11	41	8	1.7	3.4	1.1	6.8	1.4	3.9	0.58	3.7	0.57
43556	Vasquez and Franz 2008	Granite (fayalite bearing)	P	Cobquecura Pluton	N.D.	699672	6008232	211.6	66.8	0.65	14.41	6.79	6.56	2.26	4.53	6.56	0.13	0.5	2.94	4.02	2.96	0.18	0.61	100.9	100.29	N.D.	N.D.	N.D.	N.D.	N.D.	N.D.	N.D.	278	N.D.	N.D.	37	77	9	36	8	2	7.9	1.2	7.7	1.6	4.5	0.65	4.4	0.66
43586	Vasquez and Franz 2008	Gabronorite	P	Cobquecura Pluton	N.D.	695800	5992200	211.6	48.33	0.54	18.7	5.45	5.36	0.91	4.54	5.36	0.11	7.76	12.99	2.33	0.38	0.06	2.3	99.69	97.39	N.D.	N.D.	N.D.	N.D.	N.D.	N.D.	N.D.	44	N.D.	N.D.	2	6.1	1	8	1	0.8	1.7	0.3	1.9	0.4	1.1	0.13	1	0.15
43922	Vasquez and Franz 2008	Granite (fayalite bearing)	P	Cobquecura Pluton	N.D.	699672	6008232	211.6	71.99	0.34	13.92	3.68	3.56	1.23	2.45	3.56	0.08	0.25	1.87	4.18	3.67	0.06	0.39	100.97	100.58	N.D.	N.D.	N.D.	N.D.	N.D.	N.D.	N.D.	283	N.D.	N.D.	N.D.	N.D.	N.D.	N.D.	N.D.	N.D.	N.D.	N.D.	N.D.	N.D.	N.D.	N.D.	N.D.	N.D.
44107	Vasquez and Franz 2008	Dike	P	Cobquecura Pluton	N.D.	696544	6002753	211.6	76	0.12	12.54	1.57	1.52	0.52	1.05	1.52	0.03	0.25	0.64	3.62	4.14	0.05	0.33	100.21	99.88	N.D.	N.D.	N.D.	N.D.	N.D.	N.D.	N.D.	173	N.D.	N.D.	24	48	7	27	7	0.7	7.1	1.3	7.8	1.6	4.6	0.71	4.2	0.59
44108	Vasquez and Franz 2008	Granite (fayalite bearing)	P	Cobquecura Pluton	N.D.	701216	6010047	211.6	63.09	0.88	15.06	8.46	8.18	2.82	5.64	8.18	0.15	0.87	4.24	4.06	2.4	0.27	0.41	100.97	100.56	N.D.	N.D.	N.D.	N.D.	N.D.	N.D.	N.D.	226	N.D.	N.D.	29	64	8	35	8	2.3	8.2	1.3	8	1.6	4.5	0.67	4.2	0.64
44138	Vasquez and Franz 2008	Gabbro	P	Cobquecura Pluton	N.D.	696544	6002753	211.6	52.9	1.23	17.8	6.96	6.84	1.16	5.8	6.84	0.11	5.28	8.35	3.41	1.17	0.17	1.35	99.36	98.01	N.D.	N.D.	N.D.	N.D.	N.D.	N.D.	N.D.	139	N.D.	N.D.	12	28	4	15	4	1.4	4.3	0.7	4.5	0.9	2.6	0.38	2.5	0.38
44652	Vasquez and Franz 2008	Gabronorite	P	Cobquecura Pluton	N.D.	701258	6011895	211.6	50.73	3	16.89	10.46	10.29	1.74	8.72	10.29	0.19	5.22	9.61	3.15	0.37	0.18	0.06	101.28	101.22	N.D.	N.D.	N.D.	N.D.	N.D.	N.D.	N.D.	109	N.D.	N.D.	N.D.	N.D.	N.D.	N.D.	N.D.	N.D.	N.D.	N.D.	N.D.	N.D.	N.D.	N.D.	N.D.	N.D.
46447	Vasquez and Franz 2008	Gabbro	P	Cobquecura Pluton	N.D.	698129	6006417	211.6	50.88	1.44	16.12	8.43	8.29	1.41	7.03	8.29	0.15	7.09	8.7	3.16	0.8	0.16	1.35	99.36	98.01	N.D.	N.D.	N.D.	N.D.	N.D.	N.D.	N.D.	125	N.D.	N.D.	N.D.	N.D.	N.D.	N.D.	N.D.	N.D.	N.D.	N.D.	N.D.	N.D.	N.D.	N.D.	N.D.	N.D.
FL-16-6	Rodriguez et al 2019	Granodiorite	P	Flamenco Pluton	Coastal Range batholith	333000	7058000	213.2	66.77	0.48	16.55	4.42	4.29	1.26	3.16	4.29	0.07	1.78	4.23	4.42	1.58	0.12	0.43	100.9	100.47	357	41.1	321	3.5	N.D.	N.D.	5.3	N.D.	-5	15.1	16.1	32.6	4.1	15.8	2.9	0.9	2.7	0.4	2.4	0.5	1.5	0.2	1.3	0.25
SA-1030	Brown 1991	Undefined plutonic rock	P	Cerros del Vetado Complex	N.D.	350235	7092070	217	76.02	0.21	12.67	1.82	1.76	0.61	1.21	1.76	0.03	0.37	0.74	3.08	4.71	0.05	0.54	100.23	99.69	46	245	230	18.3	2.51	0.84	5	88	3.26	54	25.5	61.9	N.D.	29.8	6.87	0.42	7.6	1.39	N.D.	N.D.	N.D.	N.D.	6.72	0.7
SA-1031	Brown 1991	Undefined plutonic rock	P	Cerros del Vetado Complex	N.D.	350235	7092070	217	68.83	0.39	15.32	3.17	3.08	0.91	2.26	3.08	0.04	0.73	1.8	3.68	4.74	0.1	0.99	99.8	98.81	87	224	526	23.3	3.44	1.1	8	151	5.66	50	40.6	86.6	N.D.	46.4	9.25	0.94	9.4	1.58	N.D.	N.D.	N.D.	N.D.	6.34	0.75
SA-1032	Brown 1991	Undefined plutonic rock	P	Cerros del Vetado Complex	N.D.	350235	7092070	217	77.59	0.05	12.68	0.52	0.5	0.17	0.35	0.5	0.01	0.08	0.65	3.68	4.64	0.02	0.39	100.32	99.93	20	239	-0.25	11.9	3.35	0.73	2	54	2.1	46	11.9	24.4	N.D.	12.8	4.1	0.05	4.1	1.08	N.D.	N.D.	N.D.	N.D.	7.48	0.85
03_31	Vasquez et al 2011	Granite	P	Triassic Pluton	Constitucion	186451	6082287	224	71.9	0.25	13.9	1.95	1.88	0.65	1.3	1.88	0.04	0.42	1.39	3.71	4.07	0.06	0.39	98.2	97.81	88	250	453	15	5.5	1.3	10	132	-3	22	26	51	6.1	22	4.7	0.6	4.3	0.8	4.3	0.8	2.4	0.39	2.5	0.37
03_33	Vasquez et al 2011	Granite	P	Triassic Pluton	Constitucion	188052	6086254	224	70.5	0.37	14.5	2.55	2.46	0.85	1.7	2.46	0.05	0.7	1.6	3.31	4.34	0.22	0.78	99.1	98.32	-0.05	-0.1	568	-0.05	-0.03	-0.25	13	167	6	-0.25	-0.01	-0.01	-0.01	-0.05	-0.05	-0.03	-0.03	-0.03	-0.03	-0.03	-0.03	-0.05	-0.05	-0.03
03_34	Vasquez et al 2011	Granodiorite	P	Triassic Pluton	Constitucion	182650	6086065	224	68.7	0.55	15.5	3.7	3.59	1.06	2.64	3.59	0.08	1.26	2.57	4.36	1.9	0.14	1.1	100	98.9	-0.05	-0.1	283	-0.05	-0.03	-0.25	15	177	6	-0.25	-0.01	-0.01	-0.01	-0.05	-0.05	-0.03	-0.03	-0.03	-0.03	-0.03	-0.03	-0.05	-0.05	-0.03
03_39	Vasquez et al 2011	Granite	P	Triassic Pluton	Constitucion	191442	6079016	224	70.7	0.43	14.2	2.87	2.77	0.96	1.91	2.77	0.07	0.92	1.87	3.52	3.78	0.12	0.95	99.6	98.65	107	217	469	14	5.4	1.4	12	153	5	24	28	57	7.1	26	5.5	0.9	5.1	0.9	4.9	0.9	2.8	0.42	2.8	0.41
SA-1023	Brown 1991	Undefined plutonic rock	P	Chañaral Complex	N.D.	349339	7097599	230	65.37	0.5	16.17	4.69	4.56	1.34	3.35	4.56	0.05	2	4.57	4.04	1.54	0.14	1.18	100.23	99.05	372	52	323	6.88	1.23	0.43	4	122	4.32	14	19.94	37.9	N.D.	20.2	3.31	1.04	-0.03	0.43	N.D.	N.D.	N.D.	N.D.	1.97	0.25
SA-1024	Brown 1991	Undefined plutonic rock	P	Chañaral Complex	N.D.	349339	7097599	230	73.72	0.32	13.39	2.93	2.83	0.98	1.95	2.83	0.04	0.62	0.85	3.05	3.87	0.16	0.87	99.83	98.96	62	203	158	13.9	4.22	1.5	9	123	4.78	33	25.6	55.5	N.D.	28.2	6.1	0.52	8	0.97	N.D.	N.D.	N.D.	N.D.	3.68	0.43
SA-1025	Brown 1991	Undefined plutonic rock	P	Chañaral Complex	N.D.	349339	7097599	230	75.83	0.05	13.61	0.67	0.65	0.22	0.45	0.65	N.D.	0.08	0.21	3.64	4.6	0.2	0.78	99.66	98.88	48	314	128	2.47	3.71	2.75	6	37	1.52	7	2.3	5.05	N.D.	3.9	0.95	0.03	-0.03	0.22	N.D.	N.D.	N.D.	N.D.	0.92	0.1
SA-1418	Brown 1991	Undefined plutonic rock	P	Chañaral Complex	N.D.	349339	7097599	230	72.05	0.38	14.3	2.56	2.47	0.85	1.71	2.47	0.03	0.95	2.06	3.6	3.29	0.12	0.52	99.87	99.35	177	117	411	6.74	1.36	0.69	6	121	3.21	21	17.6	54	N.D.	14.9	3.39	0.7	5	0.5	N.D.	N.D.	N.D.	N.D.	1.51	0.25
SA-1421	Brown 1991	Undefined plutonic rock	P	Chañaral Complex	N.D.	349339	7097599	230	72.44	0.48	19.39	3.21	3.1	1.07	2.14	3.1	0.04	0.74	1.47	3.08	3.85	0.16	0.81	100.21	99.4	90	190	385	14.23	2.14	1.13	11	166	4.19	37	31.7	86.9	N.D.	25.8	6.47	0.59	8.6	1.26	N.D.	N.D.	N.D.	N.D.	2.13	0.35
14732	Lucassen et al 1999	Granite	p	Paleozoic granitoids	Caleta Loa West	397660	7625726	236	73.35	14.74	0.2	0.65	0.63	0.22	0.43	0.63	0.03	0.71	3.32	3.86	0.94	0.06	0.71	99.9	99.19	291	30	336	5	N.D.	N.D.	5	94	4	6	33	62	6.3	20.34	3.02	1.7	2.4	N.D.	1.3	0.21	0.39	N.D.	0.45	0.07
CaB-294	Girardi 2014	Gr	P	Intrusivo Pérmico	Moradito			256	69.63	0.44	14.75			0.77	2.27	2.27	0.07	0.88	2.31	3.38	3.93	0.11	0.57	99.11	98.54	152	171	582	12.8	2.58	0.95	8.8	188	4.6	35.3	22.2	48	5.5	21.2	5.17	0.48	5.33	0.9	5.58	1.11	3.26	0.5	3.23	0.49
SA-1361	Brown 1991	Undefined plutonic rock	P	Cifuncho Complex	N.D.	349452	7160376	270.4	70.48	0.43	15.16	2.86	2.76	0.95	1.91	2.76	0.04	0.95	2.41	3.68	3.13	0.1	0.76	100	99.24	188	154	502	13.68	4	1.01	9	143	4.93	31	33.9	94.6	N.D.	29.3	6.13	0.64	7.1	0.78	N.D.	N.D.	N.D.	N.D.	2.33	0.43
SA-1367	Brown 1991	Undefined plutonic rock	P	Cifuncho Complex	N.D.	349452	7160376	270.4	69.24	0.49	15.13	3.08	2.98	1.03	2.05	2.98	0.04	0.92	2.7	3.73	2.8	0.11	1.05	99.29	98.24	222	131	529	14.51	2.21	1	9	150	4.97	35	34.6	91.4	N.D.	29.3	6.27	0.72	8.1	1.14	N.D.	N.D.	N.D.	N.D.	2.46	0.43
SA-1371	Brown 1991	Undefined plutonic rock	P	Cifuncho Complex	N.D.	349452	7160376	270.4	75.85	0.07	13.39	0.52	0.5	0.17	0.35	0.5	0.01	0.04	0.57	4.03	4.89	0.06	0.27	99.7	99.43	35	212	148	4.12	2.88	2.71	5	46	2.94	28	5.4	15.2	N.D.	6.3	1.91	0.18	2.77	0.48	N.D.	N.D.	N.D.	N.D.	2.88	0.59
SA-1372	Brown 1991	Undefined plutonic rock	P	Cifuncho Complex	N.D.	349452	7160376	270.4	75.52	0.16	13.31	0.99	0.96	0.33	0.66	0.96	0.03	0.11	0.49	2.57	6.14	0.15	0.67	100.13	99.46	40	228	122	2.43	1.91	0.52	1	51	1.68	16	6	14.7	N.D.	4.6	1.44	0.19	1.97	0.37	N.D.	N.D.	N.D.	N.D.	1.51	0.24
SA-1374	Brown 1991	Undefined plutonic rock	P	Cifuncho Complex	N.D.	349452	7160376	270.4	68.11	0.68	15.19	4.08	3.96	1.17	2.91	3.96	0.04	1.07	2.24	3.47	2.86	0.02	1.27	99.2	97.93	142	165	598	18.36	2.2	1.26	15	226	7.4	39	49.4	131	N.D.	37.5	9.27	1.04	11.3	1.9	N.D.	N.D.	N.D.	N.D.	2.49	0.37
SA-1394	Brown 1991	Undefined plutonic rock	P	Cifuncho Complex	N.D.	349452	7160376	270.4	68	0.75	14.82	4.92	4.78	1.41	3.51	4.78	0.04	1.34	2.28	2.96	3.1	0.15	1.27	99.63	98.36	200	154	711	20.94	1.98	1.13	13	259	9.3	35	56	152	N.D.	45.8	9.87	1.22	12	1.66	N.D.	N.D.	N.D.	N.D.	2.46	0.31
13271	Lucassen et al 1999	Undefined plutonic rock	p	Paleozoic granitoids	Caleta Loa West	397660	7625726	273	70.66	16.23	0.28	0.92	0.89	0.31	0.61	0.89	0.03	0.96	3.53	3.74	1.37	0.11	0.95	100.67	99.72	309	48	494	10	N.D.	N.D.	7	166	5	4	42	81	8.5	33	5.6	1.7	3.7	N.D.	1.5	0.26	0.5	N.D.	0.38	0.06
14366	Lucassen et al 1999	Undefined plutonic rock	p	Paleozoic granitoids	Caleta Loa West	397660	7625726	273	72.03	15.82	0.2	0.67	0.65	0.22	0.45	0.65	0.04	0.76	2.78	3.63	1.93	0.22	1.05	100.54	99.49	235	59	735	7	N.D.	N.D.	8	98	4	6	29	56	6.5	24	4.9	1.3	3.6	N.D.	2	0.36	0.69	N.D.	0.45	0.06
18749	Lucassen et al 1999	Undefined plutonic rock	P	Paleozoic granitoids	Caleta Loa East	431428	7603644	273	57.55	17.1	0.69	1.79	1.74	0.46	1.33	1.74	0.15	3.73	6.86	2.38	1.88	0.15	2.37	100.65	98.28	159	104	228	N.D.	N.D.	N.D.	5	93	4	19	10	23	3.1	13	3.4	1	3.6	N.D.	3.8	0.77	2.2	N.D.	2.1	0.32
3/299	Lucassen et al 1999	Granite	P	Paleozoic granitoids	Sierra Moreno South	489667	7583680	283	58.78	0.59	20.32	5.93	5.73	1.98	3.95	5.73	0.12	1.16	5.2	4.63	2.25	0.14	0.5	99.82	99.32	379	113	597	N.D.	N.D.	N.D.	11	241	6	16	16	33	3.7	15	3.2	1.9	3.1	N.D.	3	0.58	1.9	N.D.	2	0.34
References
Girardi 2014	Girardi, J.D., 2014. Comparison of Mesozoic magmatic evolution and Iron Oxide (-Copper-Gold) (IOCG) mineralization, Central Andes and Western North America. PhD. Thesis, The University of Arizona.
Brown 1991	Brown, M., 1991. Comparative geochemical interpretation of Permian-Triassic plutonic complexes of the Coastal Range and Altiplano (25°30' to 26°30'S), northern Chile. Geol. Soc. of America. Spec. Papers 265, 157-178. doi: 10.1130/SPE265-p157.
Coloma et al 2017	Coloma, F., Valin, X., Oliveros, V., Vásquez, P., Creixell, C., Salazar, E., Ducea, M.N., 2017. Geochemistry of Permian to Triassic igneous rocks from northern Chile (28º-30º15’S): Implications on the dynamics of the proto-Andean margin. Andean Geology 44(2), 147-178. doi: 10.5027/andgeoV44n2-a03.
Creixell et al 2012	Creixell, C., Arévalo, C., Ortíz, M., 2012. Geología del área Carrizalillo - El Tofo, regiones de Atacama y Coquimbo. Servicio Nacional de Geología y Minería, Carta Geológica de Chile, Serie Geología Básica 133-134: 82 p., 1 map scale 1:100.000.
Gana 1991	Gana, P., 1991. Magmatismo bimodal del Triásico Superior-Jurásico Inferior, en la Cordillera de la Costa, Provincias de Elqui y Llmari, Chile. Andean Geology 18(1), 55-67. doi: 10.5027/andgeoV18n1-a05.
Lucassen and Franz 1994	Lucassen, F., Franz, G., 1994. Arc related Jurassic igneous and meta-igneous rocks in the Coastal Cordillera of northern Chile/Region Antofagasta. Lithos 32(3-4), 273-298. doi: 10.1016/0024-4937(94)90044-2.
Lucassen et al 1999	Lucassen, F., Franz, G., Thirlwall, M.F., Mezger, K., 1999. Crustal Recycling of Metamorphic Basement: Late Palaeozoic Granitoids of Northern Chile (22 S). Implications for the Composition of the Andean Crust. Journal of Petrology 40(10), 1527-1551.
Lucassen et al 2002	Lucassen, F., Escayola, M., Romer, R.L., Viramonte, J., Koch, K., Franz, G., 2002. Isotopic composition of Late Mesozoic basic and ultrabasic rocks from the Andes (23–32 S)–implications for the Andean mantle. Contributions to Mineralogy and Petrology 143(3), 336-349. doi: 10.1007/s00410-001-0344-3.
Lucassen et al 2006	Lucassen, F., Kramer, W., Bartsch, V., Wilke, H.G., Franz, G., Romer, R.L., Dulski, P., 2006. Nd, Pb, and Sr isotope composition of juvenile magmatism in the Mesozoic large magmatic province of northern Chile (18–27 S): indications for a uniform subarc mantle. Contributions to Mineralogy and Petrology 152(5), 571-589. doi: 10.1007/s00410-006-0119-y.
Mamani et al 2008	Mamani, M., Tassara, A., Wörner, G., 2008. Composition and structural control of crustal domains in the central Andes. Geochemistry, Geophysics, Geosystems 9(3[JGA1] ), . doi: 10.1029/2007GC001925.
Marschik et al 2003	Marschik, R., Fontignie, D., Chiaradia, M., Voldet, P., 2003. Geochemical and Sr–Nd–Pb–O isotope composition of granitoids of the Early Cretaceous Copiapó plutonic complex (27°30’S), Chile. Journal of South American Earth Science, 16, 381-398.
Oliveros 2002	Oliveros, V., 2002. Eventos de alteración en las rocas ígneas del distrito minero de Michilla, II región, Chile: Relación con la mineralización de cobre. Tesis de Magíster y Pregrado. Universidad de Chile
Oliveros et al 2007	Oliveros, V., Morata, D., Aguirre, L., Feraud, G., Fornari, M., 2007. Jurassic to Early Cretaceous subduction-related magmatism in the Coastal Cordillera of northern Chile (18°30'-24°S): geochemistry and petrogenesis. Revista Geológica de Chile 34 (2), 209-232. doi:10.5027/andgeoV34n2-a03.
Parada et al 1999	Parada, M.A., Nyström, J.O., Levi, B., 1999. Multiple sources for the Coastal Batholith of central Chile (31–34 S): geochemical and Sr–Nd isotopic evidence and tectonic implications. Lithos 46(3), 505-521. doi: 10.1016/S0024-4937(98)00080-2.
Pichowiak 1994	Pichowiak, S., 1994. Early Jurassic to early Cretaceous magmatism in the coastal cordillera and the central depression of north Chile. In: Reutter, K.J., Scheuber, E., Wigger, P.J. (Eds.) Tectonics of the southern Central Andes. Springer Berlin, Heidelberg, p. 203-217. doi: 10.1007/978-3-642-77353-2_14.
Rodriguez et al 2016	Rodríguez, N., Díaz-Alvarado, J., Rodríguez, C., Riveros, K., & Fuentes, P., 2016. Petrology, geochemistry and thermobarometry of the northern area of the Flamenco pluton, Coastal Range batholith, northern Chile. A thermal approach to the emplacement processes in the Jurassic andean batholiths. J. South Am. Earth Sci. 67, 122-139.
Rodriguez et al 2019	Rodríguez, N., Díaz-Alvarado, J., Fernández, C., Fuentes, P., Breitkreuz, C., & Tassinari, C. C. G., 2019. The significance of U–Pb zircon ages in zoned plutons--the case of the Flamenco pluton, Coastal Range batholith, northern Chile. Geosci. Front. in press
Rogers and Hawkesworth 1989	Rogers, G., Hawkesworth, C.J., 1989. A geochemical traverse across the North Chilean Andes: evidence for crust generation from the mantle wedge. Earth and Planetary Science Letters 91(3-4), 271-285. doi: 10.1016/0012-821X(89)90003-4.
Rossel et al 2013	Rossel, P., Oliveros, V., Ducea, M.N., Charrier, R., Scaillet, S., Retamal, L., Figueroa, O., 2013. The Early Andean subduction system as an analog to island arcs: Evidence from across-arc geochemical variations in northern Chile. Lithos 179, 211-230. doi: 10.1016/j.lithos.2013.08.014.
Salazar et al 2013	Salazar, E., Coloma, F., Creixell, C., 2013. Geología del área El Tránsito - Lagunillas, Región de Atacama. Servicio Nacional de Geología y Minería, Carta Geológica de Chile, Serie Geología Básica 149: 121 p., 1 map scale 1:100.000.
Vasquez and Franz 2008	Vásquez, P., Franz, G., 2008. The Triassic Cobquecura Pluton (Central Chile): An example of a fayalite-bearing A-type intrusive massif at a continental margin. Tectonophysics 459(1), 66-84. doi: 10.1016/j.tecto.2007.11.067.
Vasquez et al 2011	Vasquez, P., Glodny, J., Franz, G., Frei, D., Romer, R.L., 2011. Early Mesozoic Plutonism of the Cordillera de la Costa (34–37 S), Chile: constraints on the onset of the Andean Orogeny. The Journal of Geology 119(2), 159-184. doi: 10.1086/658296.
[truncated: 24 more columns]
